# Supplementary material for: A heuristic model for computational prediction of human branch point sequence
Source: BMC Bioinformatics. 2017 Oct 24;18:459. doi: 10.1186/s12859-017-1864-9 (PMC5655975; doi:10.1186/s12859-017-1864-9)
Supplement: Supplementary file 2 — (FASTA 146 kb) [file 12859_2017_1864_MOESM2_ESM.fasta]

>INT[chr11:122437248-122437981:-] 23 ttttaaacc
gtaaaacctctgctcaagagttgggttgtgggtctgggagcgtgcagcct
ccacacaggcctgttgggcttgctgaggcttgggggttctgagaatctcg
tcgaggcgagtgtgcggctccttctaccggcttaaagggcctcagttttc
ggtgggatggcagcggtatttggttgcagccggcaggacggaaatgtagg
gagtgggccgcagtggccccaggggaggctgggagacgcccggcggccgc
gtggcgggggagggttgctgcatcggtttgcctggcgcgcggggaagtgg
agccagcgttttctttcacccagttccctgcttagtccagtcccaccgtg
gttcttcagagctgttcttggcgtgcttccagtatgggggtacattccgg
agtagttaaaagcccgttgactcccgggggcactggcacctggcgaggga
ggggaacagacagtgctcagttcggggtaagaccacgtgttgagcaacgc
cccacgccgtctgggtagatgggtccttcatctagggcgtgctctgctgc
ggttggcacggcaacctggactgcagcactagttctggacctcgcgcgtg
cttagacaggaggtgatgggcactattacctcttggcagtggccatacgt
ttttcctggttaagtgttctgttaagggatgagggaaatattttgattaa
ttgaatttttaaaccagatttttctttttttcag

>INT[chr11:14945977-14948056:-] 36 cactcacag

gtgaggctccccaagcgctcagcacagggcctcctctccccgcagcatac
acaggaaggtggatcccgagaggtaggagagaacacactggccaggaatc
caacaggctgtgttgttcaccgggacctggggcccagctgttctcagcct
ccaagggagacagaggtcccactgcagctggaggtaccgtggttagacat
aacaaaaggctccgtttctgaaagttcttaggaaatgaaatggggaggtg
tggaatcgctcactgtgggaattgttcttgcagtactgggagacctccca
gcactggatgagttaagactagtaagggtgaagtcagggatacacatagt
acatctcaggaagttttagaaatttggatccaccttgttaatctgcatac
gacattctttcacacctgcaaggagctttcatttcacatttgcaaggtga
aggtgaggcccttgcaggggatggggatgggtagagcagtgtctgaggta
ggtttgagcctttaaatgtgtggcatctgtggagatgtgcatgttgtcag
gaggccagggagagcacccttccccagatccacatccctgtgtaccttga
gcctgagcagagaccagcccctggcctggccccagcactgctcaggcaga
ggcatgtgttgcccctgcatctgccctgagaacccctctgtcaagcatga
aggactgaacagcatgtggaatgccagaaaagatcatccttccccatcca
gcccttccctgcattgccctagcccactgcacctctgagctctcctaatg
aaggatagataagtgagctgccctcctgcctgcccctcctgctcccaggg
tcccctgcctggtctaaccttctaagtgactgcccatggggacagattct
ggtgcatggtactgtctggtatgtgttttccctgcagcctggacagcccc
agatctaagcggtgcggtaatctgagtacttgcatgctgggcacatacac
gcaggacttcaacaagtttcacacgttcccccaaactgcaattggggttg
gagcacctggaaagaaaagggatatgtccagcgacttggagagagaccat
cgccctcatgttagcatgccccagaatgccaactaaactcctccctttcc
ttcctaatttcccttcttgcatccttcctataacttgatgcatgtggttt
ggttcctctctggtggctctttgggctggtattggtggctttccttgtgg
cagaggatgtctcaaacttcagatgggaggaaagagagcaggactcacag
gttggaagagaatcacctgggaaaataccagaaaatgagggccgctttga
gtcccccagagatgtcatcagagctcctctgtcctgcttctgaatgtgct
gatcatttgaggaataaaattatttttccccaaagatctgagctgtggtg
gtcattgctctgatctatgtcccaggcttcatagtgtctaagacctatgc
ttagaaatagccttaaccctaggctagctggacagaggatatggtgggtg
gtccctttgaccaagctcaagcaggaagaacaggggtcctaaggagcagg
taagcacctctaggacttgatgctgcaaactccgctcctcttccaggtaa
gactgaggaattttttattttcctaagaaagggtatttggtgcccgtgac
tggggtgtagattttatagtcctttgtgaatggggctgggtgtgggacca
taattcactccagtgtcataaacctccgctttgatttttagttaatttat
acaggaaagattggctgttactgctccacattccatagccagtcatccag
agtcaccttgggttttctgacacccctgggaatatctatggggagtgatc
atggcattttccctaatggccttgtgattttctgctctgataattgtgtt
taggagaaacacttaaagttaattggtgcctttcagcacagcaactttac
catgaaggtcccatggggctgacctctctcccagcctctcactcacagat
cttctcttctttctccatcctgcaaatcag

>INT[chr1:149639946-149640338:+] 40,44 tattcagcc,ctgttattc

gtaagtagtaagtctagaggtgggggaaagggaagacaaaaggaaatgga
ttagtggttgtctgcttttctcctgaaattctgatatgagggatgggctg
ggatcgctattactgggcagatggttttctttgtagtctgggggctgtag
gtgttgacactgattccagtgacaagatgacatgactgggagtcagtaga
catgcaaagagaggacaccctagaacttcttcctgaagtggctcttagct
tattttctaagcagagttcattctggtgaggcaagaagtagaatgtcatc
tttcactctaatgctttttataccatagatttgagacaactagcctgtta
ttcagcccaatatccccccatggttttcccccaatctccctag

>INT[chr11:5204606-5204735:-] 37 cactgactc
gttggtatcaaggttacaagacaggtttaaggagaccaatagaaactggg
catgtggagacagagaagactcttgggtttctgataggcactgactctct
ctgcctattggtctattttcccacccttag

>INT[chr11:5227397-5227518:-] 30 ttctgactg
gtaggctctggtgaccaggacaagggagggaaggaaggaccctgtgcctg
gcaaaagtccaggtcgcttctcaggatttgtggcaccttctgactgtcaa
actgttcttgtcaatctcacag

>INT[chr11:5247483-5247604:-] 31 ctctaattt

gtaagcattggttctcaatgcatgggaatgaagggtgaatattaccctag
caagttgattgggaaagtcctcaagattttttgcatctctaattttgtat
ctgatatggtgtcatttcatag

>INT[chr1:154547611-154548455:-] 24 gcttcatac

gtgagtcagccttggatgtatgaccagatgaagtagatcactgaacttct
tgagagtttcccaaagggcctaaaataattctgtggtccatttatagcta
tttaatttggacctatagccacaaattccttttctgcttcctttttttaa
ttaaataatttaaaattttaaaaattgtagtaagcataaaatttaccatc
ttaatcattttaattgtacagttcagtaatgttaagtatattcatgttat
tgtgcaagagatcttcagaactttttcatcttgcagaactgagactctgt
acccatcaaacaagatatctcatctcctactccctagcaacaactgtttt
cttattttttacgttgaagttataaatattacttttttttcctcattgag
gctaagtaactttcccaaaggcacatagctagtaagtaggagagtgtaca
acaccatgcaacctcctaaaagatacaactaggaaggggtggaataggtt
atggctcttatctatcaagatacatgctgtttatttccatataactggca
agggatgaaataggttattgctcttaatctagcataatggacaaagacct
aactttatggttgggtgacacccccaaaccctttgcagataccactcccc
gccatcctatattatagtcgtgtgttatatattctcaggtaaataatctg
ccctgcccagtaggggttccaaggaccttttctagttgccctccttggtg
gtttactaactttggcagttaggaagtccttttggtgcctccgattttat
gagtcatcaagctttggcttcatactgtctgtttgcttctccaag

>INT[chr1:154570059-154572241:-] 21 aattcacta
gtcacaaatcttttaagtgtttatggtagtttgcctccagctatctttcc
tggtatttggtcatagccatgtgtcctgtgcatctagactttatagagta
ggcaaataggcagaggaaaagttgacctctttcagaacattttcctgatg
atgttaggggaaaggaagccctccccttctgagttaggactgataatctt
ctcgtattaacttgtgcattattctgttgctgtgtattgttttatagtat
tctatttgtgtttgtctcccatactaaactgagttacttgaacataagta
ctttattcccttttgtattcctagtgcccaccgtagatcttggatagata
ttcggtaaatgtcttttgaatgaaatagtgaaatagccttatatctgatt
taggatggtgtagaggccaccgtcatggaaagaaatactaagacatggac
ttctagtaattaggactgctgggaaacaagctctgggagccatttccccc
ttattcttgtgaaaagtcatttctgtatccattctgaaagcattcccaag
gggagaaaaacaacagagctagccacatcctatatctaaagtggcatgct
atgtctaaagtgatggctaaccatgctttaggggtgtcattaaaaacact
gactctggctgggcggaatggctcacgcctctaatcccaacactttggga
ggctgaggcaggtggatcacttgggcccaggggtttgagaccagcccgag
caacatggtgagaccccatatctaaaaataaaataaaattaaaataaaat
aaaacactgactctgtgggttgttcatgccccttttccctattactccaa
catttctcacactgtcctctgatttgtgcttgcgtattttatgttccctt
tccattagactattgcagatatcatccgaacatgtttgggacccaagtcc
atgatgaaggtaggcttatctcttcctaaaactcttaggctacaattttt
ttcttcctgttatctaggacactttaaatataacttttgctttcatctta
gatgcttttggacccaatgggaggcattgtgatgaccaatgatggcaatg
ccattcttcgagaggtgtgttttgtttttggttttgtttttttgctttct
gacagttctgtaaacataaaggacctgttaagatacaggctctgattagt
tttttagggctgctataacagattaccagaaactggttggcttcaacaac
agaaatttattatcttatagaatgaagctagaagtctgaaataaaggcgt
cagtagggccatgctccttctgaagtctctagggaagaactccgcttctc
ccttctgatggttgctggctttctttggcatgaacttggtctctgccttg
gtcttcatgttattccccttgtgtgtctcttacacaaggacaccggtgat
tggtcttcgagcccaccctaattcagaatgaccttatctaacttggttac
atctgcaaaaaccctattttaaaataaagtaaaattcacaggttctggga
gttatgacttcaacatatcttttttttttttttttttgagacggagtctc
gctcttgtcacccaggctggagtacagtgatgtgatctcggctcactgca
gcctccgcctcatgggttcaagcaattcttctgcctcagcctcctgatta
gctggaattacaagcgcatgccaccacacccggcttaatttttgtacttt
tagtagagacagggtttccccatgttggccaggctggtctcgaactcctg
acctcaggcgatccacctgcctccgcctcccaaagtgctgagattacaga
tgtgagccaccatgcccagctggcttcaacgtatcttactgaagaacaca
attcagccacaatagtgcttccagtaaataagctaaaagatatcgttctg
tcctctggcagctttaatagttgagttcatgtaatacactttttcccaaa
aaggatttggaaagtggtttacttaagctatttggggtgccaattttaat
ctttcaagatatggtaaaacattaaagggaaagtaagtacgtatagaagc
aagaagcccaagagttagggccaagcttcatgagttcagaggtctttgaa
tagtgtgaattcactagtgatctacctttttag

>INT[chr12:21691218-21698743:-] 22 ttctaatgc

gtacatttcaagaacaccatagatgatagagaagttcagcatgtatacac
agtttctttgggcaccttggaattttattatatctttaaaagatttcttt
ttttcctgagcaatttgaagttgtagatgtaatcccacttcactttcaaa
tatttaagcatgtatctcctaaaagaattatattctccctatgtgaccat
aaatagttactacacttagagaatttaacactgatgcaatactatcatcc
agtatacactattaacatttaaaattctccatgttgtcaaaatcatgccg
tttatagctattttcacctcagtccaagatcatgtgtctcatatacttac
gtctcttcattctttaagctggaactgttactcaacctttctttgtttct
tgtgtcattgacatttttctagcatccaggtgagttctgcagaatgtccc
tcaatttgtctgtctgatgttttcttgtaattcagctcgggttgaatttt
ttgggtgggattggaactaggtgatgtcatgtccttctttgtgcagacca
tcaggagacacatgatgttcaacttgtctcattactgctgaacttaatcc
cctggttcaagtggtcacagcaagccttctccactgcaaagatccctttc
cctcttttaattaataagtaatctgtgccatgcatggctttgtgaggttg
tgggaatattctgttatgcccctgaaacttttacctaatggttttatttt
gaaatgatttcagatttacagaaaatttttaagaatggcaagaaaataaa
actttcataaataattcacctacatttaccaattcttaacatgttgttat
ttatactctctcaccatatatacatacatatatgtgtatatatatatatg
tgtatgttcataggtagatttatagatacagagatctatagaaatacata
gatgtccatgacgtatttgtctatatctatctatagatggctggaaccat
ttgagaataaattgcagatattatgccctttacttacatgtcctttagag
cagcagtccccaacctttctggcactagggaaccagttttgtgggagaca
atttttccacagatgtgtgaggggatagttttgggatgaaattgttccag
ttcagatcatcaggcattggctagattctctagattcagtactggctcgt
gacctgggtgttggggacccctgttttagagtacgtttcctaagaatagg
acatattctgagatcatcagtgcaattatcaacatcaggagatttaacac
taataccattctattatcaccttccacttcaatttttcttacatacctcc
ataggctttttgccttacctcatatgtatcctttgtagttcaaaccacag
ttaagctttctttagttctcgaagacttgaggaaagaagcccttttctta
tttatttcactgaatggattccttatttcttctgatggctgccttaaatg
tagaaacaacaacaaaaatgctgccttgccttcaggagaacacactgtcc
ctttgtatcatatgtaaaggctgcctgaataacccctaaccaagccatgt
cttttttcaaaatttaaattctaaagcagcaaactgagtctttactaaga
aacagttatcaaaaaaataaactaaaaaacgtagtgcacacccatgaaca
ttttatccttttgcatttgcttctagctagtttcaattgactaggtaact
gtcatttaggatagcagctccctatccttttgcatttccttctagctagt
ttcaattgactaggtcactgtcatttaggatagcagctccctatcctttt
gcatttctttctagctagtttcaattgactaggtaactatcatttaggat
agcagctccctatccttttgcatttccttctagctagtttcaatagacta
ggtaactaccatttaagatggcagctccctagattacagggaattgaagt
aaccacaatttcacgctcactgttcgtgccaataaaaacaaaaactattt
cagcttacatcattttgaaaaagacattgagtatgtgccatgttcaaaga
taaaatactttattttaaacaaccttaggagataggaactgttcatatac
ttgctgttggatgagatggctgatgcttaaagagcctgtccacagtctca
catgtggcagtggtggagctgtattttgaacccagggctctgaactcttc
accatagtgacttttcaattttctttttattcaatgctactatttaagca
tttagaaaaaaataaatgtattaattaaatactagctagagatttttctt
accttctgttaatctcaaaatttgagcctttcaggaaactatatctgagc
tatcatgattctataagaagtacctctatgatgtaatcataaattttaaa
tcttcttcagtaagtagtttaattgagactgtgcctggagttatataaca
ctttggctcaactcaagggcttgagagaatagcccctgctgctaccacag
ttggactcttcagattcagagactatgatttctgtttttcaatctagcgt
tcttttccctttatcttttgcaaaatggagtacattttcttagaaattat
gtggagactatctaatgaatatttttgaaaaaataaatgcaggaaagaat
gactgacttgttgaaagatgattttaccaattaagaatgtctaaatatta
ttttaacggttaaagataaaagtggttccaaattatgttaatacatggta
aagattagaaatcccactagcttaatagagaaaggaatataactgcatgt
tggtgtttgtatattacttcatttattcctttctgtaacatgtcagagga
tattgtcatctatatcatatggctgaaatcaacaaaaaccaaacacctaa
gatcacacagatagtaagtgccagatctggcctttttgagctcatagatg
gtgtaccttgcccccagaagttaaataaaagcatagcattggagaggttg
aggagggacatgcattagccagattcgcgaagcccactaaggcccctttg
tacagtgtcccaccatatgaagacttgattatttttggcttctacttttg
cccactctctgcagcccattgcttatataataaccatagagagcttttgt
aaaactagtggctccgctacttaaaactctccagtcattttacagtgcac
atatgctacacacatacataaaatcccatgaggcctcacaaatcctccct
gcctgtttctcagagcagagcaatggagcacacaactgcaggggcaccat
acacaccaaggcagcagacctgccagtgcaacatgatggtaccatctctg
acttcatctcttctatttgctttctgcctcccaaatgccaatctcatttt
tgcttaaactcttttgcttgcatttcccttcacctggaatgttcttctct
aggccacagggttgaccccttcttatcattcagatcttactgcaaatgca
tgccttttcaggcaggccttccctgccttccgatataaaataaacttcct
tcccagtagcttcaacatctccttgtcttatgcccttcagagcacttcta
ccttcagagattagcctgatttgttgtttgtttaattcctatttccttcc
tgatatgttccatggcagcagagactttatcgtaactgtatacctgagta
ggaggataatgccaggcacttacatgataaataaatgaatactcctgcta
ttacttgtaagcttcactcatgttttgtcaaacttggtcatggcttctga
tttttttacatcttctactaccagactttacttttatcccattatccatc
tcagactctgcattttaactaccaagaggaggatctgaatgtcgaactca
tcatgttgtaagggtcatgaagagctttgaggcaagattatcataaatcc
ttagcttctaagtctgtctttggtttgagtgtttatctttgcttcagtca
actgtagccatgttcttgtggacaaacacagtatataacaaagctcttag
gaggagcaaggtaggtacaacgacaaattgcaaagtagtttttgcagtgc
aagactgggcttaaaagtaaaacataatgaaaatttggtatttgtacaag
ccacctttggtatttcagccagaaacatgctcaaatagtatttaataata
atgtagaagtagcatttcagaggggaagaaacacaaactattgaatagat
ggcacatatccatttagttaattatttgagaaaggttataccttttcctc
ccgcaaaattttatgcatactaaacacttggagagagagacgtgtgtgtg
tgtgtgtgtgtgtgtgtgtgtgtgtgtgtgtgtgtgtattttttttctct
tgagagagagagtcttactgtcacccaggctggagcacagtggcagaatc
tttgctcactgcaacctctgcctctcggattcaagtgattctcctgcctc
agcctcctgagtagctgggattacaggtgcatgccaccatgcccggctaa
tttttgtatttttagtagagacagggtttcactatgttggccaggctgtt
ctcaaactcctgacctcaggtgatctgcctgcctcagccccccaaaatgc
tgggattacacgcatgagccaccacccctggccaacacttggatataaaa
atgaaaccatcaaatattaaggcactggtggtagtaatttattacttagg
aggaggaagaggcagaatatatggctgtgtctggtccacacaggacttta
gattaaaagcctttttttaagtctgtcacaggagtagagtaaaaataaat
aggtttttttaaagccattttagtgatacattaagcaagctttcaacagt
ggtattcttggtatctaagtgaccttgatccataataagaatactgcttt
tgcagttaatctaaaccttgctgtttcaaacattttaaacatgcttacag
cttaagtgaaatatatatatggaaaattcattgtataaaatatgtgaata
cagagggagatttatttaagccaaacaatagcaccagtacttagtcacac
atcacgcctctccatttgggggatattcagtgctgcggatgcagctaaat
tcagtgttacaattattattatttaagtgttggatctcttccttcctttt
cagccgaatatgcacttctcaggcaattctctacacccactgaaacagag
acaggatctgacatcctgtgacatccttttctacttaagcactaaattgt
tttgccctgtggatttcagcagcacacatgtgatgttactaaaataagag
tgatattcccagtgctcagtaccttaatagaaccattatagctattatta
agttatgttgcattaatttaggacttaaaaaatacaaatgagaattttgt
gtgttcttgtcagagattgcaaagaacaaaagcagccttaaaggtgtcaa
aacgtgtttaaggaaaaatggataaaaattaacgccagtatttgatacac
atggaaatgaggaaatgttttgtacgtgatccccaactcacagaatgatc
atttcaaaaatctgcaagtaatttggttgctcagagctaaggacacattc
agtcatcgggaagcttcagtcttagagaaaccctcacaagcaagcccact
gtaactcacttcatgagaccaggcagccacttagattttagcaacagagg
acagtgtttattcattgtattccagggaggagacttgctttatctaacaa
gctgagtaggtcaacttttcttattgactgtctcccagctctttgctgca
tctccgtctggtggcccctgctgcctgggctactccaccttattccacct
tattcttcaaagtgcttcctgaactccagttacctacctacctggcccct
cccccccattaatacccttcacctgtgtagctgatcacactactattctt
agaagaggttgacccttgaacaacatgggctggttcacttacaggcagat
tttttttttcaaccaaaagtatattgaaaatacagtattcaggggatgcg
aaacccacatatatggagagtcttttgcatccggtgaatactgtcctttc
tgtatacttgattatgcccagattttggtacactcagaggtcctagaacc
aatcccttgagtatcgtatattgaggaatgactgtattggcatttttaac
tgggccccagtattgatgtattctacttagctgatatttttgctaacagc
cataaaaacagtaagagcaaggactctggtgatgtttcaataggagggat
aaccactttataaacagtttataaattatgacttccataagataatggaa
tttcatagctgaaaggttgcttagatgcatgtagaccaaccacctttttt
ttttcctttctttcacttttatgtagatattgagaaaatttaaaaaatta
tgattccaggcccagcactgcctattccagcattttgggaggccggggcg
ggtggatcaactgaggtcaggatttcgataccagccttggcaacatggca
aaaccccatctctactaaaaatacaaaaattagctgggtgtggtggcacg
tacctgtaatcccagctactcaggaggctgaggctggaaaatcacttgaa
cccgggaggtggagattgcagtgggcggaggctgcagtgagccgagattg
caccactacactccagcctcggcaacggagcgagactccgtctcaaaaaa
aaatatgactccagatcaagattaaatagtatattcattactttagattg
tattttgaatgggggacagagaatgacaattggaatagaaaacaaaagaa
atctgagactgggcaagtctcaggcacagatttggagtgatcacatgaaa
aaacctcccaatcctagattcctctgtccataaaactcatcttcctttcc
ccaccaagacatttgagtggatcagagccaccctgaagattccaagcttc
aacctgggtttcaaatcctactctaaagtaaactcacactcctggtgatt
taagccaaatctaccatctcagaaagcctccaaattggggtgacctcaag
gatggacacattgcccaaggttgtttctgggcctgagtgtatttttgttt
tcaccattccctctccattaatatagacttgtattcactaggcctactct
tgaactaagctggtttcctaatgaatctttaagtctacatgttcttaaag
tatagtttgtatcatgtgaactgaatcctcattgagtatctaactccatg
gtaaaattctcaagatgtttagatctttggtgcttagccatgttaaagat
ctttctttgggttagattgtgagctgacgcatcctagagtggcttagggt
tctaatgcctgtttttgcgtttacag

>INT[chr15:70288287-70289067:-] 16 tacttaccc

gtacgtatgggagctggagtccagttgtctaaaacagtcttttgtctcta
aacttccttgacacaaggaagatgggaaggttggttgcctggcagtgaga
ttgagtctgtgtgttctcaggaatcccttttataactcatttatcctcaa
agataggctttaatccagcatagttacattcttctggttctggagaacac
aggaacatacatacatatatatatatatatacatatatatatatatatat
atatatatatatatatatatatatatttgtttcgctgtgttttgttttgt
tttcaagacagagtctcgctctgttgcccaggctggagtgcagtggcatg
atcttggctcactgcaacctctgcctccagagttctagctattctcctac
ctcagcctcctgagtagctgggattacaggcacccgccaccacacccggc
taatttttttgtatttttagtagagatggcgttttgccatgttggccagg
ctggtctcaaactcctgacctcaggtgatctgcctgccttggcctcccaa
agtcagaacagtcttaattatccttatttatgggtgaggaaagtgaggta
cagagaggttaaatggcttgcccaggattacacagtgtagtaggttttca
actctggtaaaacagctccagcacccataatgcaccacttcccagctcac
tgtccttgcgggaaaggtgcctgcttcctgttgacctgtgccctcgtgct
ctgcctcccctacttaccctttttcatacag

>INT[chr15:70289255-70289741:-] 16 tgcttactc
gtgagtattctgcggagagcgaggggaaggctcagtaggcaatatgcccc
agagacatgtcctccaaagcgctgggttgccatgtttcttcccagtacta
tgaaggactgcagaggagttgaggtctacaaatgaggatttattcatcac
tgtaaacaatgttgatttgatctactttgctaggaaatggtaccacaaag
gaaccttttttttttaccctaaaaacctaaactttaggctttctaacttg
gagaaccatctctttgtatctttttccccatcattaagtagcataactga
aacatattcttttcttggattatttccgtgaagtatacagagttagagaa
taagagcaaaaaactgtattacttttagcagtgacttgagcattgttccc
gggaggaaagagcttttccattccttctgaggtgatgctgctactggtgt
ctccagtttggactcttgcttactctcttgtccctag

>INT[chr15:70289874-70296803:-] 21 ttgtcatct

gtgagctgtggctggaccctatggccattgtgatggcctgtaggaaacag
ggagggggtgcagtgttcgtttagccacagtggactagacaaggatgagt
ctgagtttcacagtcagtgtgaagtttgtctttactagcccatccctact
ctccttccctcttgtcctgacaaagcaactggctgagtctcttttagcaa
aaaggaccccctttgttgctggctgtggttctcccacacacctctcctac
ccttagcttttacaaaggaagatatggaaaggttctactggaaaaccctc
taagccttaggtgtcctggccacagcgcttgactctcctgtcccagggtt
tctgcttcaccttgtgttgccatggtaaaccatctagcagattgattcta
gcttagaaccaaaataactgggcaggtccatgagaacggtttccactatt
ctaagttttgagggactgagcctaatgcataagcactatctggggtgtaa
taccccacttcctcagcactgtattctcagcctgtgccttcccaggggtt
ctggtacattaaaataacaccagttagcactcttccccaggagcctagta
ggactgtatttgtgctgggctctttattagctggctttacctatggacag
aggccttgcccaggagccaggtagcagctgttgggatggctccattcctg
cctccattgccagatttagaattaacccattctgaggagcttggggttcc
ctgaggtaccatgacttatttatttttttattttataaaacaaaattttg
ctctgtcatccaggctggactgcagtggtatgattatggctaactggatc
cttgacctcccaggttcaagtgatcctcttgcctcagcctcccgagtagc
tgggaatacaggcatgcaccaccacacctggctaatttaaaaattttttt
gggggaaatgaggtctcactatattgccttggctggtctcaaactcctgg
gctcaagtgattctctcaaatgttgggattacaggaatgagctaccatgc
tcagcctgggattgtgcctttttaaaaccttcagacttaaccataggttt
cccatagatcatgggatttcgtaatggcattgataagaggaattacagaa
gaggcaaactttgcacctgtcttggcttctgtatttcctgttgagagtaa
agaaaatgctatcctgtaaggccaattgccttacagaggttgccctctgg
catttggaagttggtattaagtttggactaaaaataaagcctcaggaaat
gcaatccaagagtgaattcctccttttgggaaacacaagactcttcatca
tagattccctaacctgtgttcataaacagcctatggcctggctagtggct
ggcccttaaatgtcatggggacctgaccaagtccagcagacataccatgt
aggttaagacatgtccctgtaccttttggaaaattctgtagttttccaaa
agcaaggggtccttagcaggagtcaccgagaattacttgttagagaatta
agtgttagcttagcttagagagagctgaagacaatgctggaggtctgttc
gctgttgatccctgctgctgtagtctgccatgggctcctgcattcagggg
aaggagcagaaatagatttttaagaagttgacctttaagtaggctttatg
gttccttcatccagtaaaataacaccacatagctctaacatggcaagggc
gagtgatacctgccacacctgctggatgagagctggctccgattttggta
ttttaaactttaagaggcttttggagattatctctactttcactcctatt
cccagattataattaagatttattttttattttttatctatttatttttt
aaagatgtccctcttgtgtgttcattttgaagttttagaccaagatgagg
ttgtgtgtgggctcagcttggaaactgatctgaaattattctaatttata
taatgtaatgtaaacagtttcagccttaccatacgtcagggctatcgttt
catgtgcacctttgactaggggctggggcgtacttttccagtttctgact
attttaaatgctcttctgagcagaacgttgagattactgtcttccctctc
actctgacagagggacatcaaatgtctgcatctgatcttttaacagcttt
ttttttttgagacagaatcttgctctgttgcccaggctggagtgcactgg
cacaatctctgctcaccacaacctctgcctcccaggttcaagcaattctc
atacctcagcctcctgagtagctgggattacagacctgtgccaccacgcc
cagctaatttttttatatttttagtagagacggggtttcgccatgttggc
caggctggtcttgaacttgtgacctcaggtgatccgactgcctcggcctc
ctaaaggcgtgagccaccacgcccagccctcttttaacagctttggcaac
tagtcttcagccctcacttttggcagttcacatgggcaagatgcattctt
gctgaacatgtggttccatatgccatgttttccagatttatttatttatt
tatttatttatttagagagggagtctcgctctgtcatccaggctggagtg
cagtggcacgatcttggctcactgcaacctctgcctcctgggttcaagag
attcttctgcctcagcctcctaagtatctgagattacaggcacctgccac
cacacccgactaatttttgtattttagtagagacttggtttcaccttgtt
ggccaggctgatctcgaattcctgacctcaagtgatccatccgccttggc
ctcccaaattgctgggattacaggcgtgagccaccacacctggcctagaa
ataatgacttttaaacaacctaaatgtagagccttccacaggacagcatt
gatggatgctttaccacataacatcccaataaagccacagctgaagtgga
agactcagtacacctcccagagatgctctaagagattatgatatatgaca
tagatttgaataatatacctaataattggtatgtttataatatatggttt
tacatccccaagaccaaaaatgcatgtttgcatgaaacactcatggttac
aaaaatatattaggccaccaaaaaaacccccacgtttcataaagtagaaa
ttatacagacacattctctgataaaattttttagtggaaattaagaacaa
agtcaagaaaactgaagtgtgcttactttagaaagcaaagatctcaaggt
agatgaaataaatatttaactcagaacactaggggaggaaaaccctaaaa
agggtgaagaaaataattttgtaagattatagctcaatgaaatgaaaata
aatttgacagattaagctaagagctgattctttgtggggaaaaaatagta
aaatagaaagttctgagaagccaggtgaagaatgcgaggatgtgcaaata
agagtatgaatagaaaagagaatatttcctacacattggagattttaaaa
gtcaagaaagacttataacttaattcctatatagagagatgactctggct
attttcaaagaaaagataaatatccaaaagatagaaaatatgaatagacc
agtggccataagaagttgaaaaagtgggctgggcgtgcggtggctcacac
ctgcaatcccagcactttgggaggccaaggcggagggatcacttgaggtc
aggagttcgagaccagcctggccaacatggtgaaaccctgtctctactaa
aaatacaaaaattggctgggcatggtggcacatgcctgcagtcccagcta
ctcgggagcctgaggcaggagaatcgcttgaacctgagaggtggaggcta
cagtgagccaagatcgcgccactgcactccagccaaaaagttgaaaaagt
gattaagatctggttcacctcagaacacttaagtccaaatgattttagtg
gctgaattgtctccccttcaaagttcagttacattgttaaactgttccag
agcctagagaaatatagaaatcttcccactgtgttctttgaaaccaatat
acgctgatactgagatcaaacaaggacagtaccaaaaccaggcaggtact
aacagttagtgtgctagaccagtctcacttagatgcagaaaacaaataaa
atttaataatccaaatccagtagtgattgaaaggaatgtcttgatccatg
accaagtagattttattctaggagaacaaaattctacatcgggattaagt
agagttaaggttgacatttttttttttttcttctgagacggagtctcgct
ctgtcacccaggctggaatgcagtggcacgatctcggctcactgcaacct
ctgccttccgggttcacaccattctcttgcctcagcctcccgagtagctg
ggactacaggcgcctgctaccacgcccggctaattttgtttttgtacttt
tagtagagacggggtttcaccatgttagccaggatggtctcgatctcctg
accttgtgatcccccctcctcggcctcccaaagtgctgggattacaggcg
tgagccactgcgcctggcctgagttaaggttgacttttaaacaacctaaa
tatagctaaatatagagccttccgcaggacagcattgatgtgtggaactc
ttatccacgtgataacatcccaacaaagccacagctgtagtggaactcag
tacacctgagtcttatcattataagatgataataggtaacatttattaga
taattaccatgtactttgtcctaatacttcatgtattcttttactcctca
cgtcaactctgaaggaaaggcaccacctatccccttaaaagaaaacaact
attactattcttttttttttttttcttttagagacggaatctcactctgt
ctgtcgcccaggctggagtgcagtggcacgatctcggctcactgcaactt
ctgcctcctaggttcaagtggttctcttgcctcagcctcctgaatagctg
ggactacaggtgcacgccaccacgcccagctaatttttgtattttaagtt
gagacgaggtttcaccatgttggcctggttgttgtcaatctcttgatctc
atgatccacccgccttggccttccaaagtgtttagatgacaggtgtgagc
caccgcgcccagcctctattctattctattttgttctatttctattacaa
gccagtaagcaagaaaatatcataatttataaggaaccctataaaaaaca
gacaagccaagggtctgtcattaggaagtatgcctgaataagaagctgaa
gatttttagacacaggtttcaggcaacactgtctttagaggctaggctct
ggctccagctccctccagcctcctgtgaataacaggcaggcttacttgca
ggtgccactttcctggacagtggtggttaaaggacaaggcccagaaagtg
ctgaattaggtgcccttgttaccgctaatgtcttattgatgacactatct
tagagctcttttgacatcttggctctgcgtcttttttttttttttttctt
gagatagggtgttgctttgttatccaggccggagtgcagtggtgtgatca
tggctcactgtagccttgacctcctagacataacccacctcagcctcaca
agtagctgggaccccaggcacgcaccatcatgcacagttaatttttgtgt
tttttgtagagacgaggtttcgccatgttgcccaggctcatctcaaactc
ctggcccaaactgtcctcccaccttagcctcccaaagtgtttggtttata
ggcatgagccactgtgcttagcctgagtccctcttttaaacaaacaaaat
ggtaaatggaaaggaggaaaggcttaagaaaaaagattgaagccaggatt
tgttgtaagcaaggagtaataaagggcagttcatttagagaaaggcatat
gaccacctttccccctccaatcagaatctagaaagtgattgaggccgggc
gcagtggctcacgcctgtaatcccagcactttgggaggccgaggtgggcg
gatcacgagatcaggagatcgagaccatcctggctaacatggtgaaaccc
cgtctctactaaaaatcgaagaagttagccaggcgtggtggtgggcgcct
gcagtcccagctactcgggaggctgagaggcaggagaatggcgtgaacct
gggaggtggagcttgcagtgagcctagatagtgccactgcactccagcct
gggcgacagagcaagactctgtctcaaaaaaaaaaaaaacaaagcgattg
agaaaatcaggtctgtgtgaccttagcaatgagttatttagcttgggcca
ctgttagcttaagtcaataacttcaagtttgcgttgtagttggaatcaat
agaggaaaagctctcagcattaccacatatatcagaatgtgacattgatt
gccagaccagccttatccaaacacaagtcctaggctttttgccctgttta
tgagctttatatgctgagggtatttgatgagtcttagggaaaaaagaaca
gccctggggacacagctgcttttatgatgagacatgtttgcacccatacc
ttaatgggttttggtggcaatattctgaaatttgccacctacatttcaaa
gatttgccctttgggtgaattagtgctgtagtagaagtgggtggaggctg
aggaggttggattaagcaggtagaggatttctcagtgcatggatcgtgct
gaggatggagatagagctctaagacatccacgggcctttcctgagtgatc
agctttggctcctgggcaggggaattggagctggattctagtgtgggagc
acgcttgtcatcttccttcttttcccccag

>INT[chr15:70296896-70298338:-] 31 aattaatac

gtgagtgggtgtgccccttcccccaaaaaagggcttcatgggcagtgacc
tttctctcctgaaaagagtaactaaatgtcctaacaaacctaggtgctac
atgggatactacacagattcttatgaaaggactcaggtcataggaagttg
cagtaaagaattagtatgtgcataggatggcaaatacagttaataagaga
gtattagacatttcaaaattgctaagatggcgaggtatggtggctcccag
cactttgggaggccaacgtgggaggattgcctgagcctcgaaatttgaga
ccagcctgagcaacttagaccctgtctctccaaaaagtgaaaaaaaaaaa
aaaaaaattagctgggcatggtggcatgcacctgtagttctggctacatg
ggaggctgagacaaagatcacttgagtccaggagattgaagttgcagtga
gccatgatcacaccactgcactccagtctaggcaacagagcgagatcctg
tcttaagaaaaaaaaattgtccgggcgcagtggcacatgcctgtaatcca
gcacttcgggaggctgaggcaggtggatcacctgaggtcaggagttcgag
accagcctggccaacatggtgaaatcccatctctactaaaaatacaaaaa
aattagccgggggtggtggcgggtacctataatcccagctacttgggagg
ctgaggcaggagaattgcttgaacctgggaggcggaggttgcagtgagct
gagatctgaccattgcactccagccttggcaacaagaacgaaactctgcc
tcaaaaaaaaaaggaagaaaaaagaaaaaaacatcgctaagagtaaattt
caaatgttctcaccacaaaaatgttaagtatttgaagtcatggatatgtt
aactaacctgatttaattattccacattgtatccaaactgtatgtattgg
attacataactttgtaacccaaattataaattaccagtttataataaaaa
ataatttgttgcaaaaagaatccatatggtttaggttttatgctataggc
aaaatttagaagatgttttccttagcaggtctttgtaggagcaacttaaa
gacctaggaaagatctttctaacatgttctgtgctaccaagattctgtgg
ttggacatctggctgggtttcagtgagggtggagaaggctggccaagtct
taacctaggcttttctgatacagtgggagcctgcagaacttgaaggaaat
ggtcgaagtgtcccagtagatcaagaaagtaagctggcacggtagtagcc
ttccatgcactttttaaagacttttgagctatttgggagaggaaaagttt
tcagggaaaaaaattctttaaacttaagcaaacttaaatgtttttccttc
tttgaataattaatacttgtggctttaaaacttttcctaatag

>INT[chr16:163007-163123:+] 19 ccctcactc

gtgaggctccctcccctgctccgacccgggctcctcgcccgcccggaccc
acaggccaccctcaaccgtcctggccccggacccaaaccccacccctcac
tctgcttctccccgcag

>INT[chr16:163329-163470:+] 18 cactgaccc

gtgagcggcgggccgggagcgatctgggtcgaggggcgagatggcgcctt
cctctcagggcagaggatcacgcgggttgcgggaggtgtagcgcaggcgg
cggctgcgggcctgggccgcactgaccctcttctctgcacag

>INT[chr16:29986484-29987467:+] 25 gtcttaatg

gtaaggggagggcctccggacgtgaggtttgagatggaagtggaggaagg
aaatccaggttagtgaggcagggaatgaatgctggattggtggcctagag
acttgcatggagcctgcttcaggcttagggcatttactcgacatttttaa
tcctcacaattctgagagaacagtatcattcccactttacacatgaaaat
ctcagaagctcagggaagtgaagtgttttgctcagagtaagtggcagagc
cccagtctgacacccaattcactcaacatttctgttgtcaaataacatcc
cagtgtatcctgtctcagaggattgttactaagtgaactaagtgaaaata
ttttaatttaattgtaactaagtatttgagtaactaaacattttaagtaa
attttttttttttttttttttgagatggagtctcgctgtctcccaggctg
gagtgcagtggtgcgatctcttggctcactgcaagttccgcctcccaggt
tcacgccattctcctgcctcagcctcccgagtagctgggactacaggcgc
ccgccaccacccggctaattttttttgtatttttagtagacactgggttt
caccatgttagccaggatggtctcgatctcctgatctcgtgatctgccca
cctcggcctcccaaagtgctgggattacaggcgtgagccaccatgcccgg
cttaagtaactaaatattttaattgtaactaagtgaaaatatttgccagc
cctgagatgcagtttaagggattaagtaaatgtgggggaagactggggct
aaagaagaggaaagaggggcacgcccagctacctaggaggctgaggcggg
aggatcacttgagtccaggaagtggaggcttcagtgagctgagattccac
cactgtactccagccggggcgacagtggaaagggtgctagaggtcatttc
ctgtgtcttaatgttgttaccctgaccccaacag

>INT[chr16:88155661-88156243:+] 22 cacttaact

gtgagtacacggctctctggccgtcctggtgcgcggggacagtgaggctt
ggctcctttatcagtgacaccggtccctgggtcttgctggggtgagaaga
accaaaacattgtgggtgatgagctaagcgggactgctaaggttcacctg
tgcgtttccgcagagataaccttaatggacatggcaaggctgtgtgactt
ggaggcagctttttccattgacgttgctctccctaaaatgcttcgtattc
caaaatatttctagaaagaccttgtaggataaggttgataaagagtccat
tgtatacgtttccgggtagttaaattagggaacagttttctctgccccgc
ccgtggttcacaggtagataactgtctcgtgcgtgttgcgtcaactcagt
aagatatagtcacctaactaataaggactgttcttaacattggggccaca
aagtgtgttgtagaaaaggctcagacactggtcctgaacacggaatcccc
aggggaaagtttggggccaggtgagggtggagtccttgcagcagtgcggc
caaccccacttaactcttctcattcaccaacag

>INT[chr17:16225224-16225940:+] 28 aggtgacac

gtactggcccgcagccgtaacgaccttgggggggtgtgagaggggggaat
gggtgaggtcaaggtggaggcttcttggggttgggtgggccgctgagggg
agggcgtgggggaggggagggcgaggtgacgcggcgctgggcctttccgg
gacagtgggccttgttgacctgaggggggcgagggcggttggcgcgcgcg
cgcgttgacggaaactaacggacgcctaaccgatcggcgattctgtcgag
tttacttcgcggggaaggcggaaaagaggtagtttgtgtggtttctggaa
gcctttactttggaatcccagtgtgagaaaggtgccccttcttgtgtttc
aatgggatttttatttcgcgagtcttgtgggtttggttttgttttcagtt
tgcctaacaccgtgcttaggtttgaggcagattggagttcggtcggggga
gtttgaatatccggaacagttagtggggaaagctgtggacgcttggtaag
agagcgctctggattttccgctgttgacgttgaaaccttgaatgacgaat
ttcgtattaagtgacttagccttgtaaaattgaggggaggcttgcggaat
attaacgtatttaaggcattttgaaggaatagttgctaattttgaagaat
attaggtgtaaaagcaagaaatacaatgatcctgaggtgacacgcttatg
ttttacttttaaactag

>INT[chr1:8849897-8850633:-] 27 acttcattc

gtgagtggcctgaggtggcgtctttactggggaagatcatgaagtctcct
gaagattttaaaacctttcaggaagaggcccatgatcttagtgatgagct
acatgagcctgtggtctcttcccatttctttgctttactcttaagaaatc
acacttttggccaggtgcggtggctcacgcctgtaatcccaacactttag
gaggctgaggcaggtggatcacgaggtcaggagatcgagaccatcctggc
caacgtggtgaaaccccgtctccactaaaaaatacaaaaaattagccagg
cctggtggtgggcgcctgtagtcccagcaggagaatggtcccgggcggag
cttgcagtaagccaagatcctgccgctgcactgcagcctgggcaatagag
tgagactctgtctcaaaaaaaaagaaaaaaaaaaattttttttgaatatc
aggtgcaaaaccaggtgacaatagcctgtcagtttggttactcagaagag
ctttgctccttataatgaattcagcaattcctactgttggctggagttgg
gctctgtcttagaggggaaaagcagtggtgagtccacatagaatgctatt
tgtatttctagtaacagtgaaatggaggtgtgatgggggaggagatggtg
cagaatacaaccctcagggcagtacagcaggagaaaagctggtgaatcag
aaatgacttcattccactcggttctcttctgttctag

>INT[chr1:8850704-8853097:-] 21 ccctcattc
gtaggacctgcctcctgataactaatgtgtctaatgccaccagagcgtct
cccaggcccaggggctttcctgtttatggaagagcttattctgagagctg
tagaagcctattggattccctgtcacgcacgagaacaatccatgcatgac
ataattctaacctgcccgctgcctcaccccacttttgggagcagatggaa
ttgcatcagaagaatgagacacttcgagccctgaggtttcttcccccctg
caactctctggacctttgaagaaattaagatccagattttaagagtggct
ctcaggggtgtttgtggtagtgtccatggtgactaatttctcatgaactt
tggaattatttactataattctactgactttaacagtggagttcctgtta
agtaaaatctggaaatctcagtatgtcaaacataaaagagctgctggagg
tgaagtagggctggggacccagcaacccacccgactctgcaggttttatc
tcatttaccctcccttcggcccgtccctccgtaattcctgtggcgctcat
cagatgggactggtttgaaaacccctgtctaaaaacactccgggccaggt
gcagtggctcacacctgtaatcccagcactttgggaagctgaggtgtgtg
gatcacttgaggtcaggagttggagaccagtctagccaacatggtgaaac
cctatctctactaaaagtacaaaaattggccgggcatggtggtgcacgcc
tgtagtcccagctacttgggagtctgagacatgagaatcgcttgaagctg
ggaggcagaggttgcagtgagcagagattgtgccactgcactccagcctg
ggcaacagagtgagactctgtctcaaaaaataaaaataacaaagctctct
aggcccagtccaagcccagccacagcctccgtctattcttgaatctagtc
cctctcctccatgaattcattctgtacacgagggaaaaggaggagttcct
ttgttgtctctgtccctgactcgttggtttaggcctggcttttgtggcac
tctgtaattactccctgcccgaccagcccccagacaaaatgtcttgttac
cgttctgtctgcaccaccccctgccagtctcccggacacctccacacata
ccttgttctctgtcccttcatacccctgcatagtgtgactcacacgatga
gcaggatcccctgacttttttttaaccccctagagaaacataccaaactg
ttagtgagaattgacctctgaagctgtgtgcttgggtaactgcctgcctg
ttgcagtgatgccttgacaaagctgtgaaagacaccaaattgctcataca
gcatgatgggatcagagttgattttctttgcatatttttttatatcaagc
acatcatagataaaaataatgccttgttattaatatattagtttaaaatg
gaatgctgatttttggctgggtgcagtggctaacgcctgtaattccaaca
ctttaggaggactttaggaggctgaggtgggcagatcccttgaggccagg
agtttgagaccagcctgggcaacatggcaaagcccatctctataaaaaaa
aaatataaaaattagccaggcatgatggtgcatgcctatagtcccagctg
agtttggaggatcatttgagcccacgaggtggaggttgcagtgagctgag
atcgtgacactgcattcctgccttggcaacagaatgagactctgtcttaa
aaaataaaaattaaaaaattaaaaagtaatactgatttttattggattac
tttgagccagttctcagtacgtcagttttgttactttatagtctcatcaa
aaattcattttgatccatcattagacgctttgctaaatgatttcggacta
cctgcagaaatcatgcctcccatcagaggatgaagatttgccatctttgc
agttagccaagagtgagcagcagagcctgcctttcaagggctcagcctgc
ttgagtgaacagtgagctttgcttatttattgcctatgaaagccatgttc
ctgggtagcagtggtctacatagcacatacctgacagttctcttgggtgt
aaagtcactttgggctccctgggtagactattaaccttttgttacaaaag
cattgtctgagagtgccatctctgttgcattgttgggtgaatgcctgata
accatcaaagcaagcagaaggcagttttttgtctccccactgatttttgt
cctccactttttttgcttataaaacaaacatcacagaattgattttgata
ttacacagttccaaagtcagattccatggtaggggagcaaaggctatgca
gataagagtggccccaacccctcattctcccctctccctcgtag

>INT[chr19:757557-758868:+] 351 tactgacct

gtacgtgggcttttcctccgcgccgccgttcctcccggaagagcgagcag
gggatgttgtgctcgggctcgggtcccggagcagcgccgcccctcgctgt
gtctgcgcctctgccctggcagcccctctgctgcagcgctgagaccctcc
ttttccaagatggcttgagttttcctcttttcctgaattcacatcttggt
tcgcgttttctcttgcatgatacgcagaatgaattattttttggttaccc
aaaggcaatctaaaaattacttggagctgagcagggcgcgcagttcagag
ccccagcaggccgccctgctggtcagcgggacacacagggttagcgcggc
ggggtgtgggcagcccctgtggctcgagagcctgtcacttaactggtgga
tccgttatttcccagaatggttaaattcccctcggggagagcttgggtga
aacaagaggcccaaaatatgtaactcttgatggatgggatcctcctggaa
tcagcatttcaggctgttctgtttcccggcaactcctgtgacttcctcaa
ggcggtgcccagcctggccctccctcgcgggggcccaggacgcactccct
gcctgtgcctcttaccacgagccgggtgctgtccctccagctcctcctga
gcgaggccgtgcactaacagactcgatctcccttcacgcctgtaatcgtc
cttagagactgacttgtgccacagctgcgggagacagcgctgctgcaggg
cttggctgaggtggccgcgagcggagctgcacgcgcgctcctggggggcg
tggttgggatcggcttctgggagcccctccagcagcgctgtctctgccgg
catgtgagtgaaggtgcttctcttaccgtgtgcccgtcgaggtaaacctg
taactggaatgtgtgtggagtgtgactgatagaacactacctgattctta
tgtatttactgacctgtgtttttttgctactttttttcttttctcccctt
cccctttccctattttttttcttgccctgatccggaatttctttgccaac
tgactgcacggtacttctgcttcctgttgttgcttgaaacaaaacaaaaa
cataaacaaataaaaaacaaaaattccccctcaaaccctgctctccggaa
accaacctgcccttgaatattaacatcctgacaacttcatcatccatcaa
ccactgcacgcctgcggggactgtcttcctcgtgtggacgattggcaact
cgccccccttgacctctccctctcccctgtccctccgctgccttgctctg
ctgtctctaaag

>INT[chr20:2391874-2392392:-] 25 ttctaactc

gtgaggagttggggaaagggtaccacctcctggtggctaaaataaaggat
aaaggggagggtccatagttttaaaagggtccagagtgaccaacctgtga
ttgtcagactatcagtgtttcactgtggtttatacatggccctagaagca
agtgaaaaggataagttgccattgtaaattatgttgatgctattaaagag
atgtacgaattagccaactgtatttaaggaaaatatttccatgacagcat
ttgaaatcatgagtcatatttgaaaatgcagttgccttctctcacttgga
ttggacatgcttacattcaggtctagaagatgggagttgggcattcaagc
ttgatctttcccgacatgtggttttggatgggaagtctggtgctgagagt
tgtagcattaagggatttggtgtctgttatttcccactgtccttccccaa
gttggggaggagagtgggaagctgcattgtactgtactcttctaactctt
tcttcttatgtcctcttag

>INT[chr20:2394466-2396252:-] 34 ctctaacac

gtgaggagtggactgtggggggcggagactggaggatgggaatggattga
gtgggtgggccaagcaatagaggtggtgatgtagctagttggttcttctc
tgtttattctccagttttagagggcagacttaaatggggacattgaacgc
taagaaatctttttgagtccagcaaaccttgctctctagtctagcaaagt
acaagttgtgaagggctgctaggctttttgtttctctcactttgcgtgcc
cctgggtactggggtaaagggctctcatgttctccccacaggtgtgtgag
gggggagagcttgagtttctggcctcattgcctatttgtaaagctgtagc
ctaaagggctctcccaatgcagcctggtctgaaactgctttaagaagcct
ctgaccctcttcagggtaagtgctcagctccccatgtgggtttggggcca
gtgatttttgttggcatttatacaaacaattggagatattgtctactttg
ctacaattccgtaagttattggctaactcccttgccttgagtctcacaga
tcttaagcttttggcccattaaaagatatgatttagcttcccatcatgtt
ttacattcaaggctacttgaggcacaaaaagatgatgtgacttccgtggc
cagcagctcttttgtcatatgcagtgtccatattattctgtcactcactt
tgaattccctttgattctccttggggctgatttcttctgtgacccaaggt
caagaagtatagtttaaaaatgtggtagggatgccttggtgccaggtacg
tattagagaggggccaacagatgagcgtggagctactccaaagttccctc
ctgattataaaaaatgtttattggaaaatatttttgaaaatacaaagaag
tctatgaatagaaactaaaataccccgaagggtttttttctaattatgaa
aggacaatacatggttattattttaaaaaataagaaaatgtgagccaaaa
aagggaaaaactgtccatccacagacaaccagttaatatactgtaaaata
tcaaaacaaaatcttttgagttctttttttaaatcaggctattttttccc
ctttatttttaggatctagctttagcttttttccccactttcctatcctg
ttgcagttatttttcctacttcacatttatattttgttcatctttttctg
gttgttgctttttgggggtttctgtttttatgcttttgaggaacagatat
gaaatttcaatttctgtgtatgtgaaatttctcttaaccttttccttcta
tggcttctcctatttctgatgtaagatgaggggcagaattataggcctgt
gaggttgaattgatattagaaggacactgcacgtaagtgaggtgggtggg
agtcatttgattggaattgtttaggcagcctcctgatgttggcaagacct
taagctgaagggagggaatagggtcctaagaaagaagacttggctgaggg
aagggccttcacggttgctgtggaatagcatttgggcccgggctgggctt
tgttgaccttgtcctatctcttggtcagtgtgtcctcttggcatggtagg
aaacaggtagatagccacctaagaggttatgtgttcagcctgtagagact
atccaggagggctatcttgggaaagtttgtgtactgtttgttaggagatg
cagtataagcaaatcttggaggccactaggcaggtgaactttacccacct
ctaacactttttttgttccttctaaacctctctttag

>INT[chr20:2396405-2399333:-] 24 gtctcatcc

gtaaggagggcacaggctggcggcgcgggagcttccgagtctgttgtgga
gtgggaaccgcgactgatcggggaggaagccgtgggttggagccacttag
ggcggtgaaggcctgggccgaggccgctcggtctgggcgggaaagaccag
gaccttggcggttcggctaggcatggggtcgaggaaaaggttggaaccgg
tgtcggaggccgaggtcgctcggcaggggcgagggtagaaccgcggctct
cgacaccgctgtagccataattcctgggacccagtaggcactaagttaac
ttttgccgaataaatatatgtcccgggcttcggagcaggcactggagccg
cagggggacccggtaaaaggctcagacttgcggaagtttgtgagtctgag
aaagagttggcggaagtgggtggaaggggctcgtggaccacgctagagtc
tcgctaggtctgctggatggagaggagggcggaggagggtgatggcgaat
ggaggaagagctccactcagttgctcatcacgtttccgtgtttgcctgtg
cctgacttctcaggcgctggggctactctctgaaatatgtttgcttcctt
cacagaggtagctggggacacataatataattcagtgtggtcattcggta
aaagtaacggcagcggggcggggtaagaatgttttctcaaatagatggtt
cctgagcagattcctaaaagattagcaagaatgttcccggcgaaaatggg
gggaatattacagacccggagaactgaaggaacaaaggctgaagggtaac
aagatttaaaaagttactggatttttctgcgtttgttgactgagaaaaag
ttgctggaggagaaaggaagaaagaagggaagacgggaagaattggcagg
aggctagttactaaaggccttgcatgttaattttacctcagtggtggtga
ggcatgtcattgaaggatttaatttaatttatttttatttttttgagacg
gagttttgcttttgttgcccaggctggagtgcggtggatcgatcagggtt
cactgcaaactccacctcccgggttcaagcgattctcctgcctcagcctc
ccaagtagctgggattgtaggtacccgccaccacacttggctaatttttt
gtatttttagtagagacggggtttcaccatgttggccagactggtctcga
actcctgacctcagttaatccacccaccttggcctcccaaagtgctggga
ttacagccgtgagccaccacaccctgcccactgaaggattttaaccagca
aaatgacataagcttagtggtgtttagaaagattgctctagctctggcat
gtatattcgatgggactggaagcagggaaacctggtaggatattgtttgg
ataactggttagaataggcgctggattcattttgtctaggttccaacaca
gcttcccagctgtgaaactgggcaagttacttaacctctcctagcctcag
tgacctcatctgtaaaatagggataataatgggcccaattttggggatta
aatgagatgtactgtgcttatcacagtgccagatacacagtgagcaccca
gtaaacattagttgagctggaccagtgaatgttgccctaaaggttcagat
cccttgtggttagaagctggttaaaatggtcattgaatggaaactgaacc
acctaacctgagggaggctcgcagtatctttgtgtggagtcaagttttgt
ttttgtttttttgagatggagtctttccctgtcacccaggctggagtgca
gtggcatgatctcagttcactgcagcctccacctcccaggttcaagcgat
tctcccatctcagtctcccgagtagctgggattacaggcacctgccacca
cgtgtggctaatttttgtaattttagtagagacggggcttcgccatgtta
gccaggctggtcttgaactcctgacctaaggtgttctgcccacctcggcc
tcccaaaatgccgggattgcaggagtgagccactgagcccggccatggag
tcaaggttttgatctgcatatttgcaggttcagaactttgttgtctgagc
tcacagagatgaacagatgtccatagaaggcacttggtgggttaggactt
gggtatagcagtcagactgatgggaggatgatatacagatcaaatgccag
gtgatttgtttatagagagaaatacaactgcttagggtacctgacagttc
acaaagtgatacctatatagtcacttctttattttagcacattggaaccc
aggttatgaaagcagaaatgtttgttgggttaaagaccattatatgtcca
aactggttagcaccctaaccatcagaagtttccctctgccaaatatagtc
ttggaggcacactaacaaattcttgatatgtggatttcatttttcacctt
gaagctgatctccttcctgataacaagcttcttgttgattagatttttag
tttcagccctattctagctcttcctttactcagtgtttttaatgagattt
gaatgttccatagcacttgagtcacatatctataatctgcacactggtag
atggctctagtatgtatgcattggattattttggggacaccctatactct
catccctgcaactgacacgacaaggagaaaggcaattataatatgagaaa
gaccgatttcaagggaagagagaatagcagattactgggtagaggtcagg
gctaaaacagggtggcatgggagaattcctaggaaaaggctgtgggtggg
agactgagctaagaatctgttgagaaagttggacacatggacaagaacgc
catgggaagttttggggagggccagaggtgcttgggtccaaaagagcaga
gtctcatccctgtccatttctccttgcag

>INT[chr20:3708423-3709825:-] 160,166 tcttaatgt,cactaatct

gtgtgtgcccttgtgtgtctgcatgttctgtcctgtatgttcgtgtgtaa
cgggtctctgtgcaaactctttgtgtttgtgtgcttgtgggagtggggag
gaatctgcctcctgggacttcaaattttagatgtgtgtgcttgttttcta
tttgcatctgtgtgtgaacgatgtgtgtccatatatgtatgtctacatgt
tctatcctgtgtgcatgttggggggggtgcctctaactccctccagggac
attaatgattaagatatgtgtctgcatatgtatttatgcatttctgtatg
tgctcactcattgctatgtgttctatgtcttctgggagtctgagcatgtg
tgtgttcatatgtgttgacatgtttagtcttgtatttgggggggtcttgt
gtgcatgtgtttctttgtgattgtgaaggtgtttgtgtttctaggaatgt
ctcctgggatctcaatgacagaaatacttatctgtcatcttttcatgtca
agtacttctatgcatctctgtatctgtatatttggggaggctgtgtgcat
atgtggctttttgtgcttctgtctatgtgtgttctacatgtgtgcctatg
tgtgtctagcatgtgtttgttctatgtgtctacacattctgccctatgta
tctatgtgtagggggatcttatcacatgtgtctctgcttacgtgagtctt
ttactctcctggaactttggtgttggagtgtgtgtgtgtgtgtgtgtgtg
tgtgtgtgtgtgcatcatgcatccatgtgaattccctgggctcctgaaag
cttctcttggagactcattctcttttttttttttttttttttttgagaca
gagtctcactcttgtcgcccaggctggagtgcagtggcatgatctcagct
cactgcaacctccacctcctgagttcaagcgattcttctgcctcagccac
ccaagtagctgggtttacatgcaccaccacacctggctaacttttgtatt
tttagtagagatggggtttcaccatgttggccaggctggtctcgaactcc
tggcctcaggtgatctacccgcctcagcctcccaaagtgttgggattaca
ggtgtgagcccctgcactggctgactcattctctactggaggaccagaga
ctcagtattcccattcctaaattagtggggaagggatgcagctcctctga
ggtatgctggagacttagtctcctctacctatcactaatcttaatgtctt
tgtctccctccttatccttcccctttccgcatctccacccctccattggg
ttccaccactctgccatgcctgattctcccacccccaccttctctcacct
cctccttccttacccatgcccccactttccatgtctgctcccctctccct
cag

>INT[chr22:38040160-38040636:-] 21 gccttacac

gtgaggttctgagagtggctccctgggggtgggaagaggcccccgtgatg
gggagtggggtttctgtgcctgtcagtgctgcttcactgactgtagctta
tgcatcacgtggacatcagtggcttgcttctcatggtcagttctggccca
tcttgatgatttgtaaggtgccatcctgtagagtggctgtggtggggctg
actggtgtggctggggatactagtcttattggtccctgatgccaccacca
ggggggtgacaggcctgtgttgtacagcaggatctttagttttagcccag
ccgccttacagaaaggaacctggagggccagccagctttttgctctgacc
ttgggatacgctgtgactgggactgaggcctcagctgccttctagcgtgc
tttgcaggtcagcacactggcatgtctgggttatttgtccctaatgcccc
agccttacacccttcttgttcattcag

>INT[chr22:38043581-38044350:-] 21 gtctgacta

gtatgtacagacatcctaaaagttgggggaataggagtggagggggaggg
aaattgtagagatggagtcaagctgttagcagagggcagacttttttttt
taagcaggagttacacgttgtcagaactgctgcgacagcagaatgggaat
gcttaacttgaaaactaatattccaaggctacagatggtcagcactgttt
gctttaggtgcggtgtggggtattgatttcagagcatagtaaatttgcca
ggaaccttagcaaagagaagttaacactagtgtggggggttggagctgct
gaggctggcataagaactgcctcattcatgtttttttcacctgaaagctt
gaataatggccacttacctgtgtgtgttctacttagagatgtctaacagc
actggttgctgagccatggagacattaatgttaggcagttgatactgact
aatctctgagctcagagctattgttagggcactgaattttccagataaat
agcaatcttgtctgcctccagaggtttctgtagaagagaattgaagctgg
acaggtatttggctgtctagggtcctgatattttttgtttgaataacata
aatgtgctttgaatgagagataggcagtaaggacagccctgtgagtccgt
actgcaggtgtggggcccagttgcccttccggcctaaatgggcactttgc
attttcctagaaaacattacaccccttgcttgggctcctgccaagtctga
ctactgctttttttttgcag

>INT[chr22:40379641-40382852:+] 26 aaatcaaag

gtatgtggcagagatatttccagggcttctgaaccttgcccatactttgg
aatcatccatggactcctaatgcagacctactgaatcatagtctctggga
atggggcttaaaaatgtctatttttaagctttcttgggtgaatttagtgc
acagccaggtaaggccactaaatatggtgatggggtgcacagcatgcgca
gccgtacaaggctgatctgcagctaggatagagaaatgtctgcctagggg
actgtttgcagattactgacacaagttcttgggacctcactgccgacacc
tttctttccaaagccattgtttggcacccttgtaatgtctaatgtttggt
ttagttcctatacaaaccaaccatggggtttgccaagatagtgaggtata
gcggaaagaccatggattttaaagtcagatttgactttatcttgtgctta
tgtgtctggaagcttgcttgcttttgttttgggcccatctctgctgcttg
ttagctggtcaacgtgggcaagtaatttaacctttctgtttaatattcct
tagctacaaagatgggcgttctggagcacctttccctcggggtggtttta
catttgagatgagttactgtagttttaactttgatcctcagcatgctcag
gagtgctcagttactaagctattgtatctcagctccaaattcaccctttt
atgctctgcactactgaggctgaaatgatccaaacctaatttcatctttc
acagctggctctcaggctgtgtctatagtgggtgctagagggagaccaaa
gggcagaggagaggtgagggatttgcttcttcctgtttgctcagtgtggt
cagcattgtcagcaaaggctttcacctggtagcagcagttagttacaggg
cgtagattttttagtccttccagaaccagccagtaactgaactaaaatca
gcctgataactcttacctgtttccttttatttatcacgtggtagagggta
aggaaaaaaggggcgagggtgaagctcagagaaggcccccatggagctgg
gacttagccctccagggaggaggcactgtccggctagctctggatgtatc
aaaaaagctggagactggaaccaactgccgccaggtaaagggtctttgct
ggggcaatacaggtaggaacagtaaatacaggagggccgcaaccacagtt
ttgctttctgcagtttcagttacccatagtcaaccatggtccaaaaattt
taagtggaaaattctagaaataacttaaaagcacaatcccacctggggca
ggaatcatctgtttgttcagcatctccacactgtaaatgctacccaccag
ttagtcacttagtagctgtcttggttatcagattgactgtcaaggtaatc
agtattgcggtgcttgtgttcaggtcacccttatttaataacggccccaa
agcacaagtgtagtggtgctggcagtttggatatactaaagagaaagtca
taaagtgcttcctttaaatgaaaaggtgagagttcttgactttaaggagg
aaaaaaatatatgctaaggttgctaagatatatggtaagaaggaatcttc
gaaccacaaaattgttaagggaaaaaattcattttagttttttttttttt
ttatgctgaggttgctaagatacatggtaagaaggaatcttctatccaca
aaattgttaagaaggaaaaagaaattcatcttagtggccaggcgtggtgg
ctcacgcctgtaatcccagcactttgggatgccaaggtggcggatcacga
tgtcaggagattgagaccatcctggctaacacggtgaaaccgtctctact
aaaaatacaaaattagccaggtgtggtggcaggctcctgtagtcccagct
acttgggaggctgaggcaggagaatggtgtgaacccgggaggtggagtta
gtgagctgagattgcgccactgcactccagcctgggtgacagagcgagac
tctgtctcaaaaaaaaaaaaaatagttttttcccccccttctttttttac
ataaattgagacaaggtctcactatgttgcccaggctggtctcgaactcc
tgagctcaagtgatcctcctgcttcagcctcccaaagtgctgtgcttacc
gacgtgagccaccatgtccggcccaagctagttttcctgttgcacctcaa
actgtaaaagttactgccacagtacatgagaagtgcttagttaaaataga
aaaggaggccaggcactgtggctaatgcctgtaatcttagcactttggga
ggctgtggcaggtggatcgcctgagcccaggagttttgagaccagcctga
gcaacatggtgaaactctgtctctgcaaaaaaataaaaaaaagtagccaa
gtgtggtggcattcacttgtagtcccagctacttgataggctacttgagc
cggagaggtagaggctacagtaagctgtgatcacaccactgcattccagc
ctgggtgatagcaagatcctgtctcaaaaaaaaaaaaaaaaagatgaagg
ctgggcgcggtacctcacgtctgtaatcccagcactttgggaagccgagg
tgggcagatcccctgaggtcaggagtttgagaccagcctggccaacatgg
cgaaaccccatctttaccgaaagtacaaaaattagccgggcgtggtggcg
cctgtaatcccagctattcaggaggctgaggcaggagaaccgcttgaacc
tgggaggcggaggttgcagcgagccgagattgcccactgtactccagcct
gggcgacaagagtgaaactccatctcaaaaaaaaaaaaagatggaaaaaa
acattaaatattaaatttatgaacgtatgacatggacaaacatgtttcaa
ttgacggcagtcaggtttggtgctgtccgaggtttcaggtatcctcccgg
gttcttcaaacatattccccagggataagggatctactgtatacaggaag
gggcacccctcctcccttgcagtcttctggaaactgcagagggagtctgt
taggcagatgataacaaaaaccagctggtggagttcaagaaatggggcct
acggggccccagccccagcaccacaggacataaaaggaagaatttggagc
tgagaaacaagtgactgcaacacttgaagtcaaatcaaagaaaatttatc
tcctttcttcag

>INT[chr3:14184885-14186941:-] 24 tactgattt

gtgaaacatctttctttgttttcagaactgtttggttctgtttgtttttt
tgtttgattctgtttggagtcagatcactaattgcaatccttttgttttc
ttttgagctaattagaccacagataaggttgtactagggacttgctttga
tatatatggaaaaactcatggccaagttaccaaagaaggctgtttactct
cttcctctggtgactgtcaatggggtagatataaatagagaggcagcact
atttaggagaaggagcacaggctttgaaagtagttagaattgggttcagt
gctcaactttgccacttaggtggcagtgtgagtgagtaatttaatcttga
gcaagtaacttcacctctctgaactgagttttctcattggtaacactctg
taaacactgaatgtttagtgtgagccattcacagtataggctgtaggatt
attgtggggaaaagaaagtttgcaaatgtaatgggcctaatgtatcatac
actcacagtaaataccagctaatgttatcatccctgattccttctgtctg
gcctgacttttcctcacctttttattttgaaagtgttcaaatttataaaa
agagtgaaaaatgtaatatatgtccttcacctaggttcattaacattttg
ccacattgaatgtatgtttctctctgtaaatattcattgtggaaccattt
gaaaataagttgtagatattctgatactccactgctgaatacttcagcct
gcatttcctaataattagacattctcctgcatgacaaaatgacctcatca
cacctacgaaaatgaaaaataagtccccaattgttatgaaagcatccttt
atgcctgtttctttttccataccaagatccaaccaagccttgtatttggt
ctttatgtcactttactctcttaatatagagcagtatttcccacctaccg
ccttgttttgcttttcatagcactgccttttttgaaggatcctagtcttt
tgttttgtagactgtctcatgttctagttttgtctgataaacagtcacac
atctcatggtggtgttaaacttgtttcaatatcccctgtatttcttgtaa
actaagtccaaagacatgtaattttgattaaacttttattttttttccaa
gaatccttcctagatgatgctttaaacctcatcttgcattgattaagcca
cctctaatgtcaggttgttcctcttctagtcatgctacctttaagctagc
tgtactaccatgtccttttgacatggcctcattagtctttgagaacattt
ttgttcagcttatacttttcttgctgtagacttgaaaccagccttttttt
cttcaagaagctgtggttcattttaatagagattcatgtatagagaccaa
gatctggcattagatgcattctttgccagtaagatgtcatggcttctagg
cccagagcctcttttaaggaacttttgctaatgaagttttcaattagatc
cagttcagcaagttcagtccttctcagctactgtatacaagcaacgtagg
gggtgaagagatgaaaaggatatattttttgtcacttacaagtttataat
tgagaatgaaagatggacacctgagtcatgactctatacaaagcaaattg
tgctaattgttattgtggtaatacagaatacagagaaaaggagattattc
tcacttgggttttttttttttaaagagttttaagtatatacatacatgca
tgagtgtcagctttttgatagaggggtctgtatctgattcaacccagtat
ctctatgctttaggttctttatctaaagactgtctgggttgtgtgggtta
aatgagacacacgaatatataacactcagcacactgcccggcacatggta
ggactcagggcaaggcatgtctaggggtctctgtgggctgtctccctcac
attcatgcctcacttcctccttcccagcagaaccttgattctgttcagta
cagtagctattattattgttattactattactgatttttaaaaatgcttg
ttgatag

>INT[chr5:147825682-147869211:-] 86 tactaatct

gtgagtatactaagggagttcattgatttggttgatttgtattactcaga
aggggtaatgctccagttttctgtttccaaaggggttatccctgaaacct
gcatagagtttgcaaagattataaaagattctactatctggtcatggaat
acagcaatggttaagaactcaggctctggagggagattgacttgaattct
aatcaagtccccatagttctgtgaccttgggcaggtcgtttaaacattat
taacctcaatttcattttttaaaaacttaagataataatcactatatcta
catcacagagtttttatgagaatcaaattagctagtatatgtggagtgca
cggtacagagcctgacacttaacaagtatttagtaaatgttatctattat
tatttaaaggtgttactttagagtagtggttaaaagcatggattttaaag
taaaataggttttgtcttgattctcggtgctcctactagccatctgcata
ctctctcttggttttactttcctcacctttaaaacagatgagaatgttaa
ttctcatctcatgtgtgttttctgatgagtagagataatatattcatata
gggcatgacatacagtaagcactcacaatggtactagaagttttatttaa
tattaggaccaatagtaataacgtagtgcctgagaacctaatatggccat
aaataacatgataaactaaaataaataccataataaatatacaacagtaa
taccatgtgatataatggatgtatgggcaatctagaattggggtagaaag
gaaaggaagctgatttggcttaagaagctcagggaaggctttacagaaca
cagaacagtatttcctaagaatttgagacatggaggagaaggcagggaag
ccatttcaggcagatagaacagtacaaggaaggaaatgaaatataagaga
ataccgacaggtccagcgattttttttccccaaggtcacataagtggatg
gaggtggaagtgactttggagttaaatgttcagtgtctagttatggtacc
tctttccaaaccctgagacttttctggtcaccctgggctagaattgttct
cagctatgcaaagctatgtgtgataaatacattcatcctgtagcaaaaca
ggattgccagtgacatttttttctttgccctgagatgcgcaggaatttct
aaggagtagttccttctttgaaacaagcatttaatttttctgatgatgat
tagtattcagctgttctggcggctgaaaattgggggatattttcatttgc
atgtgtaagaaaagaagaaaagaaaaataagaattgctataaaatataaa
tcctgtgcctcagaggctgctcagagcatgaattccattttttgctacaa
gtgtaggcagatttgtagctaaagcctagcatggtgttgtggtttcagct
ggtggaaagaccccaaaggatactcctagaaaccgacattctctcttaat
tattatgccttcaggagtgtcatagaaagaattcaaccataaagtgtgtg
tacaagaacttctgtgtgggtgccaaatagtttttagctatttaatctag
cagttgcctaagtacaggctgttgacaacttacaaacagcgtatgctctg
gtaatacatttgctaagtcagttgtttagcagttgatggtttttttcata
gagagtttgggagtttccagggcagcccaagaaagcctattttactaaat
aagatgtattgttaaaatcctgctgcgtctggtaatctgcaggatcattg
taaagcaaagagacaatttagagatggcatatggatgtacactccatatt
ttcttccataaatttcttttttttttttgaagaaacttatatggtatgag
tacaattaccattttattttatttatttttttattatactttaagttcta
gggtacatgtccacaacgtgcaggtttcttacatatgtatacatgtgcca
tgttggtgtgctgcacccattaactcgtcatttacattaggtatatctcc
taatgttatccctcccccctccccccaccccacgacaggccccagagtgt
gatgttccccttcctgtgtccaaatgttcttattgttcaattcccaccta
tgagagagaatatgcggcgtttggttttttctccttgcgatagtttgctg
agaatgatggtttccagcttcatccatgtccctacaaaggacgtgaactc
atccttttttatggctgcatagtattccatggtgcatatgtgccacattt
tcttaatcctgtctatcattgatggacatttgggttggttccaagtgttt
gctattgtgaatagtgccgcaataaacatacgtgtgcatgtgtctttata
gcagcatgatttatagtcctttgggtatatacccagtaacaggatggctg
ggtcaaatggtatttctagttctagatccttgaggaatcgccacactgtc
ttccacaatagttgaactagtttacagtcccaccaacagtgtaaaagtgt
tcctatttctccacatcctctccagcacctgttgtttcctgactttttaa
tgattgccattctaactggtgtgagatggtatctcattgtggttttgatt
tgcatttctctgacggccagtgatgatgagcattttttcatgtgcctgtt
tgctgcataaatgtcttcttttgagaagtgtctgttcatatccttcaccc
acttgttgatggggttgtttgtttttttcttgtaaatttgtttgagttct
ttgtagattctggatattagccctttgtcagatgggtagattgcaaaaat
tttctcccattctgtaggttgcctgttcactctgatggtagtttcttttg
ctgtgcagaagctctttagtttaattagatcccatttgtcaattttagct
tctgttgccgttgtttttggtgttttagacatgtagtccttgcccattcc
tatgtcccgaatggtattgcccaggttttcttctagggtttttatggttt
taggtctgacatttaagtctttaatccatcttgaattaattttttataag
gtgtaagaaagggatccagtttcagctttctacctatggctagccagttt
tcccagcaccatttattatatagggaatcctttccgcatttcttgttttt
gtcaggtttgtcaaagatcagatggttgtagatgtgtggtattatttctg
agggctctgttgtattccattagtctatatctctgttttagtcccagtac
catgctgttttgctgactgtagccttgtagtatagtttgaagtcaggtag
catgatgcctccagctttgttcttttggcttagggttgacttggcaatgc
gggctcttttttggttccatatgaattttaaagtagttttttccaattct
ctggagaaagtcattggtagcttgatggggatggcattgaatttataaat
taccttgggcagtatggccattttcgcgatattgattcttcctatccatg
agcatggaatgtccttccatttgtttgtgtcctcttttatttcgttgagc
agtggtttgtagttctccttgaagaggtccttcacatcccttgtgagttg
gattcctaggtattttattctctttgaagcaattgtgattgggagttcac
tcatgatttggccctctgtttgtctgttattggtgtataagaatgcttgt
gatttttgcacattgattttgtatcctgagactttgctgaagttgcctat
cagcttaaggagattttgggctgagacgatggggttttctaaatatacag
tcatgtcatctgcaaacagggacaatttgacttcctcttttcctaattga
ataccctttatttctttctcctgcctgattgccctggccagaacttccaa
cactatgttgaataggagtggtgagagagggcattcctgtcttgtgccag
ttttcaaagggaatgcttccagtttttgcccattcagtgtgatattggct
gtgggtttgtcataaatagctcttattattttgatatatgtcccatcaat
acctaacttattgagagtttttaccatgaagggctgttgaattttgtcaa
aggccttttctgcatctattgagataatcatgtggtttttgtctttggtt
ctgtttatatgctggattacgtttattgatttgcatatgttgaaccagcc
ttgcatcccagggatgaagcccacttgattatggtggataagctttttga
tgtgctgctggatttggtttgccagtattttattgaggatttttgcatca
gtgttcatcagggatattggaatggtaccagctcctccttgtacctctgg
tagaattcgactgtgaatccatctgatcctggatttttttggttggtagg
ctattaattactgcctcaatttcagaacctgttattggtctatccaggga
ttcaacttcttcctggtttagtcttgggagggtgtatgtgtccaggaatt
tatccatttcttgtaggttttctagtttatttgcgtagaggtgtttatag
tattctctgatggtagtttgtatttctgtgggatcggtagtgatatcccc
ttaatcattttttattgcgtctatttgattcttctctcttttcttcttta
ttagtcttgctagcggtctatcaattttgttgatcttttcaaaaaaccag
ctcctggattcattgattttttgaagggttttttgtgtctctatttcctt
cagttctgctctgatcttagttatttcttgccttctgctagcttttgaat
gtgtttgctcttgctgctctagttcttttaattgtgatgttagggtgtca
attttagatctttcctgctttctcttgtgggcatttagtgctataaattt
ccctctacacactgctttaaatgtgtcccagagattctggtatgtcatgt
ctttgttctcactggtttcaaagaatatctttatttctgccttcatttcg
ttatgtacccagtagtcattcaggagcaggttgttctgtttccatgcagt
tgagcagttttgagtgggtttcttaatcctgagttctagtttgattgcac
tgtggtctgagagacagtttgttataatttctttcttttacgtttgctga
agagtgttttacttccaactatgtggacaattttggaataagtgtgatgt
ggtgctgagacgaatgtatattctgttgatttggggtggagagttctgta
gacgtctattaggtctgcttgatgcagagctgagtttaattcttggatat
ccttgttaactttctgtctcattgatctgtctaatgttgacagtggggtg
ttaaagtctcccattattattgtgtgggaatctaagtctctttgtaggtc
tctaaggacttgctttttgaatctgggtccgcctgtattgggtgcatatc
tatttaggatagttagctctccttgttgaattgatccctttaccattatt
taatggccttctttgtctcttttgatctttgttggtttaaagtttgtttt
atcagagactaggattgcaagccctgccttttttttgttttccagttgct
tggtagatcttcctccatccctttattttgagcctatgtgtgtctctgca
tgtgagatgggtctcctgaacaccgcacactgatgggtcttgactcttta
tccaatttgccagtctgtgtcttttaattggcgcatttagccgatttaca
tttaaggttaatattgttatgtgtgaatttgatcctgtcattatgatgtt
agctggttattttgctcgttagttgatgcagtttcttcctagccttgata
gtctttacaatttggcatgtttttgcagtggctggtactgattgttcctt
tccatgtttagtgcttccttaaggagctcttttagggctggcctggtggt
gacaaaatctctcagcatttgcttgtctgtaaagtattttatttctcctt
cacttatgaagcttagtttggctggatatgaaattctgggttgaaaattc
ttttctctaagaatgttgaatattggcccccaccctcttctggcttgtag
agtttctgcggagagatccattgttagtctgatgggcttccctttgtggg
taacctgacctttctctctggctgcccttaacattttttccttcatttca
actttggtgaatctgacaattatgtgtcttggagttgctcttctcgagga
gtatctttgtggcattctctgtatttcctgaattcaaatgttggcctgcc
ttgctaggttggggaagttctcctggataatatcctgcagagtgttttcc
aacttggttccattctccccgtcactttcaggtacaccaatcagacgtag
atttggtcttttcccatagtcccatattccttggaggctttgtttgtttg
tttttactctttgtctctaaacttctcttctcacttcatttcattcattt
gatcttcaatcactgataccctttcttccagttgatcgaatcggctactg
aggcttgtgcatttgtcacgtagttctcgtgccttggttttcagctccat
taggtcatttaaggactactccacactggttattctagttagccattggt
ctaatctttctgcaaggtttttagcttctttgcgatgggtttaaacttct
cctttagctcagagaagtttgatcatctgaggccttctctcaacttgtca
aagtcattctccatccagttttgttccatttctggtgaggagctgcactc
ctttgtagggggagaggtgctctgatttttagaactttcggcttttctgc
tctgttttttccccatctttgtggttttatctacctttgtctttgatcat
agtgacgtacagatggggttttggtgtggatgtcctttctgtttttcagt
tttccttctaacagtcaggaccttcagatgctggtctgttggagtttgct
ggagttaacactccagaacctgttagcctgggtatcagcagcagaggctg
cagaatagcgagtattgctgaacagcaaatgttgctgcctgatcgttcct
ctggaagcttcatctctgagaggtaactggctgtgtgaggtatcagtctg
cccccacttggaggtgcctcccagttaggctacttgggggtcagggaccc
acttgaggaggcagtctgtccattctcagatctcaaactctgtgctagga
gaaccactactctcttcaaagttgtcagacagggacatttaagtctgcag
agttttctgctgctttttgttcagtcttttttttttttttctttttgaga
cagagtttcgctctgtcgcccaggctggagtgcaatggtgtgatctgggc
tcactgcaagctctgcctcccaggttcacgccattctctttcctcatcct
ccccagtagctgggactacaggcacctgccaccatgcctggctaattttt
ttgtatttttagtagagacagggtttcaccatgttagccaggatggtctc
gatctcctgaccctgtgatccacccacctcagcctcccaaagtgctggga
ttacagtcttccataagtttcttcatgagttcatgaaaagtgcaggaagt
tggtctgtgatgttttactgtgggagtggagaatcttataagagtaaggg
tagcctatacagaatagttgaaacctgcatctgctagaggttaaatctta
caaaggacaggaattctgcctattttattcactgccgtataccaaatact
ctacatattgtctgatatgtaataggaacttaaactcttgatgaattaac
aaattctaaaattaattcttctgatcaattgttttaacttaacacaacta
agacaatttttgcatttttcttaaaaatcccacaagtagatcattagcaa
attcagatgaattgaagaaatataaaaccaaaacaatgaaaatcagtatc
agcttttatcctgctaatcctacccctgttcccagaggcaatagttaaca
ttagtctgctgatcatttcaatgtatttacagacattcataaaaaccata
gaaatataactttttctcactctatgtaaatgggatcattttatatgtac
ttttctacatcttgtttttttatcctttaacaatacattttgaagatctt
ttcactggggaaaatatagctctaactcacttgtttcagctgttccataa
tcttctgtactaaaaatacatattaaaatttatttaattatttgctgtta
gtgggcatgtaagtatttccaattatttgtcattgcaaactgtactgttt
gtaatgcccttgaacacatttcttggtgcatgtgctagtatttctttcag
atagctaccaaaaatgaaattgctgtattgacaggtatgctcatttaaaa
tgtttatgtttactataatattggcatcctaacacactgtaacaatttgc
attctcatctgtgagtgtgagttctcctcaccaacattgaatattatcaa
tctttcatattttcttaattaaaaaatattaggttagtgtaaaagtaatt
gctgtatcatttaatttgcattacttagcggtttgtcagattgaacctct
tttaaattagttatatactatttatatttattcttatataaagtgcatct
ttatgtgtttggccctttttgtgacaactttgttgtatttttcttattaa
tttctgggtgttctttgttatattctgtatattcatctggtgtcatagaa
ttggcaaatacacctccccatctcctgcttgctttttaactttggttaac
ttttgacttacagaagtttcaaattttgaaaaggtatccttacttgacct
cttagagttggcctagcttccttcttaaaatacttcctaccttaattttc
cttaacaccatactttcctggttttcttgctaactcaccagcaacttttt
cccagtctcttttagaggctcttcccctctctctggcctcaaactgttgg
agttcttcaggacttggctcttgatactcttctcagactatgctcttact
ttatacattcaccatctataactttaaatacagtcttcatgctgtcacct
cactctttgatcaatatctccagggcataacactcctctgagatccagag
agaagatccaatttgcttccttgacaaccccatataggtgtctcttggaa
atcttaaatgaaatgtgatgcaaccaaaacagaattcttagctctataca
cttaccccctgtattggcccattttgtgttgctataaatgaatacttgag
gctgggtaatttacaaggaaaagaggtttatttgtctaatggctctacag
gctgtacgagcatggcatcagcattggctcagcttctggtgaggcctcag
gaagcttttactcatggcagaagatgaaggggggttcatacatgtctcaa
ggcaagaaggggagcaagagagagaaagagaggagggagatgctagactc
tttttaacaaccagatctcacaataactagtagagtgacaattcgcttgt
tactgcaaggagggcaccaagccattcatgtggcctccacccccataacc
cagacacctcacactaggcccaacctccaactctggagattacacttcaa
catgggatttgaaggggatgaacatccaaactatctcaccctccaaccac
aagttttctgagtcatccctatctccataaatggaataatcttgtatcat
gttactaaatcaagacactttttctgtggctctgagggagaactaacata
ttagagggcaggcttaaggatttaaaaagaaaccaatcagctggtattga
agagatggagctaaataaaaataactgtaaaattcaaccatgggggcaaa
atataaatcataaaaatgtaagataaatttctagctgcatgtataaaatt
tacaattttataggcataccttcattttcctcacccaaggcaaacattta
aaaagtactggacaggtcactagagacctccttccattttattaataata
atgattatgattatgaaacctaacattattccagaaaagaatgtttgtta
ctatatttgagagccctaagtccatcatttgcatctaatttttataactc
aaagaagtaaggtattatgatcattgtcattttaaagatgagaaaattga
gtgttagggtaagtaacatgcccaaagtcacacaagtagtaaacaacaaa
gctggaattcagacccaactgtttctgacttcaaaactcagccttgtcca
gccacttagagtcagagttaagattacaactttccatgatcaccttgact
ttttggataaagttgatgagtcattttttaatctatcaactctaccattt
tgttcatatttctctagtttgcctacaaaccatggaaaacattccttctt
caaatgaaggcattttcatactcattttttttaaaggaagtaagtttaga
tcagatggacctattcttattaaccacctgttgacttctatctttgggta
cccgttgattattcaaacaaagaatcaatttaaaagaagttcatctcagg
attgggatcaaactcttcttcctatggttttcagaacatacctttttcac
atttcttcaacttgggcatttgttctctatttctgctggatagcagtggc
ctgtttacagcactatttctcatgacattcatactgctttagagtataca
attccttatttaattcctgttatatcaagtattccttgaggggagaaact
atggcttcctcttctctaggaactgtatagtctctaacatagtatctgta
taacagtagatgatcaattgattgatcatttttgctgatgaaaggtgttc
ctgattctcttcagatttatgaaggattaaaatactcaaaattgaaaatt
aggttttgtttgttaaatcttccctgagatcctaaaaggtatagagaact
tagtctacaagattcacattgagaagacccagttcatgacaacactctga
tattgtggggcctccttcctttaaagtctttttgacaaaatggaatttta
cttttccaagttgaattagaaacagccaagcctggcctcaatggtttaga
atcataggtctcccaagcttggtcctatccttatggcccttttacttaca
tgaaattttattattaaataagcaaatgggtagccaatgaaataaaatat
gcttttgaaagacattcttagagggttttgattgctaaaattgtactaac
tagtgtacacagtagcagagatgtctgcaattgtgtttgactattttctg
ttggacaagaagtgtctttggaaatatgcaacccgtgatcaaaatagaag
tgaagacagcatttggttgaatgatgacaccatttgtctagacatatagg
ttacatagtcttctaaatatagcttctaaacatgaattattttcatataa
atattttgagggcaattttaatttgtctgcatgcatgtattagaaagagg
cataatgccagtgtgtggaattctaagaggttcatcaaatgtgcaaactc
agattctcagtgaatttggagccagcctctttgtccttgtctcatcctta
atcttgttctgcagctgtgttttccccacccaccaatatctgtcttggtt
ttatagaaatcacttttcccactctaggaaacccatagtgcacatagtgg
cagagaagaaaagaaataacctaatgataaaacattagctgcattcccac
taaagtgaggaataagacaatgatgtcttatcatctcttgtggtcaacat
tgtacatacaaaatccaaagaacagaaagaagaaatataaaaaaactgga
aaaagagagcaaagcttccattatttattaaccatctgtatgatctatta
taatcatcttccaggaaaatccactgtaaactgtgaaaagtaataagata
tttcataaggatggacgatatgagataacactcaatcctcagtgactttc
ctacacatgagaaaaaaccaattagtatgtgaattaagaaaaatactact
gtgccactgcactccactccagcttgggtgacagagccagaccctgtctc
aaaataaaaataaaaataaaaataaaacaccatccacagaagcaataact
aaagttccttaaaaaaaatggttttttttgaaaagtataagacctttatt
gaaggaaactttaaaactttactgaagaagagcagataaattgctaaagg
ttcattgtggatagtagaagaggtggctgtaaaacccagattttcctttt
gaggttataggaagcccatcagaactccaggtttgcagattctggaactc
aatttattaggttctgaagtttgattcacgggaactatgtattgagcatt
taatgcagaaggcagcatgcagcagatataaacatgaaccactgaagcaa
gggatacactagcaagatattacagtacggtgaacatcactgcaggtgta
cacaaggtttatcaggagctgagggaattgctaacaaatcaacagtttcc
ttgtcatcactggtgatgggcatcccatctctgcttgaactcctgcaatg
agagaagcttcccatctgagcagtctgctcaaagtttgggcagctctaga
gcttgaaaggttttcctgatattgagttgacgtttccatccctgtggctt
ctactcactaaccctcgttctgccttgagaaagagaaaaacaggttacat
cttttacgttaggacagcactttaggcatatttggccataggttctttct
gaggcttttgtttttcttaataaatatcccaatttcttttagcgctctct
gtgtatatattattgttggaaatttggggagtgcaaatatattcccttat
ttgcaacttttatttttatttttcttgatcgtttttccatcaaagcatga
tctgcagatcactcacattagaatcatctggcagcttagtaaaaacacag
attcctgggtcccactcattgaatcagtgcagggcttgtaaatgacattt
ttactaacatgactgttatgcatattaacggtttagagccatggtcctag
acttttgtggatcagaattgtccaaggtgtgctagcattgattgtgattc
agggcttcaagttatgacacatattagaattattaggttcttataaaatt
ttttttgaggcggagtctcacactgtcacccaggctggagtgcagtggcg
cgatttcggcttactgcaacctccgcctcctgagttcaagcgattccctt
gcctcagcctcccaagtagctggttacaggcgccagccaccaaacccggc
taattttttgtatttttaatagagacagggtttccccatgttggccagcc
tggtctcgaactcctgacctcgtgattcacccgcctcagcctcccaaggt
gctgggattacaggcttgagccaccgcacccaggccagaatctcttaaaa
gataataactttatctaacttaactggtaaaatataattatcagaaaatt
ccttttggaagcctgcttcagttcagtcatgctttaagcctctctcccca
cttggaagacatggtatgactacatagtcttgtgaccacaacaaggtggc
aggtggtaggaacaagtcatattaatttgatttgaggttctttggggact
tgctaatggggttctttgtccattggacaaataccaaggaccttgccagt
cttgcagcctgttgtatcctcagagcctagtaaagtgcctggaacattgt
aggacttgacaagaggatgaaaaaatgctctgtctctagtctactggctt
accctctcttctgtttaactgtctccatgattattagttcagataactga
gggcagaaaagggactagcggtgctgactgtaaccttagagcagagaatt
tccctgtacaaaatctgctaaagattccagttttgacttctttggtagat
aatccccatcctcctatttcactccttcattgtcaaaataacaaaataat
tgatgtgaatttgctttgctaactgcaaagctctgtccacatgagagtga
taattttaagaacagactatttataaattaggcaacacagcagagattgt
atgcaaactttagctttggagatgggtttccctgctctctcaccaggctt
agattcttccccagtttccaggttcagatcttactcaaacctaggacact
tacccaattcctgagaagtctgagaacttttgcaagcactttccaaagaa
cttattgcctatctaacttggttcttggctatcatcctccatcatccact
gttaatccctgtgataaacaggctgtccattgacttgagatctctagatc
tgtgttgtccaatagggtaaccactagccacacatgactatttaaatttt
aatttaaccaaaatgaaacacaactaaaaactcagttttttaatcacact
agttatattccaagtgttcattagccacatgtggtgagtggctcttggct
tagatataaatgtagaaaattctcatgattgtaaaaagtttgtttgacca
agcatctccagagctatatgtgccttctctctggaaggaggcaatacaac
tttctctcagactcactaactcttgttatcagcaacgctcaaaaactaat
caaccaattctattggatgtgctatacaaatctttaacatttccatgtac
gacattagtgtattcagatttctatatgaaatcaatagcggagaaaatgt
aaacatagaaaaaaagtgaaaatgagtaagaggcaaagagaatgagtgag
aggcaaaacacagcagaagaaaaaataatccgggttacagccccttgtta
tttcctttataaataacaactatgataacttaccatatattttttgttgt
tgttaacttgtttattatctgtctgtccagccagactgccagtctatgag
ggcaggtaccatgtcaattttattccctaaaatttccccatggtgcagaa
attgctcaattaatatatttgttaaataaacacatgttcttatacttcac
tgttcatctggactgtgcatgccagaataagcttccaccactttaaaaaa
tatgtattaattccacagctgaaacagttgtttgttcacagtgaaaccac
ttgttaaattttgacttcagcacatcagaattccccttttaaataaaggt
tttcacactgtgaattggaagatttttacccatggatgaggaaatgattt
agagttgacttactttggatcctcagaggtttctgctaatgtcggaaagt
tgtttgacatttaaaagccatcttatggcctttaccttgaactttagagg
ttacaattgtattcaacgtttacctcattgttttgagccaaaacagactt
aatctgggtaaatcaaagatgaatgaggatgaccttcctttgtctccatt
aacccctaccagggcagactacataatttgctggccaaatgcaaaataaa
aatacaagcaacttgttcgaatggcaggaaaaagtgttcttaaaggtatt
aaaatttaaagcctttctttttttttcattcactccctcccaacttgtct
tggtgtttttttacttgctaattacctttgttttagttaagaaattttta
aaattattagcaccaatttatcattcatcattgatacatgaataaattta
tcattcatttatcgttgatacatgaatcaatttatcattcacttttacat
tgtgcaatgccaacttcgaatgtaaataaaagagcatttaacttgtatgt
ggaattatcaaaattatacagatcatggtaggtagttcatacacacttaa
gtattttgtttttaccagagtagtgcagaaaactaactcaactgctttta
tttcactttttgatacatacacattctactaatattcacaaattcaagaa
taaagttattaagaatttcaagatggcaacagcagagcattaaacctagg
tctggattcctgtatatgcactggtcacatacccacaaagccggccttgg
tccccatcacaacgtgaagtaatctttcagaaaacactgttcttgttgag
atcacaccaggaaaatagcaagaataaaaactttaaaagaacaccaatgg
tctcatcaaatactcaggattagaaaagttagtgctttttgcaaaatgta
cctgcttttcagaaatgtgttaatcgggtggcctaagcttctttccagga
tgcccacttctaggctaatgtgttgaggctgaaacattatcccttccatt
gagacttactgttcaggaaaagttccagcttctggcttggtggaaggcga
ccactggtatgtaatcaaagggccatcccacccagcacagtgccatggct
gcaggtgctggaatctggcccacctgggtttcagtcctgtctgagatcta
ccatttagtgtcaatatgaccttaagtgtttgaccaaacatctccaagct
tttttcttcatctgtaaaatggacataatattagaacccatttcatgggg
cttttgttaaggttaaattgataacatccgttcagggatatgccagttcc
tattacacagaaagcactcaatcaatggaaactgctacattgttatcata
agtatttgcatagcatcattcatatcttggtaaaacatcttcctccaggt
ctccagttattttctcagcttcctgataagaatttcttaagaaatgagtc
aatagaaatctccatgttctaaacacttctcctgaaacaagggatgcagg
gctcctctactagaagaaaagccagaaataaattaatcacactgtttata
aacaattgtttaagcaacatgagacaagacttgtttcctgggtacatcat
accctgtgctgaacagttggggctgttattttgaatatgccttctggatt
ttaaattacctgtaggcatttctttgacccaacataaaatatactagcca
tgtcaaacaagttgagcacattccgtgtgtgtttgttttcccccttttgc
tccgtaggtgcacccactgtcagggtgtcgaggttctgtgtaccagccct
cagagatcagcgctcgcagtaaaaagggattatgcatgccaccctgcagg
gcaagcccccaaacaacactcagctccagaaatgcccaacgtggtttatt
tgaggtcaaagatagaggcagtgtgatgtggtgccctggccttcaaccct
ggctgcacattacagccacctggggcctcttaagcaatacctgagcctga
gctctgcttgtagagattccattttaattgggtctggttgggaagcagaa
atccatttattttaggagcttgagtgcgcagcagggttaacaaccgctgg
tgtcctggaaagagcaggaggcctgtcttctaatcccttagtgatcatca
ggaagtcattacctctcccaacaccaataaaatgaggaagttgaattaga
taatgctttaagtttagatctagctgcatgtcttagatcactgagattgt
gtgggtttaaaccagtagttctttatcaggaatgatcttgtttaccagag
aacatttggcaatatctggtggcatttttggttgtcacaacgtgggaata
ctattggtatatagtgggtggaggccagggacgctgctaatcatccgaca
atgcatggaacaccccagagcaaagaatttcctggccccagatttccaga
tagtgccgaggttaagaaaccctgcttcaaactagtcctctgagctttac
aacagagaacttccttgccactgccaaggacagcaggagaggtctttcaa
cagtaccaggaggttcagcccctgcaccatttggctccttttaatcctca
tacattcttaaggcaagaccaaaaaaaaaaaaatatatagcgccgtagaa
ggcgactgatacggtttctaggaggaagggtcctgaacttctgtggttag
agtaccggcagtaaccttgcagataagccctttccactaggcaggctcta
ggagcttgttctcttacagcatgtacttggcgaggacacagaccttccaa
tttagtcagagcagctgttcaggaagaaatctcctccaaagcacactgag
atacccattggaaaaccatattcccatgtaaatgtgtgtttagtccatgg
tgcaatgtgcaggtacctggtccatggaaatgataaaagcttcatcttat
accgggaattgacaagccggagtatgttcagaagagggtaaatgccatga
ttttctctacagaatttatgacatataaataacagtagaaggaactgggg
atgctgagcttagagcaaagaggttttaggtcataattattgtttttata
tatttaaagggctgttagaggaaacaggaattcgacttcttctgcataat
gtgagggagagaggtaagaaacaaaggattgaggttataagaacatgtat
ttcagcacaaaatggaatggattgccttactagggagttcctagtaaagt
tgaaggagacaattggatgaccatcagtcaattaaaagtgttgattgacc
gaatatcagtaactggaagaactgaatgttcattagtcaacatttctggg
gaagaggtgagtagattgaataacacgttctcagcccctttttttgtgat
tctgtgagttacaaaatcataagcatcgtcccacagtgcagttaagtgta
ggggacagcaaactctatttcagccagtgtaacattttgtttggttgaag
ctggagaatttctggaaatattactaatgagaagacatatgtcagaaatg
atactgtcaattttagggggccattctgctttcctttactgaatctttgg
caatctggggttggtagaaaatgtagacatttccaaaggagaaatatctc
catagatgcttagtggtaaacagctaatttgatgcctgagattgcatttg
gaaaaaatattggatatatttactgatcaggatatatatacatatatata
tgtatatatatacacacacacatacatatatatgtatatgtatattatat
attatatatatacatgtatatgtatatatacatttgcatgactttccaaa
agggtgagttctagaattgaactgaaaggctattcacacattttggtgat
tttaggatgctctttccttgacagagttgcaaattataaattattttctc
tgcctctggttttcttttgggactatgtatataatatagccataaaggga
gaagctgcttcgtgtttatcactcaggaagatggaaaggccattcagaca
tgtgggattttaaactgcaaatgccagctggattgggttgtaataggata
accttgagcagtacagtaggacttgcagtgggcagagagggaagggtata
tgaaacccttcttggcctgatccaatctggtgttccagctcatttccctc
aactctccccgctgcagcccagctcccctgacctaactcttcgtgcaata
aacatacaagattggtcagcttttcccaaacaaatagcgaattatattgt
ctctggatcatctctgctgccttgaatgctgtctcactttccagcctggc
acaagactactcattcttctaggcacagttccaataggagttctctaaac
tttcctgccccactttctcctcagtctctgggctatcttaccacccactt
gcccttctttaggaagctcagcttatccctcagtatcttaagtattcttt
atgtacctgactcactgtcactcctatgggcagcttctcaagagcactgt
ttaggggttgagaatgcctgttccatgaaggtgcaaatttagtgatgttg
tttcaatcaggctctgagttcagatcctgaccccaccactctctagatac
tctacctggggaaagttactaggattcattccactcagccagagcctgca
aataataaaacccatgtgataggattattgtgaagtttatatgaaataat
ccatgaatttcttagcacagtagttgacacataataaacattcagtaaat
attggctgtgtttaaaacgtacttttaaggtattttctcctagatatttt
aggtccttttatattggaatactatagaaaaagcaggtagatagtctgac
tcccaaagattcagagtttcaatccttttatttgccatttaggaactgtg
gtaaacaatggaaaaaagtcatgaaaggatattgatttgacctcttagtt
ctatgcacatattgggaaatagggaaagaagtacatagggattagaatca
gccacacctgatttgatctcgcactttggtgtattgaaacatggacatat
ctgagactggtgatgagattaaagggcccttgggaatacattttgtccag
aggccacaatgttaacatcccaaactatgaaagctcagctttctgcaagc
ttcaaaagacagtagaaagaaagatcctagatgtcatgccctgcagatgc
attgctttatgtccttgccaagacactatgctttctgcaatttagttttc
tcatctgtctgataggggcttttgtaacttgcatgctactttcatgattt
ttttttatcatatcaccactctacccatgccatgctattatttatttact
atttttctttaaatacgttttaaatctaaataaacatatttgtaaaggaa
actctgtattgtgaccttaaatgcaaaactatatagagaagatgattttt
aatacaaatgcaatgaaagtaaaacaaagttattaaaatttagctttatc
ctgtttttttgccaaaggctttgagcctgacgcctgcactgtgtttgtta
ggtattagagacttgttaaaccagagcaggaccacactgagtcagaatga
ctgaatgaataatttgaatccccttgctgtcattcagattatttaatgct
gtgcccattctctgagatgtcactcacagaacacatcctatgtttgggaa
acacttgatcttctagccttagtagaattctggttgatagtgtatctaca
gacaatttaagaaatggacttttaataagcaaacttgctgataacttatt
acaaatctatgtgcctcacggtttatagacaactcggtttttatcagcta
acaatacccaagaattctatttctcatcacatgaaaagcacctaaaaaaa
cattgctctgtgcatctctttacattttttgctttctcattttcataatc
accaagtcttttctcatctgtttatcttcaatgtgatgacaaccaataaa
tacttccttgtccactttgctgaaatgtatgttttattttattgtttcca
ttcctttccctttgggagcagggacttctatctctggcccctctgacctg
cctgtgatttctctctactgcctatctctaagctcgctctctctactgtc
tctatctctaagctcgctctctctactgtctctatctctaagctcgctct
ctctactgtctctatctctaagctcgctctctggtatgaatagaatggct
ggagggaaatctcatacacctgtgtgcgtaagaatcagctgagagcagtt
ttttaaaatgcagattgctgctctctctggctcactcctgccctcctacc
ctcgctgtcaaaggtctggtatggatcctgggaatctgtattttataaaa
gtacccaatatagttctcatgcacatagcctctggacctttgagaaagat
gacttagcaagtgattctcctcctcctcctcctcctccttttcttcttcc
tcctcttctccttcttcctcctcctattctttcttccacagaacaagtaa
ttgtaagtctgtttcattaactgctaataactttgttataaaacttccca
ccacataaatgatttccatgtttccaaatgggcagaattcttgatttgga
gggcagaatacccaagttatagcactagatccaccattacccatcgatca
atccatgcctctacattacactttcctcttcctctaacatggaaacaaga
ctctgtaccttcttgccttacagatttgcattgaagattaaatgtgaaaa
aaagatatgacaatgctttgtaaattgtcagggattttaccaaaatgatt
acaacaagaaactgcattttaaaaactcatccgttaaaatattggagaaa
gattctttttaaatgatgttttgcatcagggattttgagtggctctgcca
atgtttttgatcaaacatatgtttgaggagagacagttgtgatctcgctg
cattttaagttgtggcatctcagccccaccctatcctatcctacccaaat
acgtttaacagctttgcaatgtaatttcacagattccgaaattgaggtct
ttcagattctttaatacaaatccaaaattaccctccctgtgtttccagcg
aaacctcttccctccacatggaatataaagtatcagatactaacaataga
atattaaaagccagatttgaagcaattacccacagctttggagaacagtc
ccacacacagctggtgcccaatcagaaggcctgtctctgtcacccaccat
ccctgctactcatagaatcagaatgtcagagctgcaaatgatcttacaga
ttatcctccccttcatttaacaaatgggaaaagtgaggcacaggaaaggg
acaaagtcatccagtcactcaactggaggctccaaaggcattagaaccca
ggtccctgtcttctggttgctacactctgctgctttcttctctgaattag
taaggtgaccttctagctgggagtgaaaggggcttcctgagtgttaaagc
catgtgcactgaggatgatcttattgcacaggaaggaggtctcttatggt
gcagtataatgtaccacatttttttttatcatgcatgaaggcctaaaagg
cagatgacactaaactgctaactgtgaacaattatgtaaatataacaatg
agaactgcggctatgagccaactgaccataagatcactctgtcattattc
tcacattcccattcgtcctgctgagagagagacgttgtgagtccttcatg
gagttagatgctgggccattgtcctttctccatggccagagctatattga
tgtaacctggcattagacatcaaatagcaatactagagtattttcaatct
ttatttaaatctctaaaagaattgtacaagagagccaatatattgaagct
gagtttgccaatgtcaaagatagatagagagggagagaaagagagagcca
atgtagcccttcggaaacatttctcaaagaacctcttcctctctccaatt
gctctggagccttccacatgcccaaccacatggctttctttagctctgat
cttttcgccttgtcttttatcctcacccctcattctttattatgtttatt
catgtggcccctctctttgtcttccggactttcctcctaccttcacagga
ttttttccccctttacacctagtctccctagttctacgtcacagaaaaca
tggggttccacttggcaatgactcttctttaatggtcagatggagttagc
aggaaagagtctcatgttagtgtcacagtcatattgtgttgcaataaatg
gaaatgccacatcacactgcaggtttctcacaggtggaacatttataaca
tgcacccctctacatattcatttcacccaggagtctgccatagtgggaca
aagaaatgctagagacagcgagacctaaatactgtatccatagtggtagt
tgtcaaaatgatgaatgacaatacagtagaacagttactagcacaggtgc
tggtgtcaaaaatgacttaaatgtaaggtctgaccctgtcatttattaac
tgtgtatacttgggcaaattacttatgctccctgaagctcagtttccttg
cctgttaaatgggtgtaatacatgaattaaggcacatactgcattcagcc
caatgcctggcacaccagtgctgcactaataggtggttgtttttatcgtt
gctaataatgacaataataacaaatatgatacaaaggggatttggccaat
gagagatgagaaattcttattttctttcttccctctctccctctttccct
tccttctttccttcctttccttcttccttccttcctccttccctttcttc
cttctctccttccttcctttttaaccttcattccttctttttcattcatt
gttttttctctaaatagatatattcaatgaatcagacagataaaaatgta
agggagtatgtaaaggcctgagggcacatcttgagttatctagagagttt
acactttaaaatggcatgtggaaaatctggaggaaggaacatataaccaa
ggatgaatcaaggatgaacaaaagctatgttcagagctatgttcagatct
aacccagaaatagttagatttcattatttagggaagaaatcttgcatatt
ctgctataataagaatagacttccaactggaaagaagagaacattttagg
gagaaagttgctgtccaggattgatggaaagcatttaactctctctgagc
caagatgtgtcatatctcaggggcttaaaaaaaacttgttgctaacaagt
ccgaatgaacttcttctaggactggggaataggtggaagcctggagatag
taaatattgccccaatttttcaagaaacactaaagctaatctccagaaac
catagactcatagcttgtgtaagtaagattcactgttgtataataattca
tgccaaataatttctttatctgctaggacagattttctgtttgacagaga
cattttagcaaggtattggacaaagcctgccagagcgggtccattctcag
gcacattgagcattagatgtttgactgcaaggaagcctgtcttggggtaa
ctatgattctctgttttatcttgctcaacattttttaccttgcctgaaaa
actaaaaggcagatgacactaaactgaaatatctaccattgtagattatt
tgatcttcctatgtgcttgcaaaaaacttaaggtctagtttgagtgggtg
ctaaataatcatatcttgaatgttaaaattgctatgatttagaatgatct
cagctgactaaagtgataccaaaccgatataacaaagtttaactgagtaa
aatgtgatggtttatattttggctcaaataaataaataaataaataaata
aataaataaataaataaataataaaatcaactaggcagcaatgtaataaa
gaacctcaggaattgacagttgttgtatcaaaaacgatcaaagttggcag
caagctcaatatacgccaataacttattaccatttttagaaatgaactga
atttgactacattaatagaaataaacccaattgatgatgaaaagcacatg
atgtaagtcaggctccctgcgaaaatttgtgcactttcctagtaccataa
ttcaagagaggtgttcaaaggacagtgcccattatggggaataatctgga
aactataatatataatgaactattaaagaaaatcggaatgtgtagcttgg
agtagagaaaacttggaggatataatcggtagagggcacaatgttgaggg
ggcctgataggcgtaataggtccatcaggtagaagccatatggacaccga
ttttggctgaacattaatgggctatttctaatagttattattgccaaaaa
ttaatatggactggcctgtcaatggaaattcctaagtagaagccaaatag
ctactcatctgcatggcacagagtgttcctgccatgcaggtgggctcttt
caggagatgatctgcaacatcctttccaattctgaggttctgtaatcttc
tcctctctctagggatgcagtggagtgtggtggccagtgggagagtcagt
gtcacccgccagcaacttctcctttggtggctgctcagcccagtgacact
taggcccctgggacaatgacccagaagacagccatgcctccgaaagaggg
ccaggtcctaagctgctgcttgtgcgcgactgcacccggtattctcttca
cctgaggctttccgtccgccagtgcaggaacccggtgctcgctgggcttt
tcctctgagattccagcaggtggcgctggagggagtcaggggacataatg
gcctccttgttcactttttatttcccaacactccctcttcccagattctc
tgcttttgccgcgtggtctctggtgtctctgacatgttcccgtcactcac
tgtgtctgatctgtctcactcacgttctaagcacgatagcttgctgcgtc
ctatctcggtcactgatgtctccaaatacgccttctttgctgtgtgggct
tccagatatcaacaaaatactccctctctgttcctgtcttagccagaggc
gtcgctcctgtcttgcttacttgcttggtcacgtccgtcacagccatgtt
caagctatcccctgcctcttcttcgccctgttctgtgccagacgctaaca
cacttttctccctgtgtctgggtccaaacgtgcatcctcttggttggccc
ccttgtcagtcccagacgtccacttgctcttccttatgtccaatgtctgt
cctcctcttcaggacatgctccatttattttccatggaagacacagggtc
agagatctgtcagaggaaaatggtctccacagcaactctggagggaagct
gaagacagatagcttcctcctggtgtcctggccgctggcgtgtctgccct
gagatgctcgctctcctgctgggctagaacgggacgtcttctaaaaagcc
ttgggcagggctagcaacatcgtaggtgtttattaggcttcaggatcttt
cccatgaacttgtgatatcattttgaaacccttcaatctggctttgttgc
tgccaaaggagataactgttggaagttcacactggggaaactcattttcc
cctgcagctcccccaaggtgcaggagggcaggatccagcagcactgggga
tgccgaggcaatgctgtacttgaagccagaggacccaaattgccgccctg
gctgtgctgcaaacaagctgtgagatcttgaatagtgttctttcatctct
ggaccccactttccacatctgtgcactcaagcttggactagaggaccttt
aagttttctttctgtttctaagacaacagtatgctgctatagccgtctgc
tacctcgagaagccatggcctgcctgccttttggctttgtttcaaaggaa
cgaccctcctcatttgggccttttagacccctgacctttccagctttgtc
cttcagattaatctggatgtcttttattcaaagctgagtcagtggctctt
gcgaatgccccatagcagaagtcccgggaaggtaaatgccaaacccagag
ccatgtgagattctgactttgatcttggctgtggtttaatagcatctcag
gattatttatcatattctctttttttcttattgcttataaggtgtcagtt
attgtttccattgttgtttactttagttctggaactgaaaccgacaggaa
gaaactttggaataaggaagagaagattgaccaaaccatccaaatgccaa
aaagaaaaagaaaaaaaaaagcctctctgtcctatgaagacttaattctg
ttggggagaaagtcatgttttagggaaggaaaatagcctctgaaagagaa
atgctattcagaattcgtgagaaatatctctccatgctgaaatgctcttt
gtgtagactgggattctccctgatcaatgaagcagattgaaccagggaac
cattcttgtcacatatgaagaaagtttatttaaattctaacttacaccct
gactctgactctgtggctggaccaatcccctttgatttttcaagtcattg
ttcccctgccatcactaggctcagcaaccaccattaggaggcaagcacca
ttttgaggtgcttttctaatatgaagaagggagcagccagcttctgggct
ccatggctctggacctgatgatgagacccaaccaatctgctgtggctgcc
cacacacccacccattgcctgcatgagcacattggtgggaggagtacagc
acagaggcagcacgtgcactgggtccattgctgacttattaagcaaattg
aactaattcctgaatgtctcagacctcagagagaatctctcttgcctact
tcacaaagttgttgtggagatataagataatttttttgtgaaaacattct
gtaaatcataaaatgccattccacatatttatcattactttgggcgtttt
ggattactgtggatgtgcctgagcactcgaggactatgaatttatttacc
gggaggtaaaccaacttaagagagtaagtttctatgttgataaagaaaca
gagaaagaaatgcccagggcaaagttcgcaggaaggtaaatgccaaacca
gagccttgttaaaaaaataatattctaggagcaccccttgggtattaatt
cttcctgtattcccagcactttgggaggcccaggtgggagaatcacttga
ggtcaggagttcgagcctggccaacatggtgaaatttgatctctactaaa
gctacaaaaattagccgagtatggtggcatctgcctgtagtcccaactac
ttgggagactgaggcaggagaattgcttaaatccatgaggcagaggctgc
attaagctgagattgcaccactgcacttcagcctgggcaatagagtgaga
ctccatctcactaaataaacaaataaataaaattctaggaattgtagaag
caccctttggatattaattcttccaaatccacccatcctaatttggtcat
ttcaggttgcccaacacacgaatttatgaatcacagaaactcatttaaaa
ggatttggttattcacaaagtaagggactacaggctaattttgataataa
tgagcgtaacttctcatataacttcaaagtaacatggaataagattcaaa
tgtttgttcactatgaaaaaatgtatttgaagaagaaaatacttggacca
tcaaaatcatccccatgctataaattatatatatacaaatcctatgaaaa
aaatcaaacgtggaccagactatgaccagatagcatgaatactacataaa
gagtcaactaagatattgaacctgataacttttgaaaattttcctgatct
gatagtctatgtatatgattgttaattgtggtttaatgctattttagcta
acaacttaattttatttacatttttaataaagtagaattacaaaggggcc
acttatacagtttataatgcactgagatcccttgtgtgatcaacatataa
agtacatgtgtgcccaccacatagaacatgaaacttaattctctaatttc
aaaggattacaaattgtaatgatggttgtgtttttggtttatgagattgt
tagttatagctatgatttatttgaagctaaggctttgaaggtcctagaat
ccttgattctaactttgtttacatggaaagcatctttggctttatgatca
tctactttttgatgcagttcccagaaatgtgttatggaaaaaattggagc
ctacatagattttttaattgataaattatatttattgataaattatacat
atgtttatatgagtgcattctgtacatgtttatataaattatatattcaa
ggaaaaatgcgtctgaaaactaataactgaattttgaatatgcaataaaa
tgccaaagtcaactcccatgcctcagtcttgtggagcttctcggtaacct
ccaagatcccagggcattctccagtagctatgtcgtttgaagctagagaa
ttttctgactccagtaccaggttcctctcaaaggaaagctagtagccccg
ggcccctagataatgtgattttaccagattctacctgtctgcctgtctgt
caccttcatcaaggcctccagcaataagacaaacctctatgacatggtca
cctaatgagcagaggatggggatcctgtccagctactctcagagcacaaa
ccacgaggaggcatttaaggcagtgtgacaatgtatatctggaggtcttg
gattgaggttaagcatgtgcatccctgctgaagcctttagaaaaaaaaaa
ctggagggggcatgtcacgagccatccaagagcctggagttcatctcctt
taggcccaggttatgtgtgatgaaatctaggtcccatctcttctgagtgt
ggaacaatggaatgaaccctgtcagcagtcaggagacagagtaatgtcca
gagtaaaatagacttagctcttttgtttacctcttgggacctatcttctc
acatataaaatgccaggggtggacaagaattaggtttacacatcagaatc
ctttcttcatacacaaatctacctggaattccatcacataaaagattcaa
gcaggacggggaataggtaggtctggatctcccatctctggttattataa
tctatgccctggatggaatgttcttgggagcctaaagcccaatcgctgga
ccagggaataccctctgtgctggtgcttgtttacctcctgtccttagctt
ttctgaggcggtgttcataatactgccatgaactattttttccaggtgac
aatcatttcctcagaatcacacctccccgttagaaaatctcttcctccat
tcagaaagcacactgtctcctgaaacttccttcctagaatgaagacctaa
gccttcaccggctgtgaagtacctgctaccagaccccagaacctcctgca
gaatccacctccaaactaacctacccttgggagaatgtcctctttcttga
tttctttacaaatcgcctagttccatgttggagcatctctagattcattt
aaggggaagagactagtattgatttagcacttactgtgcgctaggtgatt
tctatttgctatagtttaattctctcaacagcactatggcattcagagaa
aaagagattttctgaacaccgactatgaggcagggtctcttgccagaagt
ctactaataaagaaaccggacaaggtctctactctctcttgtcagaaact
agaaaataaacaaggagacacatgtacatgaataaggcaagtttagatac
tgatatgtgctataaagagaataaaaaatagagatgggcaagggggtgtt
ttagatgaagtagttagggaaggttagatggaggaggtgagctctgtgac
aggggacaagcattctaaggagtcaggcatatatttgatctgagggaata
tcaagtcaggcgaagggaaaagcaaatacaaatgcactagggcaggaatg
tgcttgacatagccagtacagcctaattaatgcgaaaaaaaagtggtagg
agatgggatcagagaaataagtaaaggctgatcataattcagtagctttg
gtgccatttaccagttactacatgtcagccttggtgaaagcattttacat
gagacacctcatttaaccctgttaaggtaagtatcattttcctatcacag
ggatcagaaaaccaggctgtacgtcagagaagttaatgtggaatttttcc
aaggatgcagaaattacctgcagctggaaatggagcccaggttccaccaa
atctaaggggacttgatccacctgaggcccgttcttgttagcagcaagaa
caatccttgaaatggatggattctcttcttgtgcacttttcccctttgcc
cctttgtttctccgtggagttttggctgtctgcaaacaaagatgcattta
tacagtaggtcttcattgatttcaatttagctagttccaaatagcatcta
attggaaggaaaagccaattattggccagccagaaagtgattcttgataa
aaattattttatcagaaatgagtggaaatcaatctggctatgtaatcagt
agactttctcatgcatttccttatctctatccttactgacatcatccttt
ctacaactgacattatctttcatctggattggggaattaggctctaaaac
ataagtttcagcatgccatttccccaatcaaaatccctcaaggactcctc
atagcctaccaatactttctgtaagtccactgttagagtttttcttccag
aatatgctcaactcttcggatttgcacattcagctactactcctgccgtt
ctttccactgggcatgattcccctggcacctcttacatagtgtatttcaa
ataccacctcctacctgaagtcttttccagcctccaggactgcatgaggt
ttttgacctattccaatccccaaacattttatttgttcttctcctgtgac
attttgatatgcttttcagtgtggttcattaattacgttctttttgatct
ctcctaccagattttgagctccttgaggactgtggccaattcttattgct
catttttttttcttagtgcccaacacaggtttttgtacactgaagttatc
aaataaattcattggatgtatttgtttggaagaatgtgaagcttttcatt
gttacggcatctccactgtaccagcccactttgccccttcagtcccaaat
ctcagtgctgctctgccattagtactccacccacttcaaaagctgcagcc
ttctgataagagaaaactctttctgtgacagttttgaataaaatcaagat
gtttatcacacctctttcaagtggcagaaagattagagttttaaaatacc
gttatatcaccgagttatggcaagtttattttctcttttggtcctgtcta
ttgaaaaagggcttaagcttaaagttttgtatttatagaaagttgtgatg
aagcggactgaagttttgtgagttacttgacattgtgtaatcttagagga
cattggcctccatttcaccaataatggcatctattgagacaacatagagc
aaatgaagcatgaactgagccagagatgtagaatggacccagtgagagtt
attcaggctagagtgtaacaaagcatctttgaaagatgtcataaaatgtc
agatttttcagcagcatcctttctaatttgctgtgtggctgggaatgtct
ctgcacctttctgcctaaagttttgccatttgtaaattgagaaactgtct
ttggttaggaacttgggctttgacattacatggacataagttgagatcta
gagtctaccagttactgaatgtgtgacacaagcaagttcctcaactcttg
gagcttcagtttcttctttgcaaggggataatgatagcacattccccacc
cagtgtgatgaggcgtcagtgggttaaagcatataaatagtggcacacag
tctctggcatacagtaagctctcactgaagtgtagctgttactattatta
ctctgaatttcatgacatttgaaattcagaagcagtatgtggagtcatat
ggaaagggttgttgagaaaccaggagcggggaagtggtggaagtggcagg
cagtgattgtttctgtgccagttgtctaatctgagaaggcaaaggctaag
aggactattcaggagaagatggagatggtaaaggatttggctgtggagtc
acagaagaaacataatctgcacgcatggaaaatggtatctacttgtcatt
cagtgtcttcttatgacactcctaatatgcctcttaatcctctccaatta
atgtgtctcccaagcaagagtctcacttcaccttctaagacagtaaaagg
atgcaactttattgagcatataagatagtcaggactacctaaacacttca
catatttggtaacatttaattctcgtaaaaaaattttgactggattgaat
ccctgcttcccaatttgcaaatttgcttcttcagacaccttaattaattt
ctctgagcttcagtttctgtattgctaaaaatagaggtattaacactacc
taactcatgaggttgtataatttaaataaaattatgatagcaattaacac
actgccagggagataattggtagtttctattattgtttttattattattg
tatataatgcccattttatgggtaagtaaaatgaggcctaaggagactac
ttttttttttggagaaggagtctcactctgtcatccaggctggagtgcag
tggcgccatctcggctcactgcaacctctgcctcccgggttccagcaatt
ctccgcctcagcctcccgagtagctgggattacaggcacacgcctccaca
cccggctaattttttgtattttgatagagatggggtttcaccgtgttgcc
caggctggtcttgaactcctgaccttaggtaatccacccgccgagactac
gtttctaaccgaaggtcatgcaagttataaacagcagagccaggctacaa
acctagatctgtctatgttgagaatccatgctctaattttctggctgcct
agaaggtgagagacagaagtaatgccaccaaactttaaagagacactccc
tctgaaattagaagatattttacaatacgtgagggtagtctagtagcctg
gatgaatagtcatttaaattggtctggagtcctgaatgaaagggcagaca
ttatctgtacttttaaaaacttggtcgagatcagataatttaatttcgat
ttagtctttctccgtattgaatgtcattaggggggttacgtcatttcatt
ccctgaattagcatggcaatcatcagtatatggccttcctgtcaataggg
tacaaatagggacccatatgccactgcttaatgatgaaattcttggccag
gataaagatcagcccccccacaccacccccacattctttctccaaagcct
tatagcgatcgctttttatcattctcagtaacttgccgctgggaaggtcg
tgagtcatcagctactaaggctttgtgaaagagaacccaagccagggttc
tgtaacttcaagtgaaaaggccttggctcgctgagcagaggcaccatttc
tggtgggacctcttgtcccagccagctagagagtgggcagttggtcaagg
gatatgagtcagtggaaggaactaggaaagggtactcttatcagggtcac
tcttattattgcatctcctctcctcagcacagaaccatctggaaacactg
aacttgtaagactaaaaggccaaaatcattcttgaattctgtctcatcta
atagtagccgtctcggtggagagcattctctatttattctctaatttcct
ggcatttctttgctattcagaccttcctattacagctgatgattttactg
aataatgggaaaaaaaagacatggattgtgattccaccttgcattttgcc
gctcactagctgggtaaattctggtaagccacttaccttctgggtctcag
ctttctcatgaaacagatgccctagactacctcaccaaattttattcatt
cacttgacaagtgtttttgcgctgttagaggagagatacataaatcaatt
ttgttcaatggccactgaacaaacaccgatagtgattatgttaataggtg
agaaatatctagtcacaaaaaacagaaagccaggcaaaaagtagtaagac
cagtgagattcactaagatactatattctaaaatatgtaggactgggcaa
caaattcaagatattactgttattattactgattgtctaatattccaggt
aggaagtcattttttattttccaatcttccaagtctcttacatttattct
tcaaattctcttactttgatacaacttatctagtctttcactactcacca
cttcatatgaggacaactacggctatcttctacctctttttttttttttt
ttttgagatggagtctcgctctgttgcccaggctggaatgcagtggcgcg
atctcggctcactgcatgcaacctctgccttctgcgttcacgccatcccc
tgcctcagcctcccgagtagctgggactacaggcgcccacaaccacaccc
agctaattttttgtatttttagtagagacggggtttcaccatgttagtca
ggatggtctcaatctcctggccttgtgatccacccgcctcggcctcccaa
agtgctaggataacaggcacaagccaccgcgcccagcctcttctaccttt
tttccctctacatctggacattccatcaggctgatgtttttaaaatcaca
catacacacacaacaataaatacaaaaagaaaaaataaagttatgccctc
ctaaaattttctatattcagcaactctactcaaaaactttatgtagtagt
gcccagtttctcatcaatatgtcatccactcctacaacacagtgcccaat
tcagagtacaataagtaaaactgggccaactcccacttcctatttcagct
ctcaggctgtgtgcaacttctccctgctaaccatgcttttcttccatcgc
ctgccagttaaaaccaaggccaagttcattgactaccttgtctatgaaac
ctaatggagcctaccctgacctgtttaatacatttttccacaggacatag
ttccctggggcaacaaccataatctccctgggtgttctcaggcctacata
ccaaagagaagcatccaaattagctatctccacataaaactaaacaacaa
taccaacaccaacatcaccagcaccaccagcaaaaaacaggacaaggtaa
aagtcattctctaattggcaaagacacgtgggtccatatagatagagtat
ctcaggagataacagaaatgaaacaacctaattaaccatctcaggaatgt
aaggaaaaaatgctatcaatttcaccattttgcttgttttcatttaaaca
aactttaaggagacacccactgtgtgccaggcattgtgctaagtgctagt
aatgcaaaataatagactcagggcttgttatgccagtctctatgggcctg
atcttggggctgaagataaaatggaagagactctgtattgccaccttctg
tggttgcatataccctgttgggtgctctgaatgctggtcactgtggccag
cctggactgtgattaatcttccagaccggtttgcagacccagacacctat
gccagtgggaaactggtgagtggaaccctatgtgagtatcctgagagtat
aagaaagcatcacacggacagggacacctggaaaacctagtactgatcac
cacacaccagcaactttttgtgtttccctttttctcatcaaaggtaaact
acactgaaacaattctactgtagtgctaacatttagggcataaaaaatcc
ttttgagagtctgatgaaatccatgatcttttccctaaaaatctggacat
atgcacacaatttttgccacatttctaagaagttcatttattccctgaaa
taaaaatccaacgttaaataacaattaaaatccctgctttaatgtgaatc
tgtattggtggatacaacaatagtgatttataataaagtcactaggttct
ccctattttcctgcctgtggttagtgatgtatttatttagaagtcataag
tacagtcttctagtgccatttttgtgagcacaatgactcattgtaaaaat
aatatttctacgtataacatctttctttcctccacatagttctatggaaa
ttatctcataaattgttccaggttccctagaaactggattaaggaatata
ttattgccttcctttacaaggaaggcatgattcaaatgcaaaatacagaa
gagtctgggaaaatggctgagatattggggaatgattgaattcaatcaga
aatcagaattatttcactcaacagggagttatgtattatatgcctgctat
gtgtcaggcattgtactaggcatggggtcggctagctctcagcctgctat
ctagcccccaagtctgttccaagaggagaaactatattcaatttgaaaat
tgactggagaaagtacagtatccctaactcagtaataatatcctacattt
taacagcatacacggagacagtgtagtgtgggttgacacaatttttgaaa
gtaagcaaaactggattcagatcctgatttcagcacttattgaatggcct
tagttaaattcctgaagcttttgatctttagttttcttatctgtaaaata
gaaattacttttagaggctgggcccacagtggctcatgcctgtaatccca
gcactttgggatgctgaaaggagcagatcatttgaggtcaggagttcaag
accagcctggtcaacatggtgaaaccccgtctctactaaaaatacaaaaa
ttagctggtcatggtggtgggtgcctgtaatcccagctacttgggaggct
gaggcaggaaaatcgcttgaatctgggaggtggatgttgcagtgagctga
gattttgccactgcactctagcctgggcagcagaacgagactccatctca
aaaaaaagaaattacttctagagcaagagttagcaaactacagctctgtg
ggccaagttcagccatatgtgtgtttttttgtgtgatccttgagctaaaa
atgttttctgcatttgtaaaggggtataaaaacaaataacaacaatcaaa
caggaaaacaaggaaagcaaaaaagaatatgcaacaaagactctatgtgg
cttcaaggcctaaaatacttacatctagcccttcacagaaaaagtttgct
aactctaaaaaagttggcaactcctattctatagtcagaatgcctgcatt
tgaatccttatggcctcttaccgtcagtatgatcttgagcaaattgccaa
acttctgtatctaattttcctcatatgtcaagtagagatgataatagcac
ttattttacatgatgggaagctgcatatgttaatatgcttaaaatgctga
aaaaggaggcttatatatagtaaatatttaagaaatgttagctatcttta
ttaatagcaccgttaccactgtcatcagttattcaaaaatacttgtgaat
attaaataagatagtgaccatcaaacaaataggacagtgcccttctcaca
ataggttctcaataactgtcagctatcattgctgttgtcatcaccatcac
catcaccattatcatcattataattttcaaagctctttcacgtacatcat
ctcactagaagctcccaaccaccctgttgttgctgttgtgatctccctct
gatacatgagaaaatgaagcttggagaaatgaagagttagatactgagcc
aggaagaggcggaatgtggactagcgccagagattttgcattctggacca
atgtgtcctctttccacatcatactgcctctccatcaaaatatctgagga
tctgttgtttgttagttttctccaaatgatatactttgcatcctaggagc
ctgacaaggcaggcaaacatgactatgttcctccctggcatggttatgca
gacaggaagctgggataattggattccagccatttggtctcaggactgca
tttgtaaccagccaactgctgatgaccaagcctagtggataaagctctga
ccaaacaaacacaacccccgtgtaggaacttattgtttatgctgcagagc
tggcttcagaatgtgccaggactcagactgccactacgacaagcagagct
tttggactggggaaatgttcaggtgaggaggcaagacatttttgacagca
gatcttgtgtagtcagatcagaaccgttttattatttggtgtaggccaaa
ggctatggcaagactcatttaagcacagtgtgcacaaggattgatgttta
aacaaagttaagatcacagtggtacagcgttagagtgagctgatgactat
aaaaaaagctaacattttgaagttagtttataaaaggagtcatcatatct
tcatatcaccccgttgtttctatagtacttaaaccagctttagctcagat
tttttttaagtcaggagattcaaatagactttactgtggagcagtatgta
aatttgtgtttcctggtattgttgctgcaaaaataataaaaattatgttt
aagaagtgtattcgtccatttcacactgctaataaagacatacccaggac
tgggtaatttataaaggaaacaggtttaattgactcacagttctgcaggg
ctggggaggcctcaggaaacttacaatcacggcggaacgggaagtaaata
catgatttttcacttggcagcagcaagcagaagtccctagcaaaagggga
aaaagtctcttataaaactatcagatctcatgagaactcacacattatca
tgagaaaagcagcatgggggtaactgcttctatgattcaattaccttcca
ctgggtccctcccacgacacatggggattatgggaactgcaattcaagat
gagatttgggaggggacacagccagccatatcaagactcttcagcattgt
ccttgatgtatagggcagaataaataaaatacactttgtagacagggttt
tgccatgctaggataagcaaatgacatctgcttccaacgatggaagtaag
ctgtgcttagaagcagttctgagacttgttccccaactgttgtgacacag
agctctcagtctgaggaaggggacaagaagacctcccttcctagaaagac
acccctatggatccctatggtgggatagattcagttcttccttctaaggc
aaaggcaaacaagtgtaaggtcttataactcaatatttgtaaataagacc
attttaagtagccaagagttcctgccagagtacaggagatagaagtaatg
aggaaagctggggttcttagaaactcaaagcaggtctgggagctatccag
gtgtttgaagcactctgagccaatgttctgggatcccatgtctctactga
cctcttctctttgttggctacataagccctctcttcctggttttgagttt
tcctaacacctgctgccaggcagttggctaaccaccaaccaatccctggc
ctgtcacatcaccattcacacaacagctaacacaacagccacctgcgctg
cttcctaggcctgtgacctacctcagctctatcccaggctgacaggctaa
ggccctacctgtaccaaacatatccaaacttaagaatgggaagactgacc
ttctagaataggctgtgccatggtcatttaaagttttctacattgtctgg
gaagtggggtttgggggaaatgtgtaacactccttttcaccataccaacc
tcaagggtttgtggtgagtagaaaacaaaataatggatgtccaagggctt
tgtacaattatggtttgcaatacaaatgtaagtgacaatctctgtatgta
aaaacatatgttaaagttggtgtggttttacatggtcattcgagccagtg
aaaaatgcaaacagccagaggtctcaggaaaactatactgttaatccagc
aaggctgacatgaataggagactgtggataaggcatgttatacaaattat
acagtttctgaaaatctaaatttttattttatagtaataccttagatttc
atcttaacattattgtgtgacattaatcacatttatcatttttaagcatg
ttgtggtggaaacaagtgttcataagcattatatcctcttctgaaatttt
cacaaggaaagggctgtggttattttttgccagaatttgctcagtaattt
cagacatgtctatattatctacatggtgcacactcaaaagttcagtcatt
taactccttaagggttgcatccaaaaaaacccaccattgttacctgaatt
taggaagaaatattaaataggcatgtaaaagttgttaggatcataattaa
ataattattaaggtctaataaaataacatatatatgccagatattggtga
tgtgtaataattttataatattatctcatgtgtaattctagctccacgca
ggaacattcaacaccgcttaattgtgggagatcaagagtgaaggaatggt
tttggctaccctttgtgcactaaaattcaacaatcctgctatttgagtga
atggatccttattgccttgaagtttaattttcagagaagcatgacatgca
gatacccagatatttaaattttcaaatgattatctagagcccattgaaaa
tgtttgagtttctttcttaaattttcacactggcttatgaattatgaaat
tggaaattttcataaaatagacgtagttttcagatggtaacactaagaga
gctttgttagttcaggataccaaggcatatcatcaggctaatgaaataca
agacaaatcaagttgaaggaagaaaaaattggaggtctaaatgaccactt
aatcatgtatttaacttaaagttgcattaaaatgatgctagctgatattt
ataaatgttataccaggaattatttatatatgatgaacatgacttacttc
atttgctattcactgtaacactctgacagagggtactggtaatgtctcta
tgtgtagatgtggaaactgaaccgtagggaggactgaggttgcaaggcta
cttagtaatggagctgggattagaattctggacatttaactctcagccac
cattgctcagttaatggtcagtgacatatctaactgtgctgaatgagtac
gtcatggctcctttccccaaaaggtctgtaatttatctgaaaacgtgcta
tttcaattcacttgcagttgcatttaacaagccacagcggtttgtattgt
taaatgaattgcagaagcagaaagtgctgtttgtttaaaagaaggaaagg
gagtatcacattgagacggtcagagatgactatatggaggaagtggccat
atatattcaactatattttcaaagatccttcaacatagacatatcatgga
gattagctacaggagggaagaagaggctgagtttccttacttggtaaatt
aaggtagtaatgtgtcctgtgaacatcccaagttgttgcaagactcagat
gaaacactaacttaagtgtgctttttagacgtacactgtggcataaccat
gttgtgcaataattatgctcccctccttatcctcctctaaaagcacttta
agaatattggcaagcttatttaggctgagatcatgtgtctactaatctct
atgttttttttttcttttttctttcccaaattctgcttggctctccctca
tctgtggctgttttctgtttcaactaaaag

>INT[chr5:147869781-147882948:-] 213 tgctgataa

gtgagtatccacacagacctcactggtttactgtctgatcaactttgcat
ggggttcctaaatgaataaataatattagattgagtattctaagaatctg
atagtggtctgggtgataatttttttttttaaagctaacacttttgaatg
cttactgacaaaactcctctccttaacccaactttagttagacttttctg
aatccttgtcccatctaggtcttgacttttggacttctatgtctgttttt
gcatcacccaattttagcaagaatcttgctaagttggtatagccagaatc
ccccacccttgatatttgattaggttcttcaccctccaccatctcccagg
tgatgtatgatcaccttggcctgtcttcagcaagagccctgctaggtttg
tttagccagaatcctctcttactcctgatgttttctattggtaattttcc
atccactaacccccactcaccatgctgtttggctataaatttccactttc
ccttgttgcatttcaatctctctcttctactacaaaaccccatcacagta
gtccctataacctatgttgatagtcctgaataaagtctgctttactgctt
taacaaatgtcatgaataatttttttctttaacatgcctgtatgccagag
agtatgctaaatactttatatataatcttgaaaacctcattatggggaaa
gtatagttatttcccccatttctcagatgagaaaacccaggctcacaagc
ttatgtaggttaaggttaagtaacatgcccaatgtcacacagcttgtaga
taagcgaacaaatattcaaagcttagactttgcttagacatgcctgaggc
atgtcatttgccccaaaaggtctttattccattttatgtggagagtctat
aaggctgatgtactagtccatttttacactgctgataaagacaaacccca
gattgggtaatttataaagaaaaggaggcttaatggactcacagttccac
atgcctggggaggcctcacaatcatggcaggaggcaaaaggcacatctta
cgtggctgcaggcaagagagaatgggagccaagcgaagggggtttcccct
ttataaaaccatcagatctcatgagacatattcactaccacgagaaaagt
atgggggaaaccacccccataattcagttatctcccaccaggtccctcct
ataacaagtgagaattatgggaggagctacagttcaagatgagatttggg
tggggacacagccaaactgtatcagctgacatggagctgaagaaaatatg
tcatgtgggtagaggctgctggggaatgaagacagctccaggctagaagt
tgagagaactaagccctgagcccagctctgaactgtctcatttcctgaag
cactgtgatgagaagatccattggttctcaatggagaagaaggtctacca
gggatctaggagggcatgcaacatatgccaggcattattccgatccctgt
gtattggttctccagataaacataactaatgggtgtgtgtgtttgtgtag
agagagagaaagggatactgtaaggaattggttcatgtgattatggatgt
ttaccagtaacaagatctacagtcagcaagctagactcccaggagagcca
atagtgtagttcctgtccaaatgccggcacactagagcccaggagagtca
atgttttagtttgagtccaaaggcaggaaaaactgatatcacagcttgaa
ggcagtaaggcagcatgagttccctcctattcaagccttcaatggattgc
atgaggttcacctgcattgggaaaggcagtctactgattcaaatgttaat
ctcatccaaaaatttcctcgaagacacacccagaataatgcttgactaaa
tgtgtaggtaccccatgcctggtcaagttaacacataaaattaaccatct
cattctgtctagatactaacctttaagagtcctccagctttgacatacta
aacttacaatgaagatcaaaatctatgatctggattctttagcagggata
tatattccataaggaagttgtcaggcacttgctgtagaagtggtccccgg
atacatcgagatgtgggaagtggagtggagaggagagattaagagcaaca
ggaccctcaagacagggagctgccctttcctcttttcaccgcattcttag
cccttagtcctgccttgttctttttcaaggaaaggagtctaaaccaaggc
ctgggccaggattttcatgcggtatgtcagaacaagtattccttaggatt
ctgaaagaaatgccggaggcagaagagtgaattagaagtgtaactgcatg
gacattttttgaatcctatccaatttattttaaactgtcagtttcaccat
tcctggaggaaatgaaatccaaattttcaaccattattattactccaaga
ataataatggccagtgaatgttgaacacttactatgtatgtatgaagccc
cctgttaatcattattcctgggaacctcacttaggcttcacaacaacatt
atgaagtagatcctatcattatcctcattttatagatcagcgaacagagg
atcagggagattattcactaaagtcattggtaggaagtagtggggactgt
atctgagcccgggctttggattccagagtctgtgctcttaatttatatgc
taaacttattccctaatggagaagatctttggaagtgtatgcttctgtgc
attgggaacttctgatgagggatcagcacttctacctcctgagtagaatt
tctaaagaaaacaacccagaaagtttttgttcacttagaatgagccaaag
ggattgcctatttaattttaatcacggtttaaaatggaccctaattcacc
taaatgggaaatggagcatctgtttattgttaacatggctaatattcata
tctgtccactcatttgcacactgaacctgcctagagagaagctagcacaa
tccacatggtcatgttgttggcggcaattaaattctataaagtcattgca
aacactgaattggtaaatactgaatctttgcttccagggaaaacacagga
ttaggttcctgtgagtctctggtcacaacattttcatcagccaatcaatg
cataaccttgtttgatgtgtgtttgtgcttaaaaacacctatttaattta
tatgttgactcgttagcattgcagtcatggacaagacactataactcatg
cctgaatgaagcttatctaaaacatgtattttctctgtaaagcacatcac
agccttcttgcaattacaaacaccagacagcacttcagcagtacacttag
ggtccattttaaaccatgaaatcaccatcaaaaagcacacaatgcaaaat
atgtgccggcaaatagcaaaaaggacacttgttgaagtgaaacaagatga
tagagcattgccttgtttgacttcagctggaaacacacctatcaggaaac
aatgcttccactgctttgtgcacatgcatgtctacaaatgaccataaaaa
cactgtgaaagcaactcaagtattgatttgggggatttaggaggttacaa
ataaattctaatgagtagattaactcacaaatatggaatctatgcctaat
gatgaccagctatatacccacacatataaacctacacatacatgcaagta
cagatgcccaaggcagaaacctactccagggactttcttcctttgctcaa
tggaatcagctgtgcttttaaagctaagcttgctagaaatgtcctaatcc
atccccaaattttacaaattggtaaccacaccaacccaatgcagggttgt
taacataatgggaaagaaaccacctaaaaattcaaagggttcacataata
attttctcatttatgttcccaaacctagaccctgctttctctttccatca
tcactaccatttattaaatatttatagacaatatactaaattcttcacat
gtttcaatatcatctaaccaacacaatattactatgtttaatattcattt
tataaagggaattatacgacttcaaagtctaagctcgtaatggctgcact
atttatttatttattcattcaagaaataattgaatgcccactatgttcca
taggcaattgagaaattaatggtaaaaaaaatttcagttcatatggcatt
taaaatctagtgaggagaaagtacgatatatttcaggtgttacattttat
ttaaaaaaacacacacaaaaacaagtaaaaagtgagtgatttacacatga
cattcaccttccttaataaaatattgctggagcagagtcctgcaggaaga
ggaaaagtaagtcatgtaagcactaagaaaaaaagtgttttggaacaaaa
ttgcaataatcataaaggccctggagtgggagcatgcttgggtagttcaa
ggaatggcctagaagattacagacagcagtgagcaaggaggaaattggta
agaaaagtagaggtcagagaggtagcctggagtcagactgtggctactca
gagtgatagaagaagcttttgagggtttgggtgagaggaatgacattatt
tgccctatgttttaaaagaatcattctggctactctatagagaatgactg
tggaatggcagaaaatagtgaaaacttttgggaaggaattacaattatcc
tggcaagtgatgatgctaacgctaacttggactaggatgatagcaatttg
aggtggtgagaaattgtcagattttacatattcttttgctctataattaa
ttatttatcgagccccaaccatatttgagaatctaattcaggcgcttagg
gtacattattgaacagtatagacaatgacccacatccttgtaaagtttat
attctaacaaagagaggcagacaataagtgatgagatgaaaataagtaga
ggagattaaaaataagcagatatctaggatgttaggagatggtaagtact
atgaaaaagcaggtgaaccggatagcagattgtaatattaaatagggtgt
taaactaggctttattgagaaggtgatgtttcagttacaactttaaggag
gttggggagttgtacttgtggatatcttggagaatataccaggccagaaa
aatagcaagtgcaaagtgctatggtagaatattcctaacatatcaaggtt
agggtggctgttgcagagtaaatgagggagggaaatgtaggagaggaagt
aaaaaaaaatatataggagaaagatcgtgtaggacttttcaggttatttt
aagaccattgacttttactatgaggaaaatgggaagccattgcagagtat
tgagcaaatgagtaacatgacctgaattatattgttaaagaatctttctg
gtttttctgttaaaaagcagactgtaagggagtctattgaagtaatctga
caggtgagagacaatggtactccaacctcagtgataacaatcgagattgt
aatttagaatctggatctattttgaggatttaaccaacaggatttttttt
tttttttgaaaaattagaagaggaatgtgaaaggaaaacctaagccaaac
atgacccaaaattttggacagagcaactagaagattagagtgagtaacca
tcaatcgagatgagaatactgtgtgtaagtttatagggtgtggagagtca
aacacttggcttttttacttatttgagatacctattagatatgcaattgg
agatgtccagtaaggagcttgatatcaaattctgcagttcctaggaggtc
ccgatcagaaagaaaaaaaaaagtggaccattctcaaagattagatgcca
tttaaatccatatgactagatgaaatcacctgaggaatgcaggtagatac
agaatagaagaggtctaaggaacgaagggcagtaaaggacagttggaagg
aacagccagtgaggaagaaaacaaagaaagagaaaattgtcttggaagca
aatatgccttaaaacatattataaggaaggagagagaattgggttctaga
taaggcgggaactgtcataagcatgactatcaaagctaaataaaacatac
tgaattaaatacaaaatatgaagattaagtaaaatattctttgaaagatt
ggaaagtaaccaagacaaataagacttagtagctacactctcaaaaagaa
aaagaagacctctactatttcctttggggcctttactgagtcatataagg
tctgtgtaaaagtaattgtggtttttgccattgaaagtaatgcattaaac
ataacctaaacatgattgaggtgttcttttcatattctatctgcttgcca
gaagaaaattaaattatttctggaataggctactaccatccagagcaact
gtacttttttatacacaatgtgtgtcctttaattaagtcaccagaccctg
taggaagcaagactaaatggccaaaaaccatgaacacagaaagacaagag
aaacagtctcataggcaatctagataatggagtaattagataaggagcat
ctacaaaaaaaaaaagggaatttttggccaggtgcggtggctcacgcctg
taatcccagcactttgggaggccaaggcgggcagatcatgaggtcaggag
ttcaagaccagcctggccaatatggtaaaaccccatctctactaataata
caaaaattagccaggcatggtggaatgtgcctttaatcccagctactcag
gagaccgaggcagaagaatcgcttgaacccatgaggtggaggttgcagtg
agccgagattgtgccattgcactccagcctgggtgacacagcaagaccta
gtctcaaaaaaaaaaaaaaaaaaaaaaaaagaggggggaattgaatggaa
atactgcaactaataaatacactgaaataaataagtataatgataaattt
aatagtagatttgacatatctgagaacacctgtagtaaactggaatttag
gtaatatcattttttcataatgataacaatatcaattcaagaggatgtta
taccataaccttgtaataaaatattgattgaagcacatagagataaatgg
ataaaattttattacagaccattctgatatatatgtatatatatgtatca
tatcagaatatatgtgtgtgtgtccatacatatatgtatatgtgtatata
tatatatgttacatatatatataatacaaaaaagttctaacatccatgta
atcagtattctatttgaattcagagagagagaatggggcagatgtaatat
ttgtagaaatagtgcctaagaattttccaaaaagataaaagccatcagtc
agagattcaagaaactctacaaaaccccagcaggttaaataaagaagaaa
actatatctagaaaattcatttaaaaaattgctgaaaatcaaagacaagt
tgataaatctcaaaagtaattagagaaaaatgacaaattaaacttaacag
ggaaaataagacttacagctgaccatgcaataaaatgaaagaagtgagaa
gacaatggaatgacatgttgaaaatctacaacttagaattctatacccaa
tgaaaatatgctttaaacattaagatgatattaagacgttttcaggcaaa
caaaaacgaagggaatttttccacatcaggtttttgtattgtgactttta
tgggaatttttcagtcaaaaagaaaataatcccagattgaaacaccataa
tgcaggacagagtgcagagcactggaaatgataaatatgtggatagtgta
agagaacgttgactattaaaataacaataatattaatgtcttgtgggttt
tcaaatatatgtaggattaaaatgcatgaaaacaatagcataaaaggcag
gcgtggggcatgggctgtttgggatctttgcattgccaaggaaatggcaa
atgtatgaaaaagactgtaatgagttgtagcccctaaaataaagataata
aaagaatatatatccaataagctaatagggagagaggtaatgtgttaata
caaacaggtattattctgaaaataagcaataaatatggaaacaaggaacc
aagaaacagaaaagattaatagataacagtaagattatagacaaatgtaa
atcaatttgcaattttagtaaatattaaattatttaaagaatagatgcta
aaagacaaagttgtcagactgcatcaaaacaaaatacaaatatatgctgc
ttgtaagagaggaccattaaatataaagtggcagaaaaattgaaaataaa
aaaatagaaatacatacactatgcaagtgataagtcaaggaaagttggtg
ttactctactattattagtgatagaataaaatttaaggaaaataatattt
cttgaggtagaaatatttcataatgataaaaatatcaattcaagaggatg
atacatgataaccttataatagtctataaaacaagatactgaatatgtac
aggaataaaatagcatgtttgtgagtatatcatataggtgtctattcttc
atatcttcatgcatgtgtatattcacactggatgcagattgatcccaaga
agggtaagtgacattgggttaagcagttctcttcagtcaagagctatttc
tagagaaggttgatgactaagacctgtcagcaggcagtgtttatagttgg
tggaaatgtccttcaatccttaagaaaaatactagtgtgtcacagggtcc
agtacaaataagacattccaggaattgtaatgcaatcaatgtaattcatt
gcatcaataaaaaaaggggagaaaacccacatgttcattttgttactgcc
aaaaatgctttgacaaaattcaatacccattcacgattttttaaaaatct
catcaaaccaagaatagaatgtagtttccttaaccaagtagagggcattg
acatacaatttatagcaaatatcatacttagtaaattattgaaggctcat
cccctaaaactgggagtgaaacaaggtgtcaactactctcatttttattc
aaaattagatgggaggccctatcaagctcaataaagcaagagaaagtgat
attaggattggaaagagaaaaaaatgtaactgccattatttgcagatcat
atgagtatttcctggagaaaattcaaaagaatgtaaagatgaattttagt
tgatatctaacttagcaaagttgctgaatacatagccagcttacaataaa
aatcctcaccaagttctacatattagcaacaattaggaatcaggatttta
acatggtaccatttacaacagagtaaaagcataaaatacttagaaacaaa
tctaacaaaagatgtgcaagacacaaagaaaattataaaattaaaaagta
ttattgaaatatacttaaaaagacaaagggaaggaattaccatgttaatt
aattcaaagacttaacattgtaaagatgtcagtttcccttaatcatttta
ctctcattccaatcaaaatcctagaagatttttatagaaattgagatatt
aatttaaattttatatggaaatactgagataaaacattatccaagagtct
tcaagaaaagaaaccacaattcaaagacttttataactagatgtctaaga
tgtatgaagttatagaagttaaagcagtacatgcagagagagacaactca
agagaacaaataggaaatccaaacgtggagccatatgcatatacagtccc
ctgatttatgaccaagtttacactgcagtgcaactaggaaaagataatcc
tttcaatacatgctgcaggggtcaattcaatatccatatcttgtacatca
taccatacagaaaaactaatttctggtgggtagaagcattaaatgtaaaa
actggtcaggcacagtggctcaggcctgtaatcccagcactttgggaagc
tgagatgggctgatagcttgagcctagagtttgagaccagtctgagccac
acaatgaaaccctgtctttacaaaaaatatttaaaaattaactaggggtg
gtggctcacacctgtagtcccagctactagggaggctgaggtgggagaat
tgctagagcctgggagtcagaggttgtagtgagcacaactgcactccagc
ctgggtgacagagcatgaccctgtaaaaaaaaaagacataaaaattaaca
caataaagatatgctaactgatcatgtaaaagaatgtctttacatctctt
gacaatatctttgagactgagtctcactctgtcacccaggctggagtgca
gtggcgtgatcttagctcactgcaacctctgcctcccgggttcaagcgat
tctagtgcctcagccaccctaggagctagaattcaggtgcctgccaccac
gcctggctaatttttgtatttttttatagagacagtgttttgccgtgttg
gccaggctggtcttaaactcctggcctcaagtgatttgcctacctcggcc
tcacaaggtgctgggattacagatgtaagtcaccgcgcccggccagtatc
tttatacttaggagtaaacaaagatttcataaacaagatacaagtactaa
ccaaaagtataggttctttcagagcttctttctatcacaagatactagag
tgaaaagccatgccacagagtgatatatgtgcaacacataaatctgacaa
aagacatctagaatataaaagaactattatattaaaaatcaataagaaag
agagttacaacttaatttttaaaatgggaaaatacctgaataatcaattc
aaaagacaggatatcgaaagggcaaaacagtgattaacattattagttct
caggagatgcacagtaaaactgcaataagaaactgaagggttgtaataaa
cttagatttgattcaagtttattggatttaattcaaaattacaatgaaat
agccaggacatagtaaacagggaacaaagatgcagaaaccagggcacact
gagagtttgaggtgacttactcagattgaaactgaagatacagctgcaag
aattgggactgacaagatctaggcaatattttaccattctgaaggcaatg
ctctcgtcccattgaaggaaccagagtgctaatcaggaaacagatgcaga
aactcagtctcacatgctttccaaaaggagtgatgtcaatgtactataat
tatgtggatatggatgcccaggacacttttcagtaacaaaacataagaca
aatcctaatctaaaccaatggaaagagtcaaaaacacatggagtatttta
cttatgtaatcaaataaactttaccaacatcatcaacaaatccacaatga
gataccactacatactgacaataaattccaaatgttggcgagcatgtgga
gtaactggaactctcctgctctcgtggtggaaatataaattgatacagtc
cctttgggaactgtttggctgtatatacccaagctatgatacagcaattt
cagtcctgggtatatacctaagagagatgaaaatacacacacacacacac
acacacacacacacacacacacaaacttccacaagaatattcataacagt
tttatgcaaaatagcacaaacccaaaaatgactcaaatgtctgtcaatat
tggaatatgtaatattgtagtttattcctataatgcaatattatactaca
atgaaaaagaataaactgcctgtacatgcaataatgtgagtgatacaata
ttaaagaagatacagattgtgtgttttattattatattgatacttagttg
gaaaacaaataaaattacattatgatgatgtagatgagtggctatgtttg
ggcatattaatgactaggagaaggcatttgggaggctgctgggttgttga
taatattctatagtttgatttgaataataattacacaggcatatttacta
tgtaataattgattcatctgtatatacactttatgtactttatacgtatt
ttggttcaataaaatattcgaaaaaagaagaaggatggaaggttcagcta
tgtcaaaggtgtagatggctcatttaaaaggaggaatggcaacacagagg
tcattgatagccttgaccagagcattttcaatggagtgattagggtgaac
acctaaatggagtgggttcaggagagactgggaggagagtaagttgaagc
attgagtgttgtctaggttctaactctggttgggttccaaagtccctcat
gaccttgccctacccaatctttatattcttttcttccattaaaatatcta
ccctttctttcccccaagccctaaggcccctcttggctgttacactaaaa
cacaagctgttacactataacacaggctgttactctgtgttactctgtgt
tatctaaatgagacaaaccttcatcagggaactcaatacgtagagaaatg
actctagaaaagtgccccatggcatcccccaaagagctaagtttagcaca
gtatagagcaatggttctcaaatattaatgagctttagagttattggaaa
aaacttgcttaaaatgcatatatctgagcttcattgcccagagatttaga
attagtagatctttcagggatgagagtggaggggtggcagcagggagtgg
gcaggaatctgcacttataatatgtactgcaggtgactctaatgttactg
atctgcagacattctgttaagagactgatctgttatgtgcaagcagacag
ggaagggagaacagaggcagaatttcacttctggttgggtaaatgtaata
aatgattctgtctctattttatttctcttctgtcctggagccttcagttc
ctcttgtacagataagttctctgggccctgggatatgatcatgttccttt
tctgtcatcaaggttctttgtattgtaggcttataagaaaaccaaagctt
tgctgataaactttcttttctttcctttcccctttactcttttattctcc
cattttctttccttgttctcttccccttctttttatcttccaatcctcca
ctttcttccttttccctttttcttttctcacactcttccccatttttccc
acttctttttcactttttctttcctttttacctcctttcctcatttcctc
tctccctccaactctcag

>INT[chr5:147883103-147908423:-] 267 taatcactt

gtaaggacagaacaatgtgcatagcggagctccatgctggagacatgact
tgatggatattgggcagtgtctgccttttcttattcattagaagaaatga
atctcagagaggtaaatttgataattcagttatacagtcattctccagcc
tttgcagaggccccctttttagtcaggccctctctgaggcactgtagatg
cacagattagtaagacctataacttgtctgcaaggagattgcaatctaaa
tagcaatagatgtcagcaatcaagtttactatagagctgtaaattttata
ctgatggcatgaacaaaattctgaagaagctaagcatcaagaatgagtac
atcttcccagagggcagcaggggtggttcagaatgaaaatgccctatgtt
tgaacataaccttttcttgaaaatatgtttctgtaataatttgatataca
tatttatgtatgtgcatataattgtggagactcttttccagaaagttaca
gtaaacttcccaataattttatgatttttggacccagatctagcatttca
ttcttgtggcataattttattttctttcttcatatttgacttcaggggac
ctaatgattttcatctttgcctcatttgttgcagatttatgtatttatca
cttgtaccatcactattcattttccaattcctgctaatttacatttcatc
ataaaggtagaatgcaatctaaagtcagatgactacacaaacatgctgtt
atcaatgtagtagtatcttaggggttagctctcagaaaaatgtggggtgc
aaatcacatgtaatcagaattgccagggacaatgatttcttactgtgtct
tgagcaacccaacaaacccaagttttcctccagtcttgggatagatcact
tttttaaaatttagttttatttattcttatttattttttatagggacaag
tctcactatgttacccaggctggtctcgagctactgtgctcaagttatcc
tcagccttcagcctcccagagtgctgggactacagatgtgagccatcgtg
ctcagacaatcactgttttttatttttattttcatttatttttatttatt
tattttattttattttattttattttattttattttatttttattttttg
agaccaagtcttgctctgtcacccaggctgaagtgcagtgccgcaatctc
ggctcactgcaagctccacctcccgggttctcgccattctcctgcctcag
cctcctgagtagctgggactacaagcgcccgccaccaggcccagctaatt
ttttgtatttttagtagagacggggtttcaccgacaatcactgttttttt
taaattgaggactaggaaaagtagttgactgaaactagagattgtggtat
atctaacatacacacttttaaacactaacatcatagtcttcccagagaat
taatcacactgggggaggtacttagagactgaaaccagctgaggggacag
caggttcatctcctatttcatgggacatatgtgcattgattggaatggta
gtcataatggcctgctgtatttaaattgctttctcttttcctctgccaag
aacatatagttgaatatgcttaagttaaatgcatgtataatgagactcca
ctctatagctagagataatgactctggtaaaattgaactcatggcaagca
accagacccatggcatggcatagttggaaatttgtgtttattagcttgtt
tacaacaatctgactttagtacatgaaagacttttaaagacagtcaggat
acactgaatgaaagtttgtattataggaaatacaatgtaaggaagtagaa
aatctatggaaatcctgctgggtaacctgcatatgatcattgttaaaatg
agtagtgagactgaaagtactacaggaatttggagaagaccaggcagggg
tgataggggcagctgaggtaacctcaaggcctgtgtaaaagcaggagtaa
gaaaaagagccagtcagccaggaaaaaaaatgggagaaagtgtagaatca
actgtccattgtggagagtttgctgtgggcagccctgagagaaggtctag
aggtttccttgacaggtttggcttcagatttatgcctacgtacttttcaa
atcaggaaacttttcctgagtaggtatgagttgtcatgaaacaggatgaa
ttggtcattaagaaccatctgctttagaattgaagagatttgggttcaaa
tcccagcttttaaaatgtttagttctgggaatgggaataagtgattaagc
ctttctgagtctaagcctttcttgtctctaaaacttagggagatagcacc
tattttatatgactacagttaggtataaattggataatccatttaaggca
tcactttggcccagcttgtcacaatattccatgttagtggatgttgttgt
tcatgtcagtttcttgtaactagccatacaactcatgatctttctcatca
aacttgcacctcctcagtgaatagctgctccaacagcttgcatcatctag
aaaccaggtagttattctgatagcagtctttccttgcctcctacatttaa
ataatgacaagtcctgctcattttctttcctaaagagatcctagtctatt
tctctctatcattcatccaaagtaatatcatttcttgaagaaatcactca
acactttcctaattattccctccaaatatgttttattccctccccatcca
cttgtcgctcacaagatcaaaagccatccttttaaaatgctgctctaata
ctgttgctcctttgcttaaaacccttcagtggctattcattgcattgaag
atcaagaccagactcatacaaggtttttcaccctctgtttcctgtccatg
tccccagcttcccttcacccccttcctaacctcacctccaggcccgagtt
gctttggccttctttctagttctccagggctctctgctcagccacctgag
gccttggcttttccctctgcctgaaaacttcctctgcccctcctctcctg
catgtctttcagattttagctaaatcttctcttctttgcagaagtcttcg
ctgactccatcaaaaccatttttctcctttgtagaactcagtgtaattat
agttaaaatcaagtctatactttcttcttaaatgtctttctattccaatg
ggaggaagcccaaggctacgaacaagggcaagatccctgccctcatagaa
cttgcattgttatggggaggttgacaattaaacagtcattgcataaatac
ttatttaggtatttgacaaacacgattgaacaaatggagtggtcagcacg
ttctctttgtgagagtcatgccaataattccatttcattctctgacagtg
tatgtcaaaaactccaataccataagtaagatatcagatggggtttcttt
tgttttattttccttggggagcttggggatcttgcctccagcttgtctcc
agctttccctgtcccaagagcgttccctcatagtgctggagggtccatcc
tgaacattacagggcaatgttttagcctggaagaggatggttttatttat
catctagctctgtttttgctgtgtccttcccgtcctaacagtttggttca
gctgggctgggccaaagcacagagtgaatgtctcaatgaggtgtgatgtc
cttgttagccatgttattcccggcagtatgccatgtccttctctctagag
ctgctacaagtcttctgggatcaatcataaggggtagttcctttgagcaa
gagggctcactttaatttgtaactcttctcagatggcagactcctggatc
aaagcaaaatgtaggactcctttagtactacaaaatgcattttcccaact
cccattctcagctcactgtgcttcctggtgctttcagaattgaattctgt
taataagaatttattgcctccttaaaaataatttccaaagcataattaaa
ataaatgcaccatatagtatgggtcataggagatcaaaaactgctttaaa
agctttagagtacagttgatttttttaagatctaaagtactgtggtgaat
aaaagctaaccaagtagtcatgatagagtactagttttaaaagtgaaata
taaggcagccattgaaaaccatgagaaataatgacgtgtgttgtcctaga
aatatatcactggtgtattatgttgggggaaaaaaagcaactggcagact
ctaatgtttagcatagttccatttttgtaaaataaatatagagatgcatg
tatctgggtttacatgagtgtgtgtggagagagagagaaagagaggtgga
gagagagagaaagagaggtggagagagagagaaagagagaaagagagaga
gagagaaagaaagagagagagattgagaatgaaaaagaaagatcatgaat
gaattttcaccaaatcgttaacaggtggttatttgaggggtagggcatac
ggtgtagtgctggccagagtggatggtcagttaaattggggttgggggcc
ttcagttttactaatttctgtaatacacattttaaacttcaattttccct
ttgctagaacgtaaccttctcaaatgcaagtccatccacaatagcctttt
aactgaaaatgttgctagaatggcacattcctcagttctctgagaacatt
ctgcttcagtgctgggagttccctctgaggtcagaacaagccagggagca
tggaaatcttcctgaccagtgtgttctctctgctttctcatcaaacaccc
tcacatctccctctaagggagccctcaccatctcttacggggtgcatcac
tcctacattggtcttggttaacctcctccctgttcacaagcttgtatttg
atttttttctaacagtcccttttctaatcctcacagattttttaagtcac
aatattaataatacctgagcattgtagaaaatgccatcagttcacaagta
gaacataatgtccccaattctttcaatatccacttccacagctgcataac
ctgaggtaaccactgtaaatagcaactgcctgtaaatgccagtgatttca
tatgtaataagcagacttatttgaatatattttgagtttatgatatatgc
cagtgagttgcctgaatgtaatgtttttaccaacttgcttattggatgat
ctattagcaaggtttctttcagcagcatgcggcagataataaattgatcg
ttcaaataactgaaaagtctggcttcagacatggctctctacaaggattt
gaacaatgtcatttagtctaactttgcccctctctaactctgtttccctc
tcctctttgtctccatcttgccttcttgttctccctgtttacttccctct
ctgtttccctatgtctattcctctctttctatctgtccctctttgtccct
atgctgtccatcagctctggtttcttgttagatttttttcttaggctggg
ttcttccaccaggaaagaaaaatagtcacagtcaacaaatcttaaaccat
ccttaacacatgagtccataggaagagaaacctaagtgctgtttctcatg
gaagaatttccgttggctttgcttgtgtcaaacactcttcacttaaccag
tcactgtggtgtggagatgacacatcctggttactgggcagaggtcaggc
accatgactcccagctttaccaaaaacatatggtgtgaagaaatagcagt
tctcactggaaagatgggtgttaggcagacaagaagaggagataccagtt
ccccttaggctggccagaccctacaggtatctttatggagcctccacaac
aaaacagaggtatatcatccccaagtcttccctatattaggccaaatatt
tctagatccttctgctggcctcataagccatacttttcagacttttaacc
atttttatcccctttctctgaacatgctgtactttgtcctttacttagca
ttaaatgtaattccctttttaaaaaaaaagtcaatttcacttccttgaag
atagtattctctatagtactgcaagattcttttttggatacacccagctg
aattgtcacccttcctctgcacagctcaaaaatttgatgtgttttatcgg
caaaattctccaacagtttcttagtctccgatcctcttttaaacaggttt
acttgtaaaacatacaattcttacttcaaggttgcatgtttaatcttgtg
ctggagataaatgtatctgcattttcttaatgatctccctggagtataat
tcgattttgtaatgtataaatgaaaagtgtctgtcattgtgaactgtgtc
acacaattacatttgttttcccaataggattgaaatgcatttcacaagga
aagtatattaaaagtttctccttctcacatactcttttagggcaggttca
ggctttgtacataatatttgttgagttgaatttcatgccagagggtttga
actgttatttttatattcatttcatcaaacatttatggagtgcttactaa
ttactatgagttgttctggacattgtaaatacagtggtgaatgatcagaa
aaactctgaatcatggaactttttgtctagttgggaatacagacagtaaa
cagataattacagtaaaattggtgaccattgaatactataaggagaagga
aaaaaaaaaagctattggagtctgctaagttgcaatctccaaagcagggt
aggctcctgagcaagtgatgctgatgccgggatctgcaggggctgtgggt
atcagtaggggatagggaagttggtgaggcctggggagtggctgctcctg
aaaacgcatgtgaaaacccataggaaagcccttgttaactaaaagctaaa
ttcttagctcagctttcactgcttttccaatgtgttctcagtctgatttt
cctacctcaactcctacccatgagtgatctgttatcattccctgaatata
tgtttcctcataactgcatgttgctacctgtgccttgggtttcttttatt
tttctggcaaacatccacctttcttcaatactcagataacatgtgtcgcc
ttctccaatgactgttgggcttcattcataaaaatttgtcatttcttcct
ctgagctcccatggagtattgaatcaaagcatcgtggttaatagaagttt
cttattatgtgcgtctcaataattgtttgatttgtctgccttgctccaga
atataaaattcttgagagtaggccttatcttatctattcgtgtgtttttc
tttctggaacataatagctgttccatgcatgtttggctgagcactgaatg
ctgagatgtgacttgtggttgtttgtatgacgctggggttggtttctctg
tcctcagaactcttaatatagaaagtggttaagaatgagacctgaggtgc
taggctgcttagattcagtcacagcttgactggttgtcaagtgtgtgatc
ttggagaagtgacaaaggttttctggactttgtcttatctgtaaaaattg
tgttattaatagaaaatcccttcccttctcttttaggacttgtgaggaat
aaataactgagtgtttattgttcagttaataaactgaataatgcatagac
cagtgcatggtacttggtaagtgttcaattaatgttagccacaaggacta
ttccattattgttttcctctctaaatgcaaattcctagtggctgtagcga
gggccttcccagacactgatagtcatcttgttctttctgactcatagctg
agtgcccttgaaggttagatccttagccttccagccctgagtatgtcccc
tctttcctttggaaacctcatttatcccatggcttcacttgcacctctgc
tcttgtctctccctcacccctttcacacactgggctctggggttctatct
ctgtctgctcagcatcttgccttaaacatctttctgttttctcaaacctc
agtgtgctcaagtagacatttttattgtaaactaatactatatcctcttc
cacattgtatattgaaggtgaatctattagttatctttcagacatcgaaa
cacaactttttgaagtcatcttttacttatctcccatgatcagctggatg
ccaaatcacacctattttttataaatatcttttctaaaatttttatttta
taaaaattatatataagattatatatatatatatatatatatatatatat
atatatatatatatatacacacacataaaataaaacctaaaattttattt
taggtttgggtgtatatttgaagatttgttatatagttgaactgtgtcac
aggggttcgttgtatacattatttcatcacccaagtattaataagcccag
tacctaatatgattttctactcctctccctcctcccagcctccactctta
agtagacgcaatgtcttttgttcccttttttgtgttcatgagttctcgtc
atttagctcccatttataaacgagaacatgcagtatttggttttctcctt
ctgcattagtttcctgaggataatggcctatagctccatccatgttcctg
caaaagacatgattttgttatttttcatggctgcatagtattccatagtg
tatatgtaccacatttttgttatctaatcggtcattcatgggcatttagg
ttgattctatgtcttcaccattgtgaagggtgctgcaaaaaacatttggg
tgcatgtgtctttatggtagaacgatttatactcctctgagtatataccg
agtaatgggattgctgggttgaatgatagttctgcttttagctctttgag
gaatcgccatagtgtttccacaatggttgaactaatttacattccctcca
acagtgtataaatgttcccttttttcctcaacttcgccagcatgtgtcat
tttttgacttttcaataatagccattgtgactggtatgagatggtatccc
attgtggttttgatttgcatttctttaacgatcagtgatattgagctctt
ttttatatgcttgttggctgcatatatgtcctcttttgaaaagtgtctgt
tcatgtcctttgaccattttttaatggggttgtttgacttttttattgta
aatttgtttaagttccttataaatgctggatattagacctttgtcagatg
catagtttgaagatactttctcctattctgtagggtctgtttgctctgtt
gatagtttcttttgctgtgtagaggttcttaagtttagatcccacttgtt
aatttttgcttttgttgtgattgcttttggtgtcttcgtaatgaaatctt
tgcctgttcctatgtccaggatggtattacctagtttctcttccagagtt
tttatagttttgggttttacatttaagtctttaatccatcttcagttggc
ttttgtatatggtgtaagaaaggggtccagcttcaatcatctgcatatgg
ctagccagttacccagcaccatttattgaatagggaatcttttcccaatt
gcctgtttttgtcagctttgtcaaagattagatagctgtaggtgtgtggt
cttatctctgaccctctattctgctccactggtctatgtttctgttttca
taccagtaccatgctgttttggttactgtagccctgtagtataggttgaa
gtcaggtgaggtgacgcctccagctttgttctttttgcttaggattgact
tcgttatttgggcttttttttggttccatattaattttaaaatagttttt
cttctacttctgcaaagaatgtttttggtagtttgatagaaatagcattg
aatctgcaaattactttggacagtacatccattttaacaatattcattct
tcccagctatgaacatgcaatgtttttccatttctttgtgtcatctctga
tttctttgatcagtgttttgtaattctcattgtagagctctttcgcctcc
ctggttaggtggattcctggcattttattctttttgcggcagttgtgaat
gggattgccttcctgatttggctcttagcttggctgtcgtaggtatatag
gaatgctagtgatttttgtacattgattttgtatcctgaaactttgctga
agttgtttatcagctgaaggagcttttggggcaatactatggggttttct
agatatagaatcatgttatcttcaaaaaaaagcatagttgaacttccttt
cttcctatttgggtgctccttatttctttctcttgcctgattgctctggc
taggacttccaatactattagaagagggagggcattcttgtcttgtgcca
tttgtaaaggggaatgcttccagcttttgccatttcattatgatgttggc
tgcgagtttgtcatagatggctcttattattttgagatatgttccctcaa
tacctagttttttttgagaatttttaacataaagagctattgaattttat
tgaaagcctttttctgcttctattgagattatcatgtggtttttgtcttt
agttctgtttatgtgatgaatcacatttgttggtttgtgtatgttgaacc
aaccttgaatcctgaggctgaagcttacttgattgtggtggattagctat
atgatgtgctgctggattcagtttgcaagtaatttgttagggatttttgc
attgatattcatgtaaggatactggcctgacttcttgttgttgtttctct
gccaggtgttggtatcaagacgatgctggtctcatacgatgggttgggga
ggagtctctcctcctcaattttttggaatagtttcagtaggaatggtacc
aggtattctttgtacatctggtggaattaggctgtgaatccatcaggtgt
gggcttttcttggttggtaggctgtctattactgatttaatttcagagct
aatcattggtctgttcagggaatcagtttcttcctggttcagtgttggga
gggtgtatgtgtccgggaatttatccatctcttctaggttttctagttag
tgtgcatagaggtctttatagtagtttctgattagttttgtttctgtggg
atcagtggtagcatcctctttgtcatttctaattgtgtttattcagatct
ctctcttttcttctttattactttagctagtatcctatctatcttcttca
tgttttcaaaaacctaacttctgggttcattgatcttttgaatgtttttt
tgtgtcttgatttccttcaattcagttctgattttggttatttcttgtcc
tctgctatttttggggttgatttttttcttgcttctctaattctttcagt
tgtgatgtcaggttgttcatttgagatctttataactttttgatgtgagc
atttagtgctatgaatttcctctcaatactgcctttgctgtgttccatag
atcctggtatgttatatctttcttctcattagtttcaaagaacttcttga
tttctgccttaatcttattacttacccacacatcattcaggagcatattt
tttaatttccatgtaattgcatgactttgagtaattttcttagccttgac
ttctgtttttattgcatcgtggtctgaaagtgtgtttgatatgattttag
ttcttttgcatttgttgaggattgttttatgtccaattacgtgattgatt
taagagtatgtgccatgtggtgatgagaagaatgtatattctgttgtttt
ggggtggagagttctgtagaagtctatcaggtccatttggtcaatgttga
gttcaggtcctgagtatctttgttaattttctgcctcagtgatctgtcta
gtgctgtcaatgaagtgctgaagccttccactattattgtgtgggcattg
ttgtctctttgtaggtctctaagaacttgctttatgaatctgggtgcttc
tgtgttgagtgcatatatatttaggatagctaggtcttgttgaattgaac
tctttgcaattatgtaatgcccttctttgtgctttttgatctttgttagt
ttgaagtctattttgcctgaaattaggattgcaatccctgtttttttctg
ttttccatttgcttggtagactttcctccattcctttattttaagtctat
gggtatcattacgtgtgagatgagtgtctttaagacagcataccattggg
tcacactttttttttttaatccagcttgccactctgtgacttttaagtga
ggcatttaatccatttacattcatggttaatgttgatatgtgtggatttg
attctgtcattgtgttgttagctggttattatgctggcttgtttgtgtag
ttgctttatatatcattggtctgtgtatttaagtgtgtttttgtataatc
tggtagcagtctttcctttctatatttagtgctcctttcaagatctcttg
taaagcaggtctggtggtaacaaactccctcaatatttgcttatctgaaa
agaatcttatttctccttcacttaggaagcttagtttggctggatatgaa
attcttggttgaagatatttctttaagaatgttgattataggactacgat
tctttctggtctgtagggtttcaggtgagaagtctgctttcagactaatg
gtgttccctttgtaggtgacctcctctctctctctctagctgtgtttaac
attctttctttcatttttatcttaaaatatctgatgattatgtgtcttgg
ggatggtcttcttgtgtagaatcttgcaggagttctctatatttcctgaa
tttgactgttggcctctagcaaggttgggggagtttccataaatcatttt
ctgaaatatgttttccaagttgtttgctttctccccatccctttcaggga
tgccagtgatttgtagatttggcctcttttcataatcctatacttctcag
aggttttccttattccttttaattattttgtctttatttttgtctaactg
tcttattttagagagacaatcttcaagttctgagaaagtttcctcagctt
gatttattctgctgttaaatttctgaatgcattgagaaattcttgtgttg
tgttagtcagctctgtcagatccattatgttctttttttatactggctat
ttcatccttcagcttctgtatcattttattgtgtgtcttggtttccttgg
attgggttttgccattttgctgaatcttgatactcttcattcctattcat
attctgaattatatttctgtcatttcagccagctcagcctggttaagaac
tctcgttggagaactggtgcagtcatttggaaacataacaatgctctggt
catttgaattaccagagtttttgcattggttgtttctcatctctgtatgt
gggtattcctttaactgcagtgtagattgaatacagtcaatagactcctt
tcctgcctgctttcacagggccaaggcattgtgtacagtctttatttgaa
gctgacttcttgtctttggtttcagaggtgggtatataaatgaggtattt
ttgatgcttaagcttcgaggtgtggtcctgtgggtggcacttagacatat
ggtcaattggtagactcttgctcagttgtgtggctcccctgtttcctcac
agttgcagctgtgttccctctaaatgctctgaaggtgtgggttcctctcc
cacttgcatgctggctgcagatcatggcttggaactcctgggctgctgac
tgtagctctggggcaatctcagtattcatattccttcctccacttggagg
cagcagaggaagggaccttagtagtggttgtggacaagggtcttttgctt
atctcttggaggctccaccccagagagattgaggtcaggaattgctcagt
gcagtcagcccagactgaagggtatgtgctggggcccaagttaggggtta
cctgtctggtgcaagcagaaggagtaggtgggacccatgagagatggtct
ggcctcctctccttgggtcaagtgcagcttgttggaggtgtagagaaggc
acttagggtctttactccttcattagtccaagggtagcaagggcagttcc
actgcagaagcagtggcagagaggctttcagttgcccctggagtctctgt
cccgggaggtcctgagttgctactggctcaatacctctggcaggggatgg
ctggaggcccaggcctggaggacctgcctggtgaggagatatgggaacag
gtacccacttaagtctggctactttaacatatggctactgcagtatgctg
ggggcctgctccagttgctagtcaccttggatctcccactacatggaggt
atcaagagtgaaaagtgcaaaacagcaaagatggcagcctgcccctcact
ctgggagcttcatcccaggaaggtacatacctgttaccagcccaaatgca
cctattaagaggtggccagggaacccagttggaaggttttgccaagctat
acatgacctgtttaccctgttgttatctattggcatgtaacatctacatc
aaaactcagcagcttaagcgacaatgtatgattactagatcttacatgta
accacctccattgcacataacaaatatggtcttaatgctttcatttgcct
ttagagaccaattcattcacctttatatttcttagaatcaactgttaggg
aaagatgttgaaccaagtggctttttattatttgttaaataatgtagagc
tcataattccaaaatatatttgagtctgtttataataatatgtattaaac
agatatttatgtgccaagaacttcctatgttttaaacatattatttcatc
aattctcacagtgaaggagaggcataattggaggttgacataattattct
aactttaaagatgaagaaactggatcttcttgaggttagtaactgattct
aagaccacagagctactaaggagttaaggcagggaaagttggtacccaat
ggtgaagacgtaaagttgactgctactatctcctccaattctgacagtct
agaattccaacttattatcattgcttcttgtgccttttctgtggttggga
gggcaggaagtgaggaagtagaattttccttaattgcagaaggagcacgg
aagggattagcatggagcttaaaatacatggctgcctactaagagttgtc
aaagtaaattgtgtccccagagacatttaaaagcaatttgatcacacatt
tgcacatggctgcagtgggagaagctggtggctgggtctacaaaagcaga
ttttaatggagttttatgagcaatacttttgaaatgttttgcataagaaa
ttactttgtaaatatccttgcttcattttagttaatcctggccatctgga
acctcactcatcatttgaacattcatttaactactttgtaaaagttttct
ggttaaggaagaatgggagatacccaatggaaggctggagaacaaatttt
gctgattcatgtattcctgagatgagacaattacttttcctgttaaacac
tgtctacctagcatatgaatcaacaactctttctcttgacttcgttttaa
ttcagcttctttagaaaagcacacagcaatattgattacgatggacgttt
tccagcttaaaaatcttttggtaactcctcctagcctaacattcaaaacc
tctaagacaatggttctcaaagtgtgttctccaatccactagcaacagca
tcacctgggaacatatcaaaaatgcaaattattgggcctcactccagacc
taccagcaatctgtgtttcaacaaatcctttaagtgattctgacagatga
tacaatttgagaaccactgctctgagacgtgccccagtcagcctttttag
gcttatttttgtctacttccttgtgaacaccctacaatttcattaacttt
actcttatgtttatagggctatatagatataggaatatacatttatgggt
atgtatttcatatatataatttctctcttcaggccttggccatgctgtct
acagcacctagattacactttctcctccaccatcctgatccagtctctaa
catttgacttaaaaaaccgctattgaagaaagcctttccccatccctctg
ctagatatgcctgttcacatctccaaaacctggtaacatattttaatgga
atttattgtacttggtagtgattgagagtttattacattttaaaaatcca
gtttgtcagtatccacaatatatctggcattgtactagccatcatggaca
caaagcagaacaaggcaaacattgctgtcctcatggaacttatacatcag
ttgggggacggttttcccacctcttgtcctagatcattttcttttttagg
ggcacaggtgtcctgtgcttctgggtatcccctaagctatattaagttat
ggtgagcaaagtggaaggcaatgcagtggtttttggtccatataggatgc
accagaacatagtgctgtccttgtggcaccccactcttaagagataacga
catgttatagcacatacagaggacaaggagctccactcctgctattggtg
aaaatcctctcatctaaaccaggggtcctcaatctcagcactactgacat
agaccagtattgttattggggcactgtagaacgttgagcagcattcctga
cctctacccactggatgccagtagcatttccttcccaattgtgacaacaa
caacaaagtctccagacattgtcaaatgtcccctggtgagcaaagtcacc
cctggttgagagcaacagggaattttttacctgcagaaaataagacttca
gagggatgtaaaagctctcttcagatatcactagaaccactatgcagaaa
aagaattagatagaaatttaaattaagccagagggaaaaactacaagtta
ccgaaaattgatttttagaggaaactttcttaactttaggatgcccttaa
gtttagaatgtactgcagtaggacctggtgaattccaaatccctagaaaa
attaagtgggtttggatacacacttcattttagaggggatgtattagccc
attttcacactgctggtaaatacatactgaagacttggcaatttgcaaaa
gaaagaggtttaatggactcacaattctacgtgactagggaggactcaca
atcatggcagaaggggaaaggcacatctcacatggtggcagacaagagaa
gagagcttgtacagggaaactcccctttataaaaccatcagatcttttga
gacccattcaccatcatgagaatagcatggggaacacccaccccatgatt
aaaccacctccaaccgggtttctcccacaacacatgggaactgtgggagc
cgcaatacgaggtttgggtggggacacagccaaaccatatccttccacct
ctggcttctcccaaatctcacgtcctcacattttaaaaccaataatacct
tcccaacagtccctcaaaagtcttaactccttttggtattaaatcaaaag
tccacagtccaacatctcatctgagacaaggcaagtcccttctgcctatg
agcctgtaaaatcaaaagcaagttaattagtttctagataaaatgagggt
ataggcattgggtaaatatggccattccaaatggaagaaattgagcaaaa
caaaggggctacaggccccatgcaagtctgaaatacagtggggcactaaa
atcttaaagctccaaaatgatctcctttgaatccatgtctcacatccagg
tcatgctggtgcaagaggtaggttcccatggtcttgggaagctccactgc
tgtggctttgctaagtacagattccctcccatctgctttcacaggctggc
attgagtgtctgcagcttttcaaggtgcacagtgcaagctgttggtggat
ctctggttctggggtctggggatgctggccctcttctcgcagctctacta
gttggtgccccagtagggactctgcacaggggctccaaccccacttttcc
catctgcagtgctctagcagaggttctccatgagggccctgcctttgcag
caaacttctgcctgggcatccaggcatttccatacatcctctgtaatcta
ggtggaggttcccaaaccttaattcttgacttctgtgtactcgcaggctt
aacaccacatggaagcaccctctgaagctatggcctgagctctatgttgg
ctcctttcagccatgcctggagtagctgggacacacggcaccaattccct
aggatgcacatagtacagggaccctgggtctggctcacaaaaccattttt
tctcctaggcttccaggcctgtgatagaaggagctgccacgtagacctct
aacatggcctggagacattttctccattgtcttggggattaacattcagc
ttcttgttacttatggaagtttctgcagccagcttgaatttctcctcaga
aaatgggattttcttttctattttattgtcaggctgcaaattttccaaac
ttttatgctctgctttccttataaaactaaatgcttttaacagcaccaaa
gtcacctcttgaatgctttgctgcttaacatttcttcctgatggtggaaa
tttcttcctggtggaaatttcttccatcagatacccgaaatcatctctct
ccagttgaaagttccacaaatctctaaggcaggggtaaaatgccaccaat
ctctttgctaaatcataacaagagccacctttgctccagttcccagcaag
tttctcatctctatctgagaccacctcagcctggattttactgtgtatat
cattatcagcattttggccaaagccattcaacaagtcttaagaaagttcc
aaactttctcacatcttcctgtcttcttctgagtcctccatactattcca
acctctgcctgttactcagttccaaagtcacttccacattttcggttatc
ttttcatcagcaccccactcctggtaccaatttactgtattagtccattt
tcatgctgctgataaagacatacccaagactgggcaatttacaaaagaaa
gagattcaatggactcacagttcaatgtggatggggaagcctcacaatca
tggcagaaggcgaaagccatgtctcacatggcagcagactagagaagaga
gattgtgcagggaaattcccctttataaaaccatcagatcttgtgagacc
cagtcaccatcatgagaacaacatgggaaagacgcactcccgtgattcaa
tcacctcccacttggtccctcccacaacacacgggaattgtgggagccac
aatccaagatgagatttgggtgggtacacagccaaaccatatcagaggac
ttgaggatttcatgattcttagcatccttcaagttctgagattcagtatg
ttcatgttttgattgtttccaaagtggcttttcaatgggagaggcagctg
agtgaaatgataggaggtttatgtcctggctcttgagtgagtctgcctgg
gctagatgccagctcagttcttaccacctgtgagactgggcaaatttcga
acactcctgtgcttccctttcctcatctgtgaaatggatatatttacagt
tcctgtctcaaaagtgttaggttggtgcaaaataatcgtggtttttgcca
ttattcttgatggcaaaaaccacgattattttgcaccaatctaatagttg
tgcggattaaatgagatcaaatgagcagagcccttggtcagtaaataaat
actagctattattatcaaaccagccagtgcattttgccttacctccctcc
aaagaacttgcaaatttaattagctaattctgtctagtggtggtgtttat
gtgttgcaggaatagttcatgataggtcagtttcctttttgttattaacg
gggacattataatccaaatataggaactgaaaatcaactgcaatatataa
aagtcaagttatcagatttctatctagtcttatctacagacaaatattaa
aattttaaggaagcaccatcggttaacactagaactcaatttttattaat
ccctttattcagtgatttttttttcacctacttaatttgcattcttgagt
ccagccttcagaggatgtttacttttctagattttttgctcgaaagcaaa
gatcagaaagacattggaaggatatgaggtgacttatttagggctgctgc
ctcaaaggtgccaggtcttggtgtgaatcttcagcacataaagttaagta
gatgctagaattcgagctccaaataagaaccttatgttctatactcaatc
ccactcaaaaatcaaattatgtttactgtaagacagaggaccacattgaa
gaagctgcagaggtcaaaatgcaagtaaaacatatacctagacataattc
agtatttttcttattcatatccttacctgtcactaacaatctacctaacc
taatttaaatttaagtaaaataaaatcctttttccccctttacttattga
taattttaaaaaaggagataaaggattcttcccacccttgcctaaccacc
ctagatcctgcaagagcaaatttctacatctgtgtttgggcatgtttgga
tgtattccaccttagcacccttcgagttgggcttattgcccaagcacttt
acttctggcaagcattttccagggaactgactgtatatgtaaaatgtgta
agggggccaggtgtggtggctcatgtttgtaatgacagcactttgggaga
ctaaggcgggtgaatcacttgaggccaggaatttgagacaagcctagcca
acatagcgaaaccctgtccctgctaaaaatataaaaattagctgggtgtg
gtggtgcacgcctgtattcccagctactcaggaagctaggcagctgaatc
aattgagcctgggaggcggaggttgcagtgagccaagatcacataagcac
ctcagcccgggcaacagaacaggattctgtttcaaattaaaaaatgtgta
agggattggtaaaatgtgtactacattcacagtatcctcctttaagttga
attttaaaaggaaacctgttaccactatttaattctatatagcagcagct
cctagaaatctagggtaaggcaaattaaagcatagaacatttggacaaca
gaatgtagggcaatattattgttcatgggatgatcattatgtcaagggaa
actggcaatagccctgggcaagctagatttagaaagaaaggctttcataa
aaatgttatgagcaccaatataaccatacattctaaagccctcttgtaaa
ttctattattttcccaacataaccctctaaacatccacatccatttatgg
aaatcaaagaatcttctcaggtaagacatcctgctttctgaaacgtactt
tttgtcctgcaagatattatttatttatgtaaaatattttaaattttatg
ggtacataatagttgtacatacttatggggtacatgtgatattttgatac
aagcatacaatgtgtagtgatcaaatcagggtagttgggatatccatcac
ctcaaacatttatcatttctttgtgttgagagcattccaaatctattatt
ctagctattttgaaagatacaataagtgattgttaacaagttacccactt
gtgctgcccaaacactagatcttattcccactatctaattgtatttttgt
atgcattcgctgacccctcttcatactccccctacatactacccctccca
gcctgtggtaaccatcattttatgctttacctccatgagatcaattttct
tagctccctcacatgagggacaacatgcaatatttgtccttctgtgcctg
gcttattcacttaacataatgtcctccagttccatccatgctgctggaaa
tgacaggattttattttttttatgatggaataatatcccatcatgtatat
atataccacattttctatactcatttatccactaataaatgcttaggtag
gttccataccttggttgtggtgaacagtgtcctataggatacttaatttg
gccttgtgtttttgaacttttggatttttgtgacgttagagatccaacca
aaatttctgaaatctgctctttacttggcaacatctcggcacctcattct
aaacctcaaaaattatattgattacacaacaaagatagggcagaattcat
tcttcatttatccctctattgcctttttgggataatagaagaaaggatgc
caaaacttgagctatgatctgaaagtatattgaatgaaacaaaagatatt
cttacttaagtatactatgaaagatatatctggcattcaagccagtttta
ctgctctgtgtgaagtggtatacttttcttgcaagcaagagattgttatt
agccaactgtattagtttgctaaagctgtcataacaggtaccacacactg
gatggcttagaacaatacacacttgttgtctcactgctctaaaggctaga
agtctgaaataaaggtatcaatagggcgattatccctctggaacttgtag
gggaaggattctttcttgcctcttcctggcttctgctggttgctggcaac
tttaagtgttccttggcttatggacgcatcactccaatcttccatcttct
catggccaccttcgtactgtgcatatcagtttctgtgtcaaaatttttct
tttcataaagacatcagtcacattggattcaggatcaccctgaagacctc
attttaatttgattgcctcttttaaaatcctatgtctaaataaggtcaca
ttccaaggttactgagagttgggaattcaacatatcttttggaagaggaa
ggacacaattcaacccatgacaccagcttaagcaaaaagagaatttattg
gaaatatatgaggtggtttatttaaagagagagctaaggagtgaggactt
gatgggtaagagcatgctgcaaaagatccaaggagcaggaatgaatcccc
agccctaccagggggctgctgctgagataaaaagccctctgctgacttgc
ccaccttgcatccctctgcaggacattgagtcctaggagaaagtctgatc
gggtcacccctaggctagaaaagtcaaagccccatcatttgttttcccaa
cagcactatagcaacagcaaagagataactcccgaaggatttgaagtgct
attaacaagagaaaggaagaaggatgctaaatggaaagaaacttgccccc
taacaggaaatcaagaaggaaacaaaatttgaaaaaaaaagagtatattt
catccacttcaaattcatcattaattctatgttaataataaacctctgat
gattatgaatatcaccattcagaaaaatttgctactcagatataatttgt
ctttcttgtaagccaacagtgtggagggaatccagctaatcatgattctt
tcaatgactgagttatctttagtttgattttgcagccatgtcagaattat
aatggagacaatggtttttcggagcaagacagtctcccattctttgattt
gttgtttcttgcactctggcccagatcaggacaccccaccaagcttgcca
gctacaaggagcttttggcacaatgtcgtcagctgctcctcagtgccttg
taggaaagcgggtatttctcctctccctgctcctgaggcacctgctcctc
gtgctccaacacggggctctcctcattccaccctctctctcaacccatcc
tactaccacctcttcaaagaatatagccattgttttgttagttaggcttt
gaattaagaaaagaaaagaagaggtgggaaaaattaacaaagtgaactgc
ataaaatgaggggtgtatgagggtggttcatcattaaatggtataaaacc
ttaaagaatagacagcctccaggctctttttgcatttctattttgtactc
tcccaaagagaaatgaatgatagatctactgtagcattctgcctgttgtg
aaattccatgccatgcctgggcatggaagaggtgatctccaaggccagag
taacatgcaggaacggtctagaagttagaggccagactgttgaatgggca
gattgtacctctttctggaggcaggaagaaagttagtatcataggcagaa
catggaatcaaaagatagtgagcactgtgtcccatgagagaggtcagact
ctaataaatggaagtggggtggtctcatccagtagacaggaaatgatgga
gcaggaaatattcaaaattttacattcttagtatcccagaaacagttaaa
tggtttgtcccagaagtgatgcatgtcaattctgttcatgattcattggt
caggactagtcccttggtcctatccagccgtaaggatgccaagaagtgta
cgtgtttggaaggaggaaactgagtatccttaacaataactcacacttag
taataactcacacttgtcaacatgcaagctccaggttgttcaccaacagg
ctctgattcaggagatccttgggatctgcattttaaaaaggcttcctcag
gtgagtttgattcagcatggcagggatggggggatggaggggaatccttg
aaccacaattcaaaaaaaaaaacacggacttagagctccacttccatgta
ggcaggtgatcaagggtaaggggacaaatctgagacacagtggttagagc
ccagatgtagagctatgcctgggtcacctcaagttgtaatcaaatagatt
acagttgcctggatactgaggcccagagggctgggcagaggctcctcaat
gcacaggcatcgggatagtgttggaacagtgccagaaatagaaaagacct
tctggtgtgtgtggagctcctccagatattgggagatggagaggactgtg
gggccaactgcaggcaatgattctcagatgtgatccaaagtatatattaa
tatttatattaacagaaactcacaggccagtatatcatgttgtattatat
aatcacttttcctttcctctgttcttttctctctcttccttctttttccc
ttcctctgccacttgctctcctctttttaccctgtattctttcttttatt
tccttatttttattctctgcttcccctccgactcttctcctcaatgtttg
ctgttctctatcccttgctccatcccctcttcctccccttttctctctca
tatattctcttttctctccctcccattcctccttgcccatgcctatgctc
tgccctctattctctctccag

>INT[chr5:147908625-147909892:-] 143,151 atgtgactt,cactaagca

gtgagcagcaggagggaaccttttgaggaaacatgggagttctgagctgt
ccctagagagttgggtgtgaacatttctattagaatttgtaattaagaaa
gaaaacattcatgggaacaacattttaaaaataaaaggggagaaaaaggg
attgcaattaatcctacaactctaatacaaccagtgtaaacatttcagtg
tatttccatcctgtcatttttttctttgtcaaatgtgtttatagttgtga
tcactatatatacaattgttgagagcacatataatctaacctccccattt
tattaatggtttagggaagatgtggctgacaagggacagatctagaaatt
aaacctgtgttttttgcacttctacttcatcagtctcaaccctggctgca
attagaaccacctgaagcactttgaaaaactatcatcgtgtggtattagt
atgtctcatgtagtattttggacatagttatatttaaaaagtgatttatt
gctaaagttcaaatctaatcaggcatcctgtattgtatctggtaatcttt
gaggggagaggcgttaactccccagggtgcctgaactaactgatctgggg
tgagacctcagcatcaatacttattaaaatgcatcaggtgattctagtgt
acagcctgggatgagagcctctgggccataagagggtataacgaagcagt
tcctctctaagtaagacatccacacatctaatgatgatgcaaataaagtg
caaaagcgcaattctgaccagtgttataaatgtgagtacacagtagccag
tctgctagtgtaaaatggtggactgtgactacagtcacagggcatacctt
gggagagtttcctgagaatgcccgaccaaggactgacgggtgggtgggat
taaccaggcaaccgttggaagaaagaacatctgcattggccctcaaaagg
gacctatatgtgcagggaaactcagattagggcagggtggccagaagggg
gaggaaaaaagaggttttggtataaggtaggtctggagaagtcaggagag
gctggaccacgctgggtcttctcagccatgttacagaaggggaaattgaa
tctcacggaatacactaagcatgtgactttttctttcctctttccccctc
ccttcttttcttctttctttgtttcccttttccctgttttttctcttgat
ctcttctccctcccctttttcccttcatccctccccctgcctcctctctt
acactttttcactcacag

>INT[chr6:29679473-29680249:-] 275 cactgactt

gtgcgggggtgggtgtcagggtagggtgttggagtggtccaggaggcttg
cgtcttagcttgggttgtctgaagccaagcctgagatacagggtcagatg
ttcttggctcatggagggagggtcctaggagacaacctgtaaggagtgaa
tggagcagcataggggaggggaaagggctgagcaagattctatctcaggc
aaaatccagtgttggcctggcaggtggaagggctctggagtgggagctat
gtggttgactcagcctccttaaggcaagaggatggctgttggctgtaggt
gacaactggagagaggcagctgtgagcctctagtagtcaacactcacagc
agctgggtgtagcatgcagccccagcataaaggacctgggcaggcgttca
ctgtgccccaggctgtcattaggggctggtgcaatgccaaagagagggat
gttccaactgggttgacacatctctctgatttattggaagctctgtgcac
tgacttttctctccttccccactttttccttttgtttttaaattctctct
tatttccctgatcgcattttttctatcggtatccttatgttctctggctt
ttcttgttctgttttgatttctccttttaatttattctgtccacttaccc
tacgtcctccccctacatttttctgtgcccttcctctctttccctgtgcc
cttcctctctttccctcctccccactccttcatcacctcctcttctccta
ctatcccaattgtgcttcttcctccag

>INT[chr6:44322911-44324344:+] 18 aattaatga

gtaaggctgagatctccgctaggcttctttccctttagtgctgtattcgt
gttgtttttgtttttttctgtcctttagggagccttagtctagatgtcgg
ggtggcttgtggataacgctctggatttttatagggtgagggtagtggtg
ggtgaggttttttgagtcctcctcggttttctctagtgtgtttggggggt
ggggctttctctcggcgcctgctggccgtagcgaggtgggctgtggggtt
ggggcagtgggcggctggcagctgcacgtggtggccgcgcggcccgggac
gctgccatttttgcccctccacttccggacgcggctacggggcgtcggag
ggggaccgcagggtggcgggggtgcccgctcgggtgactcagcacggcct
tgtgggactggctttgtcacctctcttatcggacgcgttgttaaagcctt
cttgggtgctttgtttctgtgagggagggttgacggtgtgggaagagagc
tttcggtctccagcacccgatactccctccttccagatctttcttgcagt
cccggtggaggaggggcggggaggggagcaggttctggaagattcatggg
ctccttcctccgcccttcctcgagagctgagattgttctggaagcttctg
gattctggcgccccgccccagtgcccggatgctggggcgagggagggtgc
actgcggcgccccctcctcgcgtggtcctggccgacgcatgtccggcagt
gacgagtgtcggcctggtggctacggccaccatctttcttgggtttggtc
ctgttctgtaattttgtgctgtgaaagggtcgtggtggagcttttggctt
aagaattctttgtccggatttaattgctcctccggtgggtatcgtatgga
tcccaggttattcctccctgccctatggggcaggagtgtcccgcccttgg
actggtcttaggaactgacacctcagggggagcagtttaaagttagtgcc
atttttatcttaaactagtcactttgatctcccccaaataaagaactgta
ggtagtgattttcacatttaaatttgtgtaaggattacttgggatctcta
gatacctgggttggaccaacattatgatttttctgccatactaccagatg
atgctgaggctgctggtcaccattctttaagtaggtgggttctgtgacat
ttggttgaagaatatttagcttattttctttttccttctgaattttcagg
cctcccacttagtgtgtagtctgagatctttaagagaatgcatttttagt
cttgggaagggatagtactccggttaaaccagtctgaactcactgtctaa
ggtcctaacaaatgatatgacctttaggatttttaaacatggggccttag
tgttcttttgtaattaatgagatttttattttag

>INT[chr6:44327983-44328759:+] 22 atctaaggc

gtaagccattctggggctaggatatattttgtaacatcttcgaggtgggc
tccctcacaagcatgtttctatacaattagtggtttgaggcagcctattt
actgtttcatgccttcttgcctcttgttctcttctctagtcaggtttaag
gctattttaataaaatttggcacagattaggcattgcttcagttaacttc
tgagagtagataaaataccatcattttcttttttttttctttttttgaga
tggggtctcgctctgtcacccaggctggagtgcagtggcacgatctctgc
tcattgcaagctccgcctcctgggttcacgccattctcctgccttagcct
cctgagtagctgccactacaggcgcccgccaccacaccccggctaatttt
ttgtatttttagtagagatggggtttcatcgcgttagccaggatggtctc
catctcctgaccttgtgattcgcccacctcggcctcccaaagtgctggga
ttaacaggcgcaagccaccatgcctggccgattttttttttttttggact
ggatctcgctcactgcaaactcaagtctcctgagtggctgggattacaga
tgtgtgctaccacacccggttaattttttgtagacagggttttgccatgt
tggccagcatggtctcaaactcaagtggtctgtccacctcctccccctgc
tggaattaggcttgacaatgcctgttttctctttcaaagtggtaatgtca
atctaaggcttttgtgatcgtccacag

>INT[chr6:74285961-74286326:-] 28 tagtaacca

gtatgtttaataccagaaagggaaagatcaactaaaatgagttttaccag
cagaatcattaggtgatttccccagaactagtgagtggtttagatctgaa
tgctaatagttaagaccttacttatgaaataattttgcttttggtgactt
ctgtaatcgtattgctagtgagtagatttggatgttaatagttaagatcc
gacttataaaagtttgatttttggttgcttctgtaacccaaagtgactaa
aatcactttggacttggagttgtaaagtggaaactgccaattaagggctg
gggacaaggaaattgaagctggagtttgtgttttagtaaccaagtaacga
ctcttaatccttacag

>INT[chr6:74286501-74287443:-] 23 ggttcaaag

gtaagtgccgtgtgtggttcccgcgggcctggcctctttacgggttatgg
cccttgcgtgccttgaattacttccacgcccctggctgcagtacgtgatt
cttgatcccgagcttcgggttggaagtgggtgggagagttcgaggccttg
cgcttaaggagccccttcgcctcgtgcttgagttgaggcctggcttgggc
gctggggccgccgcgtgcgaatctggtggcaccttcgcgcctgtctcgct
gctttcgataagtctctagccatttaaaatttttgatgacctgctgcgac
gctttttttctggcaagatagtcttgtaaatgcgggccaagatctgcaca
ctggtatttcggtttttggggccgcgggcggcgacggggcccgtgcgtcc
cagcgcacatgttcggcgaggcggggcctgcgagcgcggccaccgagaat
cggacgggggtagtctcaagctggccggcctgctctggtgcctggcctcg
cgccgccgtgtatcgccccgccctgggcggcaaggctggcccggtcggca
ccagttgcgtgagcggaaagatggccgcttcccggccctgctgcagggag
ctcaaaatggaggacgcggcgctcgggagagcgggcgggtgagtcaccca
cacaaaggaaaagggcctttccgtcctcagccgtcgcttcatgtgactcc
acggagtaccgggcgccgtccaggcacctcgattagttctcgagcttttg
gagtacgtcgtctttaggttggggggaggggttttatgcgatggagtttc
cccacactgagtgggtggagactgaagttaggccagcttggcacttgatg
taattctccttggaatttgccctttttgagtttggatcttggttcattct
caagcctcagacagtggttcaaagtttttttcttccatttcag

>INT[chrX:77246559-77252019:+] 28 agttgatca

gtaattctgcacgtttgcccgcgtgctctctgtgctctgtcgcaaacctc
tttggccggagccgacttgttctctcgtctgctctaagttcttttagctt
ttggctgggccccaggggtcctaggcttggagggcgaggctgctcacggg
tttggtggtttctagccgcattttccccagcccagaaagcacccgaagtc
acccttcggggatggatcccactgaggaagggctgagattgccgctggga
cccattttgtcctttttcctattggtgaaatgcagttccgttgcctccag
ctcccagtcggcgagatgggacttaatgcttatcctgcaaatctctaggc
ttcaaggaagggaccttgaaaggtcattttactttcccttcccccacgct
cctagaccgtcgcagccaaatgagaaacggcccacatctcacaggttcct
gcacaaaaggatatttttccaagaggatgttgatttaacttcaggagtag
acccccccgccccccgccactaaagaattggggtgggagggtagggcggg
gcgaactggaggaggccctgcagagcttacgtaacaggcgtctgctgccc
tgcagcgcggtatcgttggactcttgggcacaggatttgcatcaggattg
tgacatactaggtaatggtagagcagggtgtggctgctcatacttgctgg
cctccaatctcatccccacgtgtggctagaaaagtagaattttaaaattg
ggggaagtttcctcgtgcactttgggtctcttactctgcgcatgtggatc
tctagtcacttgccaacacggtttctctcttatctgccagaattgttggt
agagtgggcagcttttacatttatcctttttgtcacgtgtgatatatttg
tgcataccaggagcaaggtgcaggaggatgagtcggtatgtaactgatgg
acttgactgttcatataccttaacaggatccaagagtggtgtttttgagg
ggtcataaaggtttctgttgatagcattttgcaaccttgacctttttggg
aagtggttgattgatgggtaggtatttatttggctggtgtaatctagccc
cttttccaatttgggctggttcaaatgagggcttgtgttggatattaaca
gacacgtaagtcagtaggagatctccctttactctaactttaaacatatg
aggacacgtttgagttagggaactgtatgggtaccctaaaaggacatgta
gctctcctcttctctctaatttcactttggtcaatatttttgcaggtaac
cgctgccctgctgtggagatagaagaacccaataatttatgtccatgaaa
aatacctggtttccacatttccccaaatgacataggcctttgtaatctgg
acaaagtaggagtcacagccatgttagtactagaggagtgccctttctgg
ccctcatacaatcctaaaaaaaggggatagaccctgtaaaaaacaggaca
ggtggacattggcatgcaactagcttttaggttttaattagttccttgca
tctcccctgtgttcgacgctgattcttccagatgcatggaccaactaaca
gacaaggagtgggacattatgctgataaccttcctgtaattgcagtcttg
ggctttatttcctctctctctagggaaactggcttgaggaagctagctgg
gggcgggattggaggagctgcttaacttttctccctctggacctaataaa
gtttcatttagcacacgctaacccaaagccttgaaatgattggctagtcc
tgttttgctgatggaaaatgacctgttcagggttactgaactaccaagtt
ggtggcagagctaggagtagaatttaggtctccttggctatcaactagat
cctctgaatattcgagacaatgaccaaggatacgttgaaatagaactttc
tcccgtaacctggataccttctacttatttaggctgaggacaggaagtta
catggttccctgattattaatgtatttcttttgaacagagagtcacattg
taggcctacttttttggaggtgcttaggcagccatgtggtgtcagctcaa
ttcctttttgtttcaacgtggtggttgctggcggtgtttccggaatgggg
cttcctgagtagtggctgcctcatttgtcgtctttgtcctgcagaagtga
actatggtatttgctgactcttctggtccactggtttggattgccaaggg
aaattgatttgttgaggtaacatgggatagccagaaacctctgacttgtt
aattaccaggttccatcttagttttttaggactccgcagttgactttaca
gcctctttgaatacacttctgcttatttttgtggtaatttcctttctttc
tctcataggttgccagtcatcctttgcctgcttgtaaagcacttcctttt
tgcttgctcctgcctttttttttaaaccttactggttttctccaacttgt
aacttgtaaagaaactgctttgatgtagtgggaagagaaacaggaaaaaa
ttgagagcagagaaaaagtcactaagacacccacaatatcccagttttcc
atctggggcagtgaagcattgatggacatggttcctttgagagtttttaa
tggaactggacctgggacctgagatttcaggtgatagagacttgatattc
ttattccagctaaatcagtatattttttaatgttttattttgaaataaag
attcatgggaggttacaaagttagagaggtcttgtgttcaacccattttc
ccccaatggatgcatcttacctaattatagaacaatatcaaaagtaggaa
attgacattggtataaagtgtgtatggttctatgccattttattacgtgc
gtagatttgtgtaaccgccaccacaatcaagatacagaactattagatca
ccaccaagatctccttcatgctacctctttataataataaccacccccct
tcctgactcctggtaactactgatctgtccactgtttctaaaattttgtc
acttcaaaaatactatacagattgaatcacatggtatataaccttttggg
attaacttttttcacttagcataatgtcctcaaaatttatccacattgtc
acatgtatcaaaagttcatacctgtgtattgctgagtagtattccatggt
gtggttgtattatagtttgtttaactatcattgaaggatattagggttgt
ttctgatttggggctattacaaatacagctgctgtgaacatttgtataca
agtcttggtatggacatacgctgtcatttttcatgggtaaacacctagga
gtggaattgctgggccacgtccttttgaggtatccccagactgttttcca
aggtggctgcagcatttcacatttctaccagcagtatttgagtaatcagt
ttctctgcttcattaccagctattttagttatttttcgttctgatggata
tgtagtaataactgactttgtgcctgaagcaaagctcaggggtgttataa
ggaaacgaaaaaaaaaaaaaagaaaattgtgcatattttatgtaaaatgg
aacaagtagaatctgtaggcaagagcagttcctgtgttggagtcctctga
ggagaagctaaaagcagagctgttgtgagtgtaggagataaggggaggta
atccagagggcattgaggagagagtatcaaccaagtctaattcattagta
agctgacaccatggcagcttggatagatgagacagtttcttaggtgtctc
tgtccaaagatattcctccctgtaagggttgggggtagagagtagcactg
caagaagtggcttgtgcccatccttttgccattagtccttttgagcatag
gccttctgggaggttgcatgggggaaaatgacccatggtaatgggatatt
ctctcttctttggaatgtactttaaggctggcaggctccttgttcaggat
atttaaagaagacagagaatcaagtggcctgaaacaaagtagagtgtatt
tctttcatcagaggcttactgcctttaattttgaagactttaaaacatgt
tttactatagaattatttttcctcagcctacctttggaaaggctgttctt
cagtgaggtagattggagttcaggcctagtggatataggaaattggtggt
cttctcagtatgtctgtaggagtttgtaattgccttagccttagagagga
aggggtatttaaaaaggcagaggaaaaagatggaggcttataatcaagga
tagcagcagtcttcttgattaggtcatacttcactgtagtccctttgcaa
gtgatgttagctgtttttagtagtggttgatttacttgtcaaatcacaga
attacattttggagaaacatataacaacaacacttttatggcatttactg
tgtgtcaggtacacttctaagcactttacaaattgctgacttactaattc
tctcagtaactacgaggtagatactgtcatcccgatgagaaaaaaatcac
ttaaaaataatcatggcaggcacaactcttaaaccttaaaaatagctgcc
atacattattgttttcattcacattgaagtaggctgaggttccaaggagt
tcagaataattggttcttaagaatgataacatagtaatctgttgggtaag
agatactgcagtacattattttcttgtgtcgtcttgattacttcccttct
aatttgcctgtttgtcaggtgggctggggcacatgtcccaccctctcttc
tcaggctttttgaaagaggctgtcttatgttgtgtgtattgcttgaagga
cccctagtcttaaggccccaggctttctccaaaaagaatgattttctctt
agtgtgttttatttttattttaatttttttctcgagtcatgttagtttca
cgaggacccagaaatagtatcaagggaattaggatcaagatgcattcctt
attattcctcacccctctagctgctacccggatactattgtgccaggccc
agacagatatctttttaggtggaactagctttagcttcccagatcttcag
ggctagttcctgtgatttaagttaggttttttttttaaaattctttttaa
agtatgaatacatacctaaaagggcacaaatcacaagttcaaagaattac
cacaaaatgagcacatttgtatggtcactgaggttaagagatagaacatt
accagaaccccaaagcctctggtgtcgttatcccagtcaccactcccgcc
atcctccccatgactaaccactattttgacttttaatgccactgattatt
tttaagatgagatttgaatttctgacttatttaactggttcattaaaaat
gcatctcctagtctttgatggaacagtaagttgatcatggtcttgcatct
ttcttttttag

>INT[chrX:77256314-77259464:+] 29 ccatcacat

gtaggacctgtgattttgacattattgggggtgagggcctgagtctgtaa
gagactgtggttgaagaatagagaaagctcatttattttaacttagacac
cttttattgaagcatacaatgccgacacagcttgatgggttatctcaaag
taaacacacttgtgtaaccaccacccaggtcaaggaatagaatattacca
gcatcccagaagccctccttcatgttcaggtggtgtttaaatatgtttga
aaaatatgtgaacacctttgaggtgaaagagtattcagtgaatatgatgg
tcatgatgatgtcaccttggatttaaggcattttcttaagatgtgtaaag
tatgttcctttaaatctctctttaagatagaggtacaggtatcgacttat
ttcataaagaaactaagtctcaaaaaaaaaaaaacttaagtttctgaaag
gcagtcatacgattaaagttagaggcagtggtgctgttggtctttagagc
tcagcccattcaatcagcaaactttttctataaatggccagatagttaat
attttaggctttctgtgttgtgcagtcacttccatctgcatatagtctct
gttggaactactcacctctgccgatgttgtgcaaaagcagccatagataa
ctcaccaaacagattactgtgaactgacaaccagaattcaaatattcaat
gataaaactggctctttgcagatgattttgaatttgcccattgactagaa
aggaagctgaaggcattttttagtactttccactattctggtctttagta
tctcggagaacaagatgctctgagtctagtgtctcagtctcctttggctt
ctcacatttattaaggtcattgggagtgcctgctttcaagcagtttcttt
ttttagcaccaaagatgctggtcttgccttatcctgcttttggcatggtc
ttgctgcagtattaggagtcaaatgctgacctaaaatttggtgtcctttt
aatctggaactcatgatgcatgaactctagggcttagaagtggcaggagg
caaagggcatattgaagcaaaactttttatttaggaaatgatgagctgac
tatgtagtctatgacttttttagtaaactgacttgacattcactatctaa
tggcttttaatacctgaaatttcaggagtcagtcccaagttcaaaatgga
ttaaaaaaacagtgaggctgggtgcggtgcctcatgcctgtaatcccagc
gctttgggaggccgaggtgggtggatcacaaggtcaggagttcgagacct
gcctggccaacatggtgaaaccctgtttctactaaaaatacaaaaaagtc
gggcatggtggcaagtgcctgtaattccagctactccggaggctgaggca
ggagaattgcttgaacccaggatgtggaggttgcagtgagccaagtttgc
agcactgcattccagcctgggcaacagagcaagactctgtctcaaaaaaa
ccacaaaaacaaagtgaggatatgaggacataaacattttccctttatcc
aaagtgcccacattgatcttttaagggccttctctttcttctagttattt
gcagatcagtaaatgagaaatgggttctgattgatattatttccatggca
ccttttttcatgaagagctttcaatttaccctgtttttccttaaatatct
ttttaaagagacagggtcttgttctgttgcccatggtggagtgcagtggc
atgacattaattattgcagcctcaaacttgagggctgaagtgatcctcct
gcctcatccttgtagggagctaggactacaggcacataccaccatgtcca
actgacctttacttttttttttttttcctggtagagacggggtcttgcta
tgttgcccaggctcatctcgaactcctgggcttaagtgatcctcccatat
tggcctcccaaagtgttgggattataggtgtgagctactgcccctggcct
ccttaaatagttcgtaaatggaggggttattatgcctttttgatagaagg
gaaaatttcagagcaacttcccaaaggtgacacaatgaattagtgtcaga
gctggacatagaactcaggtctccttacatttgagcattgttatcattac
tacatgtgtcatcttccaatcactagtggcagatgttattgtagtctaca
gagcttatgggagtgccacaatcttcaattttagcattagtgcctctgca
attctttggatctttagggaaaagccccattttttatggcagtccccttc
acctccttgatacataggagcataggagtgggcagtgacttaaaatgaac
atctgctttgtgctatgtactcttctgtgtcctgtcccctttcatctggc
ttgcttcctgtgcctctttgcttaatctcctgccagagactctctggttt
gcttatcctcccatcttgctttctgtcccctttggggtatgccttgatgg
caagctgacattttaaagctctatgtttaacttctacattttcttcctct
ctttttgtagaagtatatttcttgttttctcagatgcctagcttccagag
aaggtcataaaatacctttttgtcaatgtgaagtgtttctgaggttcttt
tctgttgtcatgtttccatctgccttctctgtcccagcttgcccttgttg
cttttatgaggaatatgtgtgagagccccttgcacttcgcagaaaggcct
tggtagccagcagcttgagtcaagtatgatactatcacaaggagaatgtt
taaaatgaggaactaagtcaaggagagggaaggataatcagaaccttgag
ctgaaggctggggagaggctagtggggtgtggttaacttcatgtgattag
aggtaaagccatcgttcaggaatattaggtttgcaatttgagggaagtta
agggagagcagaaacatgcagaaatgaccaaagtatctggaatatttgga
agaaagaacacatcctactgctggttgtaaaaaatcgctgtcccacctac
tcagggtctttagagatgttcaagaggactcttggtgtatgaaatgcttt
tatagttgtctttggagccatcacattttctgtttttgtttttctctata
g

>INT[chrX:77259569-77260203:+] 21 atctgaatg

gtaccaagaaccttgtagactaccacactgagaacagtattcctatttac
ttgagtagcccaagctctgggttgtttttggagagttttgtattatactg
taatcctttcagcttctctaattggaactgccactatggctcttgttgag
tagctctcatccaaagaggaaataaaggtaaaaaaatgttggtaattgta
gggctttttgtggagtttcaggaagaggttgctctttctcaccttagata
ttttgtacagagttatccttttatgaacgttataagatcagactctcatg
ctgtcagtaggaagcaaattgaggaatcctcttctgctatcatcaaccgg
ccaattacttactgtgatttgccctttggcctgcctgaagagtgttaact
gggtatcttaaattctacctaagttcattacttttttactctttcccttt
gaccttgcactattagttaaaaatcttatcttgtacctaagtgttttttg
ttgcaatgtagggatgaaaaccatgatttcttgcagtccagaagtagaaa
tattttagtgataaggagctggcctctaggactaggaggaatgataggga
ttgactagaatctgaatgtctttgatcttttctag

>INT[chrX:77265528-77267026:+] 27 agctcatct

gtgagtcacttgagtgggttggtagtgtgagtgaacagaaactctgtggt
gtcatttattcattgattcagccaatcaacaagcattttaaaacaatctc
tataggagatctgtcagagagggctctgcatgttgcagtgagtccctcat
ggaagaatccatgggagaaaagcagtgctattggattactggccttcagt
aatgcagtaatgtgttgcaaaactttgttgttgttgtttttttttttttt
tttgagacagagtctcgctgtgtcaccaggctggagtgcagtggcatgat
ctcggctcactgcaacctctgcctcccaggttcaagtgattctcctgcct
aaccctccccagtagctgggactacaggtgtgcaccaccatgcccagcta
atttttgtatttttcatagagacggggtttcaccatgttggtcaggatga
tctcaatctcttgacctcatgatccacctgctgcggcctcccaaagtgct
gggattacaggcgtgagccactgtgcccggcccatttttagttttatctg
ttttttcttcatctgtttaatgtgtattaagtacttactgcgtactggag
atagtgtcatgtactttcatggtttgggttgttttggattatgttgctat
ctagaaagctatataagaaaactttctcatatgaaaaaattaagtatact
gattacaagcagggagaaatgtaagtgtatattaaagactaatatagttg
attttagggtgctccaaatatcattttgattgctgtataaaattgtatca
tgtttttacatgctagtttgcttatttttcttttcaggcattcacgtatt
atttagttcagtgtttctcaaagtatgttcctaagaccagcagtatcagt
atcatttttggaacttgttaaaaatgcaagttcttgggtcccaccccaga
cctaccgaatcaggaactgagggtggggccaaacagtctgtttgaataag
ccctcctggtgattctcatgcatggcaaagtttgagtactactgatctag
tttactgtcattcccaacactattgacatctgttgttttgtgggggactg
ttgaattgtaaggttgtttaaagcatccttggccactagatgccagtagc
accctcccaagttgcaacaacaatatttctagacattgccacatgcctat
ctattatgaaggggcagaactgacctggttgagaaccattgatctagttt
tcactaacataaatagtgtggctaagaatgtctttattaaataacttttg
aggttttccgttagacttgatcttccatacagtagaatttttgagtataa
agggcatgaacaggtttataaagactgaagggtactatttgtttctagaa
gaaactttggtgtgcagccctgagttctggtcttggtggaggtggtgttt
aagtagcttttcttgatagctcatcttctctttcacctctacccctcag
