# Supplementary material for: A heuristic model for computational prediction of human branch point sequence
Source: BMC Bioinformatics. 2017 Oct 24;18:459. doi: 10.1186/s12859-017-1864-9 (PMC5655975; doi:10.1186/s12859-017-1864-9)
Supplement: Supplementary file 3 — (FASTA 251 kb) [file 12859_2017_1864_MOESM3_ESM.fasta]

>CALCA4 36 CACTCAC
GTGAGGCTCCCCAAGCGCTCAGCACAGGGCCTCCTCTCCCCGCAGCATACACAGGAAGGTGGATCCCGAG
AGGTAGGAGAGAACACACTGGCCAGGAATCCAACAGGCTGTGTTGTTCACCGGGACCTGGGGCCCAGCTG
TTCTCAGCCTCCAAGGGAGACAGAGGTCCCACTGCAGCTGGAGGTACCGTGGTTAGACATAACAAAAGGC
TCCGTTTCTGAAAGTTCTTAGGAAATGAAATGGGGAGGTGTGGAATCGCTCACTGTGGGAATTGTTCTTG
CAGTACTGGGAGACCTCCCAGCACTGGATGAGTTAAGACTAGTAAGGGTGAAGTCAGGGATACACATAGT
ACATCTCAGGAAGTTTTAGAAATTTGGATCCACCTTGTTAATCTGCATACGACATTCTTTCACACCTGCA
AGGAGCTTTCATTTCACATTTGCAAGGTGAAGGTGAGGCCCTTGCAGGGGATGGGGATGGGTAGAGCAGT
GTCTGAGGTAGGTTTGAGCCTTTAAATGTGTGGCATCTGTGGAGATGTGCATGTTGTCAGGAGGCCAGGG
AGAGCACCCTTCCCCAGATCCACATCCCTGTGTACCTTGAGCCTGAGCAGAGACCAGCCCCTGGCCTGGC
CCCAGCACTGCTCAGGCAGAGGCATGTGTTGCCCCTGCATCTGCCCTGAGAACCCCTCTGTCAAGCATGA
AGGACTGAACAGCATGTGGAATGCCAGAAAAGATCATCCTTCCCCATCCAGCCCTTCCCTGCATTGCCCT
AGCCCACTGCACCTCTGAGCTCTCCTAATGAAGGATAGATAAGTGAGCTGCCCTCCTGCCTGCCCCTCCT
GCTCCCAGGGTCCCCTGCCTGGTCTAACCTTCTAAGTGACTGCCCATGGGGACAGATTCTGGTGCATGGT
ACTGTCTGGTATGTGTTTTCCCTGCAGCCTGGACAGCCCCAGATCTAAGCGGTGCGGTAATCTGAGTACT
TGCATGCTGGGCACATACACGCAGGACTTCAACAAGTTTCACACGTTCCCCCAAACTGCAATTGGGGTTG
GAGCACCTGGAAAGAAAAGGGATATGTCCAGCGACTTGGAGAGAGACCATCGCCCTCATGTTAGCATGCC
CCAGAATGCCAACTAAACTCCTCCCTTTCCTTCCTAATTTCCCTTCTTGCATCCTTCCTATAACTTGATG
CATGTGGTTTGGTTCCTCTCTGGTGGCTCTTTGGGCTGGTATTGGTGGCTTTCCTTGTGGCAGAGGATGT
CTCAAACTTCAGATGGGAGGAAAGAGAGCAGGACTCACAGGTTGGAAGAGAATCACCTGGGAAAATACCA
GAAAATGAGGGCCGCTTTGAGTCCCCCAGAGATGTCATCAGAGCTCCTCTGTCCTGCTTCTGAATGTGCT
GATCATTTGAGGAATAAAATTATTTTTCCCCAAAGATCTGAGCTGTGGTGGTCATTGCTCTGATCTATGT
CCCAGGCTTCATAGTGTCTAAGACCTATGCTTAGAAATAGCCTTAACCCTAGGCTAGCTGGACAGAGGAT
ATGGTGGGTGGTCCCTTTGACCAAGCTCAAGCAGGAAGAACAGGGGTCCTAAGGAGCAGGTAAGCACCTC
TAGGACTTGATGCTGCAAACTCCGCTCCTCTTCCAGGTAAGACTGAGGAATTTTTTATTTTCCTAAGAAA
GGGTATTTGGTGCCCGTGACTGGGGTGTAGATTTTATAGTCCTTTGTGAATGGGGCTGGGTGTGGGACCA
TAATTCACTCCAGTGTCATAAACCTCCGCTTTGATTTTTAGTTAATTTATACAGGAAAGATTGGCTGTTA
CTGCTCCACATTCCATAGCCAGTCATCCAGAGTCACCTTGGGTTTTCTGACACCCCTGGGAATATCTATG
GGGAGTGATCATGGCATTTTCCCTAATGGCCTTGTGATTTTCTGCTCTGATAATTGTGTTTAGGAGAAAC
ACTTAAAGTTAATTGGTGCCTTTCAGCACAGCAACTTTACCATGAAGGTCCCATGGGGCTGACCTCTCTC
CCAGCCTCTCACTCACAGATCTTCTCTTCTTTCTCCATCCTGCAAATCAG

>CALCA3 23,24,32 TACTGTC,GTACTGT,GGTGCAT
GTGAGGCTCCCCAAGCGCTCAGCACAGGGCCTCCTCTCCCCGCAGCATACACAGGAAGGTGGATCCCGAG
AGGTAGGAGAGAACACACTGGCCAGGAATCCAACAGGCTGTGTTGTTCACCGGGACCTGGGGCCCAGCTG
TTCTCAGCCTCCAAGGGAGACAGAGGTCCCACTGCAGCTGGAGGTACCGTGGTTAGACATAACAAAAGGC
TCCGTTTCTGAAAGTTCTTAGGAAATGAAATGGGGAGGTGTGGAATCGCTCACTGTGGGAATTGTTCTTG
CAGTACTGGGAGACCTCCCAGCACTGGATGAGTTAAGACTAGTAAGGGTGAAGTCAGGGATACACATAGT
ACATCTCAGGAAGTTTTAGAAATTTGGATCCACCTTGTTAATCTGCATACGACATTCTTTCACACCTGCA
AGGAGCTTTCATTTCACATTTGCAAGGTGAAGGTGAGGCCCTTGCAGGGGATGGGGATGGGTAGAGCAGT
GTCTGAGGTAGGTTTGAGCCTTTAAATGTGTGGCATCTGTGGAGATGTGCATGTTGTCAGGAGGCCAGGG
AGAGCACCCTTCCCCAGATCCACATCCCTGTGTACCTTGAGCCTGAGCAGAGACCAGCCCCTGGCCTGGC
CCCAGCACTGCTCAGGCAGAGGCATGTGTTGCCCCTGCATCTGCCCTGAGAACCCCTCTGTCAAGCATGA
AGGACTGAACAGCATGTGGAATGCCAGAAAAGATCATCCTTCCCCATCCAGCCCTTCCCTGCATTGCCCT
AGCCCACTGCACCTCTGAGCTCTCCTAATGAAGGATAGATAAGTGAGCTGCCCTCCTGCCTGCCCCTCCT
GCTCCCAGGGTCCCCTGCCTGGTCTAACCTTCTAAGTGACTGCCCATGGGGACAGATTCTGGTGCATGGT
ACTGTCTGGTATGTGTTTTCCCTGCAG

>CSH11 23 CCTCCAT
GTAAGCGCCCCTAAAATCCCTTTGGGCACAACGTGTCCTGAGGGGAGAGGCAGCGCCCTGTAGATGGGAC
GGGGGCACTAACCCTCAGGTTTGGGGCTTATGAATGTGAGTATCGCCATCTAAGGCCAGATATTTGGCCA
ATCTCTGAATGTTCCTGGTCTCTGGAGGGATGGAGAGAGAGAAAAAAAACAAACAGCTCCTGGAGCAGGG
AGAGCGCTGGCCTCTTCCTCTCCGGCTCCCTCCATTGCCCTCCGGTTTCTCCCCAG

>DQB13 21 CACAGAC
GTAAGGGGATATTGAGTTTCTGTTACTATGGGCCCACAAGACAAAGAGCTCCTTCTGACCCATTCCTTCC
CATCTCTTATCCCTGATGTCACTACTGAGCTGGGAATCACAGGAGACTAGAGCACCTCTTGCTCCATGGC
AAGTGCATCAGAAGAATCCTGGTCTCATCACCTTTCCAGATGCTAGGGAAATTACTCTACATACTGTTGC
TCTGAATCCCAGTCCTGATAGCTCTGAGGGACTGATTCTTAGGGCTGGTGACTGGGATCTTAGGGTCTAA
GGTTATGGATGAGTTCTTGAAGAGCAGAGATTTGCTTCCCCACTCTCTCACCTATTCACTGTATCCAAGG
ACCTATTGGCTGGTCTTTCCCCTCCTTAGGGGTGGTCTGAATGGAGAACTAGGTTCCTTTGATGCCTTCA
CCTTCTGCACCTCAGACTGGACTTCAACTCCTCAGCAGGGATGCTATGGGGTGTGGGGACAAACACAGAC
ACTCAGTTCTGCTCTTTAG

>GH11 22,28,36 CTCTGTT,GGCTCCC,TGCTCTC
GTAAGCGCCCCTAAAATCCCTTTGGGCACAATGTGTCCTGAGGGGAGAGGCAGCGACCTGTAGATGGGAC
GGGGGCACTAACCCTCAGGTTTGGGGCTTCTGAATGTGAGTATCGCCATGTAAGCCCAGTATTTGGCCAA
TCTCAGAAAGCTCCTGGTCCCTGGAGGGATGGAGAGAGAAAAACAAACAGCTCCTGGAGCAGGGAGAGTG
CTGGCCTCTTGCTCTCCGGCTCCCTCTGTTGCCCTCTGGTTTCTCCCCAG

>GH14 24,37,38 GCCTCTC,ACCCAAG,TACCCAA
GTGAGGGTGGCGCCAGGGGTCCCCAATCCTGGAGCCCCACTGACTTTGAGAGCTGTGTTAGAGAAACACT
GCTGCCCTCTTTTTAGCAGTCAGGCCCTGACCCAAGAGAACTCACCTTATTCTTCATTTCCCCTCGTGAA
TCCTCCAGGCCTTTCTCTACACCCTGAAGGGGAGGGAGGAAAATGAATGAATGAGAAAGGGAGGGAACAG
TACCCAAGCGCTTGGCCTCTCCTTCTCTTCCTTCACTTTGCAG

>HBB1 37 CACTGAC
GTTGGTATCAAGGTTACAAGACAGGTTTAAGGAGACCAATAGAAACTGGGCATGTGGAGACAGAGAAGAC
TCTTGGGTTTCTGATAGGCACTGACTCTCTCTGCCTATTGGTCTATTTTCCCACCCTTAG

>HBE11 31 CTCTAAT
GTAAGCATTGGTTCTCAATGCATGGGAATGAAGGGTGAATATTACCCTAGCAAGTTGATTGGGAAAGTCC
TCAAGATTTTTTGCATCTCTAATTTTGTATCTGATATGGTGTCATTTCATAG

>HBG11 30 TTCTGAC
GTAGGCTCTGGTGACCAGGACAAGGGAGGGAAGGAAGGACCCTGTGCCTGGCAAAAGTCCAGGTCGCTTC
TCAGGATTTGTGGCACCTTCTGACTGTCAAACTGTTCTTGTCAATCTCACAG

>MYH105 31 TGCTAAC
GTAAGTTTCTGCTCTGTTGTTTTTTAAATCTTCTTCTTCTTTTATAATTTCAGAAACAAAAATAAGGAAG
CCAGTCTACTCTCCACACTGCTATAACTGACAGCTCCCTTGTCTCCACCTGCTCCCCGCCACCTACCCAG
CAATGCTTTTTTCCACCCCAGAGGCTAGGATACAAGGAAATTGCTGTTAAAGAGGTTTTCTGACAGGGCA
AACTGGAATTATGGTTGTGGCTTGATGCCTAATTTCTTGCAAAGATTTGCTGAGAATTGTTCAGCAGTTC
TTTCTGAACTTGCAGTAGCCTCTTGCTACTACCCACAGCAGCTTGAGGGGAGGGTAGAGATATGGGAAGA
AGTGATGACAGAAAAAGGGCAAGAATAGAAATGTCAGTTCTCCTTAATTTTTAGACATGCAGAAGTGGTA
GTTAATACAGCCTGAGAGAACGCCAGCCAACCCAGCTTCCACAGTTCTCAACTGCACATTGGCTTGGTGC
TTTGGAAATGGCTTACTGCTAGGCAAAGACTCAAACTTGCTAACATTTGCATTTGTCTGTTTGTAATGAA
CAG

>XPC3 24 TACTGAT
GTGAAACATCTTTCTTTGTTTTCAGAACTGTTTGGTTCTGTTTGTTTTTTTGTTTGATTCTGTTTGGAGT
CAGATCACTAATTGCAATCCTTTTGTTTTCTTTTGAGCTAATTAGACCACAGATAAGGTTGTACTAGGGA
CTTGCTTTGATATATATGGAAAAACTCATGGCCAAGTTACCAAAGAAGGCTGTTTACTCTCTTCCTCTGG
TGACTGTCAATGGGGTAGATATAAATAGAGAGGCAGCACTATTTAGGAGAAGGAGCACAGGCTTTGAAAG
TAGTTAGAATTGGGTTCAGTGCTCAACTTTGCCACTTAGGTGGCAGTGTGAGTGAGTAATTTAATCTTGA
GCAAGTAACTTCACCTCTCTGAACTGAGTTTTCTCATTGGTAACACTCTGTAAACACTGAATGTTTAGTG
TGAGCCATTCACAGTATAGGCTGTAGGATTATTGTGGGGAAAAGAAAGTTTGCAAATGTAATGGGCCTAA
TGTATCATACACTCACAGTAAATACCAGCTAATGTTATCATCCCTGATTCCTTCTGTCTGGCCTGACTTT
TCCTCACCTTTTTATTTTGAAAGTGTTCAAATTTATAAAAAGAGTGAAAAATGTAATATATGTCCTTCAC
CTAGGTTCATTAACATTTTGCCACATTGAATGTATGTTTCTCTCTGTAAATATTCATTGTGGAACCATTT
GAAAATAAGTTGTAGATATTCTGATACTCCACTGCTGAATACTTCAGCCTGCATTTCCTAATAATTAGAC
ATTCTCCTGCATGACAAAATGACCTCATCACACCTACGAAAATGAAAAATAAGTCCCCAATTGTTATGAA
AGCATCCTTTATGCCTGTTTCTTTTTCCATACCAAGATCCAACCAAGCCTTGTATTTGGTCTTTATGTCA
CTTTACTCTCTTAATATAGAGCAGTATTTCCCACCTACCGCCTTGTTTTGCTTTTCATAGCACTGCCTTT
TTTGAAGGATCCTAGTCTTTTGTTTTGTAGACTGTCTCATGTTCTAGTTTTGTCTGATAAACAGTCACAC
ATCTCATGGTGGTGTTAAACTTGTTTCAATATCCCCTGTATTTCTTGTAAACTAAGTCCAAAGACATGTA
ATTTTGATTAAACTTTTATTTTTTTTCCAAGAATCCTTCCTAGATGATGCTTTAAACCTCATCTTGCATT
GATTAAGCCACCTCTAATGTCAGGTTGTTCCTCTTCTAGTCATGCTACCTTTAAGCTAGCTGTACTACCA
TGTCCTTTTGACATGGCCTCATTAGTCTTTGAGAACATTTTTGTTCAGCTTATACTTTTCTTGCTGTAGA
CTTGAAACCAGCCTTTTTTTCTTCAAGAAGCTGTGGTTCATTTTAATAGAGATTCATGTATAGAGACCAA
GATCTGGCATTAGATGCATTCTTTGCCAGTAAGATGTCATGGCTTCTAGGCCCAGAGCCTCTTTTAAGGA
ACTTTTGCTAATGAAGTTTTCAATTAGATCCAGTTCAGCAAGTTCAGTCCTTCTCAGCTACTGTATACAA
GCAACGTAGGGGGTGAAGAGATGAAAAGGATATATTTTTTGTCACTTACAAGTTTATAATTGAGAATGAA
AGATGGACACCTGAGTCATGACTCTATACAAAGCAAATTGTGCTAATTGTTATTGTGGTAATACAGAATA
CAGAGAAAAGGAGATTATTCTCACTTGGGTTTTTTTTTTTTAAAGAGTTTTAAGTATATACATACATGCA
TGAGTGTCAGCTTTTTGATAGAGGGGTCTGTATCTGATTCAACCCAGTATCTCTATGCTTTAGGTTCTTT
ATCTAAAGACTGTCTGGGTTGTGTGGGTTAAATGAGACACACGAATATATAACACTCAGCACACTGCCCG
GCACATGGTAGGACTCAGGGCAAGGCATGTCTAGGGGTCTCTGTGGGCTGTCTCCCTCACATTCATGCCT
CACTTCCTCCTTCCCAGCAGAACCTTGATTCTGTTCAGTACAGTAGCTATTATTATTGTTATTACTATTA
CTGATTTTTAAAAATGCTTGTTGATAG

>ACTB3 30 TCCCCAG
GTGAGTGGCCCGCTACCTCTTCTGGTGGCCGCCTCCCTCCTTCCTGGCCTCCCGGAGCTGCGCCCTTTCT
CACTGGTTCTCTCTTCTGCCGTTTTCCGTAGGACTCTCTTCTCTGACCTGAGTCTCCTTTGGAACTCTGC
AGGTTCTATTTGCTTTTTCCCAGATGAGCTCTTTTTCTGGTGTTTGTCTCTCTGACTAGGTGTCTAAGAC
AGTGTTGTGGGTGTAGGTACTAACACTGGCTCGTGTGACAAGGCCATGAGGCTGGTGTAAAGCGGCCTTG
GAGTGTGTATTAAGTAGGTGCACAGTAGGTCTGAACAGACTCCCCATCCCAAGACCCCAGCACACTTAGC
CGTGTTCTTTGCACTTTCTGCATGTCCCCCGTCTGGCCTGGCTGTCCCCAGTGGCTTCCCCAGTGTGACA
TGGTGTATCTCTGCCTTACAG

>CCT34 21 AATTCAC
GTCACAAATCTTTTAAGTGTTTATGGTAGTTTGCCTCCAGCTATCTTTCCTGGTATTTGGTCATAGCCAT
GTGTCCTGTGCATCTAGACTTTATAGAGTAGGCAAATAGGCAGAGGAAAAGTTGACCTCTTTCAGAACAT
TTTCCTGATGATGTTAGGGGAAAGGAAGCCCTCCCCTTCTGAGTTAGGACTGATAATCTTCTCGTATTAA
CTTGTGCATTATTCTGTTGCTGTGTATTGTTTTATAGTATTCTATTTGTGTTTGTCTCCCATACTAAACT
GAGTTACTTGAACATAAGTACTTTATTCCCTTTTGTATTCCTAGTGCCCACCGTAGATCTTGGATAGATA
TTCGGTAAATGTCTTTTGAATGAAATAGTGAAATAGCCTTATATCTGATTTAGGATGGTGTAGAGGCCAC
CGTCATGGAAAGAAATACTAAGACATGGACTTCTAGTAATTAGGACTGCTGGGAAACAAGCTCTGGGAGC
CATTTCCCCCTTATTCTTGTGAAAAGTCATTTCTGTATCCATTCTGAAAGCATTCCCAAGGGGAGAAAAA
CAACAGAGCTAGCCACATCCTATATCTAAAGTGGCATGCTATGTCTAAAGTGATGGCTAACCATGCTTTA
GGGGTGTCATTAAAAACACTGACTCTGGCTGGGCGGAATGGCTCACGCCTCTAATCCCAACACTTTGGGA
GGCTGAGGCAGGTGGATCACTTGGGCCCAGGGGTTTGAGACCAGCCCGAGCAACATGGTGAGACCCCATA
TCTAAAAATAAAATAAAATTAAAATAAAATAAAACACTGACTCTGTGGGTTGTTCATGCCCCTTTTCCCT
ATTACTCCAACATTTCTCACACTGTCCTCTGATTTGTGCTTGCGTATTTTATGTTCCCTTTCCATTAGAC
TATTGCAGATATCATCCGAACATGTTTGGGACCCAAGTCCATGATGAAGGTAGGCTTATCTCTTCCTAAA
ACTCTTAGGCTACAATTTTTTTCTTCCTGTTATCTAGGACACTTTAAATATAACTTTTGCTTTCATCTTA
GATGCTTTTGGACCCAATGGGAGGCATTGTGATGACCAATGATGGCAATGCCATTCTTCGAGAGGTGTGT
TTTGTTTTTGGTTTTGTTTTTTTGCTTTCTGACAGTTCTGTAAACATAAAGGACCTGTTAAGATACAGGC
TCTGATTAGTTTTTTAGGGCTGCTATAACAGATTACCAGAAACTGGTTGGCTTCAACAACAGAAATTTAT
TATCTTATAGAATGAAGCTAGAAGTCTGAAATAAAGGCGTCAGTAGGGCCATGCTCCTTCTGAAGTCTCT
AGGGAAGAACTCCGCTTCTCCCTTCTGATGGTTGCTGGCTTTCTTTGGCATGAACTTGGTCTCTGCCTTG
GTCTTCATGTTATTCCCCTTGTGTGTCTCTTACACAAGGACACCGGTGATTGGTCTTCGAGCCCACCCTA
ATTCAGAATGACCTTATCTAACTTGGTTACATCTGCAAAAACCCTATTTTAAAATAAAGTAAAATTCACA
GGTTCTGGGAGTTATGACTTCAACATATCTTTTTTTTTTTTTTTTTTGAGACGGAGTCTCGCTCTTGTCA
CCCAGGCTGGAGTACAGTGATGTGATCTCGGCTCACTGCAGCCTCCGCCTCATGGGTTCAAGCAATTCTT
CTGCCTCAGCCTCCTGATTAGCTGGAATTACAAGCGCATGCCACCACACCCGGCTTAATTTTTGTACTTT
TAGTAGAGACAGGGTTTCCCCATGTTGGCCAGGCTGGTCTCGAACTCCTGACCTCAGGCGATCCACCTGC
CTCCGCCTCCCAAAGTGCTGAGATTACAGATGTGAGCCACCATGCCCAGCTGGCTTCAACGTATCTTACT
GAAGAACACAATTCAGCCACAATAGTGCTTCCAGTAAATAAGCTAAAAGATATCGTTCTGTCCTCTGGCA
GCTTTAATAGTTGAGTTCATGTAATACACTTTTTCCCAAAAAGGATTTGGAAAGTGGTTTACTTAAGCTA
TTTGGGGTGCCAATTTTAATCTTTCAAGATATGGTAAAACATTAAAGGGAAAGTAAGTACGTATAGAAGC
AAGAAGCCCAAGAGTTAGGGCCAAGCTTCATGAGTTCAGAGGTCTTTGAATAGTGTGAATTCACTAGTGA
TCTACCTTTTTAG

>CCT311 24,10 GCTTCAT,GTTTGCT
GTGAGTCAGCCTTGGATGTATGACCAGATGAAGTAGATCACTGAACTTCTTGAGAGTTTCCCAAAGGGCC
TAAAATAATTCTGTGGTCCATTTATAGCTATTTAATTTGGACCTATAGCCACAAATTCCTTTTCTGCTTC
CTTTTTTTAATTAAATAATTTAAAATTTTAAAAATTGTAGTAAGCATAAAATTTACCATCTTAATCATTT
TAATTGTACAGTTCAGTAATGTTAAGTATATTCATGTTATTGTGCAAGAGATCTTCAGAACTTTTTCATC
TTGCAGAACTGAGACTCTGTACCCATCAAACAAGATATCTCATCTCCTACTCCCTAGCAACAACTGTTTT
CTTATTTTTTACGTTGAAGTTATAAATATTACTTTTTTTTCCTCATTGAGGCTAAGTAACTTTCCCAAAG
GCACATAGCTAGTAAGTAGGAGAGTGTACAACACCATGCAACCTCCTAAAAGATACAACTAGGAAGGGGT
GGAATAGGTTATGGCTCTTATCTATCAAGATACATGCTGTTTATTTCCATATAACTGGCAAGGGATGAAA
TAGGTTATTGCTCTTAATCTAGCATAATGGACAAAGACCTAACTTTATGGTTGGGTGACACCCCCAAACC
CTTTGCAGATACCACTCCCCGCCATCCTATATTATAGTCGTGTGTTATATATTCTCAGGTAAATAATCTG
CCCTGCCCAGTAGGGGTTCCAAGGACCTTTTCTAGTTGCCCTCCTTGGTGGTTTACTAACTTTGGCAGTT
AGGAAGTCCTTTTGGTGCCTCCGATTTTATGAGTCATCAAGCTTTGGCTTCATACTGTCTGTTTGCTTCT
CCAAG

>EEF1A12 28,19 TAGTAAC,AGTAACG
GTATGTTTAATACCAGAAAGGGAAAGATCAACTAAAATGAGTTTTACCAGCAGAATCATTAGGTGATTTC
CCCAGAACTAGTGAGTGGTTTAGATCTGAATGCTAATAGTTAAGACCTTACTTATGAAATAATTTTGCTT
TTGGTGACTTCTGTAATCGTATTGCTAGTGAGTAGATTTGGATGTTAATAGTTAAGATCCGACTTATAAA
AGTTTGATTTTTGGTTGCTTCTGTAACCCAAAGTGACTAAAATCACTTTGGACTTGGAGTTGTAAAGTGG
AAACTGCCAATTAAGGGCTGGGGACAAGGAAATTGAAGCTGGAGTTTGTGTTTTAGTAACCAAGTAACGA
CTCTTAATCCTTACAG

>EEF1A11 23 GGTTCAA
GTAAGTGCCGTGTGTGGTTCCCGCGGGCCTGGCCTCTTTACGGGTTATGGCCCTTGCGTGCCTTGAATTA
CTTCCACGCCCCTGGCTGCAGTACGTGATTCTTGATCCCGAGCTTCGGGTTGGAAGTGGGTGGGAGAGTT
CGAGGCCTTGCGCTTAAGGAGCCCCTTCGCCTCGTGCTTGAGTTGAGGCCTGGCTTGGGCGCTGGGGCCG
CCGCGTGCGAATCTGGTGGCACCTTCGCGCCTGTCTCGCTGCTTTCGATAAGTCTCTAGCCATTTAAAAT
TTTTGATGACCTGCTGCGACGCTTTTTTTCTGGCAAGATAGTCTTGTAAATGCGGGCCAAGATCTGCACA
CTGGTATTTCGGTTTTTGGGGCCGCGGGCGGCGACGGGGCCCGTGCGTCCCAGCGCACATGTTCGGCGAG
GCGGGGCCTGCGAGCGCGGCCACCGAGAATCGGACGGGGGTAGTCTCAAGCTGGCCGGCCTGCTCTGGTG
CCTGGCCTCGCGCCGCCGTGTATCGCCCCGCCCTGGGCGGCAAGGCTGGCCCGGTCGGCACCAGTTGCGT
GAGCGGAAAGATGGCCGCTTCCCGGCCCTGCTGCAGGGAGCTCAAAATGGAGGACGCGGCGCTCGGGAGA
GCGGGCGGGTGAGTCACCCACACAAAGGAAAAGGGCCTTTCCGTCCTCAGCCGTCGCTTCATGTGACTCC
ACGGAGTACCGGGCGCCGTCCAGGCACCTCGATTAGTTCTCGAGCTTTTGGAGTACGTCGTCTTTAGGTT
GGGGGGAGGGGTTTTATGCGATGGAGTTTCCCCACACTGAGTGGGTGGAGACTGAAGTTAGGCCAGCTTG
GCACTTGATGTAATTCTCCTTGGAATTTGCCCTTTTTGAGTTTGGATCTTGGTTCATTCTCAAGCCTCAG
ACAGTGGTTCAAAGTTTTTTTCTTCCATTTCAG

>ENO12 27,25 ATTGCTA,TGCTACT
GTATGTGCCACCTCCTTGGTTTCCATGGTTCCTTCCACCGTGCTTCATTTTAAAAATTTTCTACAAATGC
TGGAGCCTTAGGAAAAAAAAAATCTGTTAAAGCTTTTCTTTCTGTCTGCACATGCTAGTAGGTTGTGATT
CCTGACTGTGAGGGTTGGGGAATTTTTAGGCATGGAGCCAGTGTCTTGCTGTTTCTCGGCTTATTTTTTT
CTTTTTCTTTTTCTTTTTTTTTTTTTTTTTTTTTTTGAGATGGAGTCTTGCTCTGTCACCCAGGCTGGAG
TGCAGTGGCATGATTTCAGCTTACTGCAACCTCTGCCTCCCAGGTTCAAGCAATTCTTCTGTCTCAGCCT
CCCAAGTAGCTGGGACTACAGGTGTGCACCACCACACCTGGCTAATTTTTGCATTTTTGGGAGAGACGGG
GGTTTCACCATATTGGTCAGGCTGGTCTCGAACTCCTGACCTCACTCAGGTGATCTGCCCGCCTCTGCCT
CCCAAAGTGCCGGCATTATAGGTGTGAGCCACCCCGCCTGATCCTGCCAGCTCCTTGGCTTAAAACCACA
TAAGTTGGCTCCTAAGTCAGTGAAGTAAGGAAGTAAGGTGATACCACAAGACCTTGTCCCTAAAGGGGCC
CATCACTAGTTGTTGGCTGACAGCTTGCTGTGACCAAATGCAGGATACAGTGTGATAGGATGGTATCTCT
TGATAAGGGGAGGGATAGCAGGTGTGAATATAGCACCTTTATCTCTGTGACTAGAAATCAGTCTTCAGCA
AGGATCAAGGACAGTTTTTACCTGTAGGCTTTGGAATAGTCTGGAGGCTCTCATTTTTACCTGGCTGTCA
ATCCCTATAGGAGGAGTTTTCTTATGAAAAATTAGAGAATTGTGAAACTCCTTCCTTTAAGAAGAAAATC
CAGTGCCTTTGTAGCTCTGTGTTACCTCCAGCACATGGCGCGATGGACAGAGTGGGTGAGGTTGGCAAAG
GAGCTTCAGGCAGAATCACTCAGCGGTGCTAAACTCACAGAGAACTGCCAGTCGGAGCTGAGTCACCATC
TGTGAGTCACAGGCCTAGCAGTGGAACCCCAGCCCTTCCCTTCCCCTTGCACCTCCCCTCCCCCTCAGGA
AGAAAGGATCCTTGAGGCCTGACTTCGTTGGGCAAAAGAATGCCTGAGTTGGCTGCTTGCTGTGTGGGCT
CTCAAGCACTGTGGGGTTTCTCACTGGCTTTATGGGGAACCCTGAGGGTTCTCACAGGATGCCAAGAATT
CCCTTCATCCAGTAAGAGTGGTTTGCTTAGTCAATGGGTGGAACTTTCTACTTGGATATTAATGAACTTT
AAGCAACAAAAGACCCCAGATGCTAGAAGATTGTTGGGAGTTGGACATTTTGAAATTGAAATGAATGGAA
CTTTCTCTTGTGTGTCTTAATCCTTTTCAAAAAACATGAAATGATGGACTTGCTCAGAACCTTTCATCTC
TCTCTCTCCCTGTCTCATCAACTTTTTTAGAGCAGTTTTAGGTTCACAGCAGAAGCAGGCGGAAGGTGCA
GAGGTACATAAACCCATGAGTACCCACTGCCTCTGCACATGCGCAGCCCCCCCATTGTCAGCATCCCCAC
TAGAGTGGTCAACATGCGTGAACACGTTATCATCACCAAAAGTCTGTAGACTCCAAGCCTCTTGTTTTCA
TCTTGTCTTTGCCTGATCCAGTGTAGGGTGGATATGTAGGGAGCCAGGGCAGCTTTCAAGAAGGAAGTAT
GACCTGTTGATAGCGCACACTGCAGTGCAGCAGGGAACACTGCTGGGTCCTTTGCTAGAAATATCTTGTT
GGTTTCTCTGCAACATCTTCCTTGACACCATCTGTTCTTTTGCCTCCACCAAAGATTGCCCTTGTTACAG
GTATAGGTTTCACCAGATGGCTGGTTTCAGTATCTGCAAGATTACTTGGTTCAGTTCTTACATTTATTAA
ACTGCGCATTTTATTATCTTTATTCCTTCCCCCCACATCCATCCTGTTTGCCAGTTTCCAGTTGGGCATA
GAACCCCTAAAATAGCATTTAGCATTGTCCAAACTGAAACAAATGAGCTAGATACTCCTCCTGAGCCAGT
TAAATTACCCTAATTTTATGCTTAACATCAATATAGTACCTGTCTGGGCATGGTGGCTCATGCCTGTAAT
CCCAGCATTTTGGGAGGCCGAGGTGGGCAGATCACCTGAGATCAGGAGTTCAAGACCAGCCTGGCCAACA
TGGTGAAACCCCATCTTTACTAAAAATAAAAAAACTAGCCGGGCGTGGTGGCAGGCTGCTGTAGTCCCAG
TTGCTGGGGAGCCTGATGCAGGAGAATCGCTTGAACCCAGGAGGTGGAGATTGCAGTGAGCCAAGATCAC
GCCATACACTCTAGCCTGGGGGATAGAGCGAGATTCTGTCTCAAAAGAAAAAAAAAGTACCAGAACGTCT
TCAATGCCCTGTGTGGCTCGCATTGGATTTCTCTTGGGCAGTGCTGCTGGAGTAATCCACAGGGCACCAA
TGCGAGCTTGTGAGGGATGCATATTTGCCTGGGTCAGAATCTACATTTTAACAAGACCTCCAGGTGGCAT
GTAGGCTCTGCTGTAGAACACTTTCTTTCTGCTAGAGGAATTAGTCATCTTTGCAGTAAGTTCTGCAGTA
CAGGATCATAAACATGTGAAAGGCATGAAGAACAGCCCAGAGCGTTTAATTCACACAGCTGGTAGGAGGA
AGAAACAGCTCCCTAATGACAAATGCATCTGTGGGCGGGAGGGGACTTGGGATTGTGCTGGAACTGGATT
TCTGAATTGCTACTACATCTTTTTTCCTCTCATCCAG

>ENO14 21 CCCTCAT
GTAGGACCTGCCTCCTGATAACTAATGTGTCTAATGCCACCAGAGCGTCTCCCAGGCCCAGGGGCTTTCC
TGTTTATGGAAGAGCTTATTCTGAGAGCTGTAGAAGCCTATTGGATTCCCTGTCACGCACGAGAACAATC
CATGCATGACATAATTCTAACCTGCCCGCTGCCTCACCCCACTTTTGGGAGCAGATGGAATTGCATCAGA
AGAATGAGACACTTCGAGCCCTGAGGTTTCTTCCCCCCTGCAACTCTCTGGACCTTTGAAGAAATTAAGA
TCCAGATTTTAAGAGTGGCTCTCAGGGGTGTTTGTGGTAGTGTCCATGGTGACTAATTTCTCATGAACTT
TGGAATTATTTACTATAATTCTACTGACTTTAACAGTGGAGTTCCTGTTAAGTAAAATCTGGAAATCTCA
GTATGTCAAACATAAAAGAGCTGCTGGAGGTGAAGTAGGGCTGGGGACCCAGCAACCCACCCGACTCTGC
AGGTTTTATCTCATTTACCCTCCCTTCGGCCCGTCCCTCCGTAATTCCTGTGGCGCTCATCAGATGGGAC
TGGTTTGAAAACCCCTGTCTAAAAACACTCCGGGCCAGGTGCAGTGGCTCACACCTGTAATCCCAGCACT
TTGGGAAGCTGAGGTGTGTGGATCACTTGAGGTCAGGAGTTGGAGACCAGTCTAGCCAACATGGTGAAAC
CCTATCTCTACTAAAAGTACAAAAATTGGCCGGGCATGGTGGTGCACGCCTGTAGTCCCAGCTACTTGGG
AGTCTGAGACATGAGAATCGCTTGAAGCTGGGAGGCAGAGGTTGCAGTGAGCAGAGATTGTGCCACTGCA
CTCCAGCCTGGGCAACAGAGTGAGACTCTGTCTCAAAAAATAAAAATAACAAAGCTCTCTAGGCCCAGTC
CAAGCCCAGCCACAGCCTCCGTCTATTCTTGAATCTAGTCCCTCTCCTCCATGAATTCATTCTGTACACG
AGGGAAAAGGAGGAGTTCCTTTGTTGTCTCTGTCCCTGACTCGTTGGTTTAGGCCTGGCTTTTGTGGCAC
TCTGTAATTACTCCCTGCCCGACCAGCCCCCAGACAAAATGTCTTGTTACCGTTCTGTCTGCACCACCCC
CTGCCAGTCTCCCGGACACCTCCACACATACCTTGTTCTCTGTCCCTTCATACCCCTGCATAGTGTGACT
CACACGATGAGCAGGATCCCCTGACTTTTTTTTAACCCCCTAGAGAAACATACCAAACTGTTAGTGAGAA
TTGACCTCTGAAGCTGTGTGCTTGGGTAACTGCCTGCCTGTTGCAGTGATGCCTTGACAAAGCTGTGAAA
GACACCAAATTGCTCATACAGCATGATGGGATCAGAGTTGATTTTCTTTGCATATTTTTTTATATCAAGC
ACATCATAGATAAAAATAATGCCTTGTTATTAATATATTAGTTTAAAATGGAATGCTGATTTTTGGCTGG
GTGCAGTGGCTAACGCCTGTAATTCCAACACTTTAGGAGGACTTTAGGAGGCTGAGGTGGGCAGATCCCT
TGAGGCCAGGAGTTTGAGACCAGCCTGGGCAACATGGCAAAGCCCATCTCTATAAAAAAAAAATATAAAA
ATTAGCCAGGCATGATGGTGCATGCCTATAGTCCCAGCTGAGTTTGGAGGATCATTTGAGCCCACGAGGT
GGAGGTTGCAGTGAGCTGAGATCGTGACACTGCATTCCTGCCTTGGCAACAGAATGAGACTCTGTCTTAA
AAAATAAAAATTAAAAAATTAAAAAGTAATACTGATTTTTATTGGATTACTTTGAGCCAGTTCTCAGTAC
GTCAGTTTTGTTACTTTATAGTCTCATCAAAAATTCATTTTGATCCATCATTAGACGCTTTGCTAAATGA
TTTCGGACTACCTGCAGAAATCATGCCTCCCATCAGAGGATGAAGATTTGCCATCTTTGCAGTTAGCCAA
GAGTGAGCAGCAGAGCCTGCCTTTCAAGGGCTCAGCCTGCTTGAGTGAACAGTGAGCTTTGCTTATTTAT
TGCCTATGAAAGCCATGTTCCTGGGTAGCAGTGGTCTACATAGCACATACCTGACAGTTCTCTTGGGTGT
AAAGTCACTTTGGGCTCCCTGGGTAGACTATTAACCTTTTGTTACAAAAGCATTGTCTGAGAGTGCCATC
TCTGTTGCATTGTTGGGTGAATGCCTGATAACCATCAAAGCAAGCAGAAGGCAGTTTTTTGTCTCCCCAC
TGATTTTTGTCCTCCACTTTTTTTGCTTATAAAACAAACATCACAGAATTGATTTTGATATTACACAGTT
CCAAAGTCAGATTCCATGGTAGGGGAGCAAAGGCTATGCAGATAAGAGTGGCCCCAACCCCTCATTCTCC
CCTCTCCCTCGTAG

>ENO15 27,24 ACTTCAT,TCATTCC
GTGAGTGGCCTGAGGTGGCGTCTTTACTGGGGAAGATCATGAAGTCTCCTGAAGATTTTAAAACCTTTCA
GGAAGAGGCCCATGATCTTAGTGATGAGCTACATGAGCCTGTGGTCTCTTCCCATTTCTTTGCTTTACTC
TTAAGAAATCACACTTTTGGCCAGGTGCGGTGGCTCACGCCTGTAATCCCAACACTTTAGGAGGCTGAGG
CAGGTGGATCACGAGGTCAGGAGATCGAGACCATCCTGGCCAACGTGGTGAAACCCCGTCTCCACTAAAA
AATACAAAAAATTAGCCAGGCCTGGTGGTGGGCGCCTGTAGTCCCAGCAGGAGAATGGTCCCGGGCGGAG
CTTGCAGTAAGCCAAGATCCTGCCGCTGCACTGCAGCCTGGGCAATAGAGTGAGACTCTGTCTCAAAAAA
AAAGAAAAAAAAAAATTTTTTTTGAATATCAGGTGCAAAACCAGGTGACAATAGCCTGTCAGTTTGGTTA
CTCAGAAGAGCTTTGCTCCTTATAATGAATTCAGCAATTCCTACTGTTGGCTGGAGTTGGGCTCTGTCTT
AGAGGGGAAAAGCAGTGGTGAGTCCACATAGAATGCTATTTGTATTTCTAGTAACAGTGAAATGGAGGTG
TGATGGGGGAGGAGATGGTGCAGAATACAACCCTCAGGGCAGTACAGCAGGAGAAAAGCTGGTGAATCAG
AAATGACTTCATTCCACTCGGTTCTCTTCTGTTCTAG

>ENO16 30,27,26 CCCAGTG,AGTGCCA,GTGCCAT
GTGAGTGGTTTATTGGAACTTCCCAAGCAAGGAGTTGGGGGTTTCAGCTTGCTGTTGGGGACCCGAGACC
TCCTATGCCTTGATATCCTAACACATGTGACTCTCCCAGCACAGCTCTGCCCCTTGTTAAGTGTGACCTT
GAGCAGGTAACTCAACTTGCCTGTGCCCCAGGTCCTTTATCTGCAATGGAGGCTCGGGGAGGAAATGACA
GCAGTACTTTCCTTGCTAGGCTGTGAGCATTACCTGACATAGTCACAAGTGTTTCTCCTGGTGATGATGA
ATTTGCAGTTATCAAAATAGACCTGGCGTGAACTGGTTGCAGTAGCGCACACCTGTAGTCCCAGCTAATC
AAGAGGCTGAGGCAGGAGGATCACTTAAACCCAAGAGTTTGAGACCAGCCTCTAGGCAAGACCAGTATAG
TGAAACCCTGTCTCTAAAAACATGAGTCAGAGACCTGGTGAGCATTTCACAGCACCCTGGCCCCTCTGGT
GCTCCTCAAGAAGCAAGTCTTGGGCTCATCTGTGAGCTAGATTGGGATGGTAGGACCAGAGGGGCTTACT
GCCCTGTGGGGCTCTCTGGACCCAGTGCCATGCTTCTCTGCTCTGCTCTCCCCAG

>ENO17 38,28,27,26 TACCTAC,TTTTCCA,TTTCCAA,TCCAAAC
GTAAAGGCGCTAGGGAACCGCCCCCCCACCCAGCCCTGCAGCGCCAGCTCCCTCTGTTGGGGGGTCGTCC
ACACCTGCCACTGTGGAAATCTATTCTTTCCACCTGTAGTTTGTAAAGATCAAGACCCTTCAAACGGTTT
TAAGGAGGAAAAGGGGAGCTTCATTTTATTTTACTTATTTTTTTCTTTTTTTTTTTTTTTTTGAGATGGA
GTCTCTGTCGCCCAGGCTGGAGTGCAGTGGCGCAATCTCGGCTCACTACAACTTCCGCCTCCTGGGCTCA
AGTGATACCTACTAGTTTGGGGAGCCAAGTGTCTGTCCGTCTGTCCTGCTGGCAGGGCAGCTTAGCCATG
GACAGCAGACCCTGAGCCTGAGCTCTCAACGGCACAGCCTGGCGGGAGGATCCTGCCATCCCGGGCTGCC
TCCACTGGGCTTTCTCTTGGACCCCGCTTCTGCTCTATTTAAGGCCTGTGCCTTGGGACAGCTGATCTCA
GCTGCTTACTGTAACTGTATCTTGGCCAGGACAGCTGTTCCTGGGCACTAAATTTGGGAGCATTTGTCAG
TGAGAAGGGCTGCTTTCTTGGAAAGAGAGCTGAATTTCCCATTTTGTATGCACCAAGAACTCTGACCCAT
GGTTTCTTGCCCCAAAGCAGAAAAAAAGTAACTGATGTCAGAACTACTGGTTGGGGCCTGAACACCTGTT
GATCTTTGTGTTACAGTCCCTGTGTAGCAGCTGTTGAAGGGAAGTTTTCTCTGTACCTACCTGTTTTCCA
AACCTGTTGTCACCATCTCTTCCCAG

>ENO111 48,47,46 AGGTCTG,GGTCTGA,GTCTGAC
GTAAGGAGGGCTCCTGAGAACAAGGGGCCTGTGGTTCACTAGGTGGGGGCCTGCACTCAGTGTAGGCACT
GCCCTCCCCCAGGAGCTCCTGGCTCTGGGAACATGTACAGGTGCAGGTGCACAGTGCAGACAGCCAGGCC
CTGAGCAGGCTTAGGTCAGGACAGAGTTAGGCCTAGACTCCCCCTACCCACCCACTGCAGCGCCACCAGA
GGCAGGAGCCTGTTCCACACAGTGCTGCCCTCTTCTGGTGAGAAAGAATGGGACCCCCTTTGACAGCTGA
TGCATGACTTTCTTAGAGCTTTCAGAGAGCTCCTTCATATGATCTGTTTCAGCGCATTTAACCCCTGTTT
GTGGATGTGGAGCCAGGGCTGGGAGGGAGGAAGAAAAGGCCGAAGGGCACATGGCTGGGTTTCCACTTGT
GAGCGCTGTGGGGCTGTTCTGGTCTCCCTTTCCTGTCTGTGTCCTTGGGAAGCCCCTGAACACCAGGAGA
CTTGTCCCCCCGCCCGCCACCCCGCTAAGTTCTCCCATATTACCCCTTCATTCAAACTGTATCCTGGAAA
TTTTCAAACATATACAAAAAAGCAGGTGAACAGTAGACGCAGGGCTTTTTTGTTGTTTTGTTTGTTTGAG
ACAGGGTCTTGCCATGTCACTCAGGCTGGAGTGCAGTGGGGCAGTCATAGCTCACTGCAGCCTCAAACTC
CCATTCTTTTTTTGCTGGGGAATTTTATTTTTATTTTTTTGAGAGGGATCTCACTCTGTCGCCCAGGCTG
GAGTGCAGTGGCTCAGTCTTGGCTCACTGCAACCTCTGCCTCCCAGATTCAAGCAATTCTCCTGTCTGAG
CCTCCCGAGTAGCTGGGATTACAGGTGCCCACCACCATGCCTGGCTAATTGTTTTGTATTTTTAATAGAG
ACGGGGTTTCACCATATTGGTCAAGCTGACCTCGGGTGATCCTCCCACTGTGCCTGGCCCCAAAATGTGT
TGGCCTTTTTTTTTTTTTTTTTTTTTAACATCAAGATCCAAACAGCTCACACATTTTGTCTTTTAATAAG
GTCACTCTCCTTTTCTCCCCATGCCATTTATTTGTTGTCCCTTCAATATTTTTTAAAAAACAAAAGCATT
AGAATTTTTATATTCCAAGAAATGGCAATGCTGACATTTTACTTTGCTCCTCTGCAACACTGACGGGGAG
AGGAGAGGAAGAGAAGGGGCGGTGGGTGGAGGGCACCTAGCATGGTGAGTTGGGATGAGGAGAACTAAAT
ACTTTTCTATATCTGGCTTCTCAGAGAAGCACAAGTTTAGAGGGTTTAAAGAAGGTGGACAAACTGGAGA
GTTCTGTGTTCTCAACTTCCCAGGAGTGGGGCTGTGTCTTTGACCACATCTAGGATGGGAAAACTTAAAA
CTTGAGGTCTGACTTTTCTTTTTTCCTCCCCATCTCTTTACCTTTCTCCTTCCCAAG

>G22P11 30,28 AGGACAA,GACAAAC
GTAAGTGACTTCAGCATGTAGTGCCATTCGGTGTGTGGAAGAAAGACCTTCCCTGCCTATCTCTGCTGGA
TGGACTTTGCTGTTTGATGGCCTGCCCTTCTCCTCCCAGATAATTCTGAAATTCTTTTCTTCCTTTGAAC
TTCGCAGAGCTACCCTAGGCTCTTATATGCAGATCTTACTCTAGTGTGCCCTAAGTTTTTTTTGGACACT
GGTAGTTTGACATCTTTTGGTCCCTGATAAATGGCCATGACCATAGGTATTTTTTGTCATCTTAAGTGGT
TCAGGTGAGACCCTTCTCATCCAGGAAAGTAGTGTTACCATTCCAGGACCTCAGTGTAAAAATGCCCCCA
CCCTGCAATAACTACACCAACCAAAGAATAAACGCAAGCAACACAGTTACAGGAAAGTGATTGATTCCCT
CACTATAGCCTCCACGTTTGGGAGTGTATGTGCAGGCAACACAGTAACACATAAAACAAAGGAAGAGAAA
TAGGGGTACATGTAATCTTCATACTGGTTAATTTAACTCCTGAGCAGAAAAATTTTGAATATTTTTATTA
AAAATGAGAAACGGCCAGGCGCGGTGTCTCAAGCCTGTAATCCCAGCACTTTGGGAGGCCGAGGCGGGCG
GATCACGATGTCAGGAGATCAAGACCATCCTGGTTAACACGGTGAAACCCCGTCTGTACTAAAAAAAAAA
TACAAAAAATTAGCCGGGCGTGGTGGCGGTCGCCTGTAGTCCCAGCTGCTCGGGAGGCTGAGGCAGGAGA
ATGGTGCGAACCTGGGAGGTGGAGCTTGCAGTGAGCCGAGATGGCGCCACTGCATTCCAGCCTGGGTGAC
AGAATGAGACTCTCTCAGGAAAAAAAAAAAAGTGAGAAACATAGGAAATACAAAAAAGAAAAAAATTTGC
TATAATCTACCACTCTAACACAACCACTACCAGCATTTTGACATTTTTGTATTTTTCTTTCAAGTATCTT
TCAATATTTATTTCCTAATGAAATATATATATTTTTTAATTTTTTAATAGAGACAGGCTGGAGTGCAGTG
GTGAGATCATCGTAGCTCACTGTAACCTCAAACTCCCGGGCTCAAGTGATCCTCCTGCTTCAGCTACCTC
AGTAGCTGGGACTACAAGTGCCGCCAACTCCCAATAATTTCTTAATTTTTTGTAGAGACAGGATCTTGCT
ATGTTGATCAGGCTGGTCTCAAACTCTTGGCCTCAAGCGATACCCCCAAGCCTTGGCCTCCCAAAGTTCT
AGGTTTATAGTCATGAGCCTCCATGCCCAGACTGTATCTGATTTCTTTTTCTTTTTTTTTGGAGACAGTC
TTGCTCTGTCGCCCAGGCTGGAGTGCAGTGGCGCGATCTTGGCTCACTGCAAGCTCCGCCTCCCGGGTTC
ATGCCATTCTCCTGCCTCAGCCTCCCGAGTAGCTGGGACCATAGGCGCCCACCACCACGCCCGGCCAGTT
TTTTGTATTTTTAGTAGAGACGGGGTTTCACTGTGTTAGCCAGGATGGTCTTGATCTCCTGACCTTGTGA
TCCGCCCTACTCAGCATCCCAAAGTGCTGGGATTACAAGTGTGAGCCACTGCGCCTGGCCTATCTGATTT
CTTGTATTGTAACGATAGTGCATATACATTTATTTATTTATTGAGACAGAGTCTTGCTCTGTCGCCCAGG
CTGGAGTGCACTGACTCAATCTCGGTTCACTGCAACCTCCGCCACCCCAGTTCAGGCTATTCTCCCATCT
CAGCCTCCCAAGCAGCTGGGATGACAGGCGTGTGCGCCACCACACTCGGCTAATTTTTGTATTTTTAGTA
GAGGCAGTGTTTCACCATGTTGGCCAGGCTGGTCTTGAACTCCTGGCCTTAGGTGATTCACCCACCTCGG
CCTCCCAAAGTGCTGGAATTACAGGTGTGAGCCACTGTGCGTGGCCTATAGCTCATTTTAAATATACCAT
AATTTGGCCGGGTGTGGTGGCTCACACTTGTAATCTCAATAAATATACTGTAATTTGTCTGGGTGTGGTG
GCTCACGCCTGTAATCCCAACACTTTGGGAGGCTGAGGCGGGCAGATCACTTGAGGTCAGGAGTTCGAGA
CCACCCTGGCCAACATGGCAAAACCCCATCTCTACTAAAAAATACAAAAGTTAGCTGAGTCTGTGGTGGC
ATGCACTTGTAGTCTCAGCTGCTTGGGAGGCTGAGGCACGAGAATTGCTTGAACCGGGGAGGCAGAGGCT
ACAGTGAGCTGAGATTGCAACACTGCACTCCAGTCTGGGCAACAGAGTGAAACTCTATCTCAAAAAAAAT
AAAATAGGGGCCGGGCGCGGTGGCTCACCTCTATAATCCCAGTACTTTGGGAGGCCGAGGCAGGTGGATC
ACAAGGTCGGGAGATAGAGACCATCCTGACTAACATGGTGAAACCCCGTCTCTACTAAAAAAATACAAAA
AATTAGCCAGGCGTGGTGGCAGGCGCCTGTAGTCCCAGCTACTCTGGAGGCTGAGGCAGGAGAATGGCGT
GAACCCGGGAGGCAGAGCTTGCAGTGAGCTGAGATTGCATCACTGCACTCCAGCCTGGGCGACAGAGTGA
GACTCTGTCTCAAAAAAATAATAATAAAATAAAAAATAAGGCCGGGCGCGGTGGCTCACACCTGTAATCC
CAGCACTTTGAGAGGCCGAGGCGGGTGGCTCACGAGGTCAGGACATCGAGACCATCCTGGCAAACACGGT
GAAACCCTGTGTCTACTAAAAATACAAAAAAATAGCCAGGCGTGGTGGCAGGCGCTTGTAGTCCCAGCTA
CTCGGGAGGCTGAGGCAGGAGAATGGCGTGAACCCGGGAGGCGGAGCTTGTAGTGAGCCGAGATTGCGCC
ACTGCTCTCCAGCCTGGGCGACAGAGCGAGACTCCGTCTCAAAAATAAAATAAAATAAAATAAAATAGGT
CAGGCACGGTGGCTCATGCCTGTAATCCCAGCATTTTTGGAGGCCAAGGTGGGCAGATCACCTGAGGTCA
GGAGTTCAAGACCAGCCTGGCCAACATGGTGAGATCCTGTCTCTACTAAAAATACAAAATAAGCCAGGCG
TGGTAGCGCATGCCTGTAATCCTGCTACTCAGGAGGCTGAGGCGGGAGAATCGCTTGAACACGGGAGGTG
GAGGTTGCGGTGAGCCAAGATCGCGTCATCGCATGTTTAAGGTTCTTGACACACATTGCCATTTTGTTCT
CCAGGAGACAGCTAATTAAACTTATTAAGAAGCAGCAGGCCATGCACAGTGGCTCACGGCTGTAATCTCA
GCACTTTGGGAGTAGGAGGCTGAGGCAGGCTATCACCTGAGGTCGGGAGTTTGAGACCAGCCTGACCAAC
ATGATGAAACCCCATGTCTACTAAATACAGAAAATTTGCTGGGCATAGTGGCACATGCCCGTAATCCCAG
CTACTTGGAGATGACCAGACATTATATACCTTTTTAGGAAAAAATATGTTACTTATGATAAAGTCATGCT
GAAGAAAGAAAACCTGAATCAGATTAAGCCTCTCTAGGTCCTTAGTAGGAAGGACAGAGGACTCTGTTAA
TCTACACCAAAAGAGGTCAATCGGCAGGCCAGGCAAGGTGGCTCATGCCTGTAATCCCAATACTTTGGGA
GGCCACGGCAGAGGATCGCTCAAGCCCAGAAGTTCAAGGCTGCAGTGAGCTATGATTGCGCCACTGCATT
CCAGCCTGTGTGAGAGAACAAGACTGTTTCTAAAATAATTAATTCAATAATTTTATTTTTTTATTTGAGA
TGGAATCTCTGTCGCCAGGCTGGAGTGCAGTGACTAATCTCGGCTCGCTGCAATCTCTGCCTCCCAAGTT
CAAGTGATTCTCCTGCCTCAGCCTCCCTAGTAGCTGGAATTATAGGCATGCGCCACCACACACAGCTAAT
TTTTTGTATTTTTAGTAGAGATGGCGTTTCACCATGTTGTCCAGGATGGTCTCAATCTCTTGACCTTGTG
ATCCACATGTCTCGGCCTCTGAAGGTGCTGGGATTACAGGCATGAGCCACCGTGCTTGGCCATTTATTTA
TTTTTATTTTTTTTGAGACGGGTTCTCGCTCTGTCACGCAGGCTGGAGTGCAGTGGCGCGATCTTGGCTC
ACTGCAGCCTCTGCGTCCCAGATTCAAGCGATTCTCCCACCTCAGCCTCCATAGTAGCTGGGATTACAGG
CATGCGCCACTACACGCAGCTAATTTTTGTATTTTTAGTAGAGATGGGGTTTCACCATGTTGTCCAGGAT
GGTCTCAATCTCTTGTCCTCGTGATCCACATGCCTCGGCCTCCCAAAGTGCTGGGATTACAGGCGTGAGC
CACTGTGCCCAGCCAAAATAATTTTTTATTTTTTATTTATTTTTTTGAGACAGAGTCTTGCTCTGTGGCC
CAGGCTGGAGAGTAGTGGTGTGATCTCTGCTCCCTGCAACCTCTGCCTCCCAGGTTCAAGTGATTCTCCT
GCCTCAGCCTCCTGATTAGCTGGGATTACAGGTGGGCACCACCACACCTGGCTAATGTTTGTTTGTTTTT
TTTTTTGTTTTTTTTTTTTGAGACCGAGTCTCACTCTGTCACCTAGGCTGGAGTGCAGTGGCGTGATCTC
GGCTCACTGGAAGCTCCCCCTCCCGGGTTCATGCCATTCCCCTGCCTCAGCCTCCCGAGTAGCTGGGACT
GCAGGTGTCCACCACCACGCCCAGCTAATTTTTTTTTGTATTTTTAGCAGAGACAGGGTTTCACCGTATT
AGCTAGGATGGTCTCGACCTCCTGACCTCGTGATCCGCGCGCCTCGGCCTCCCAAAGTGCTGGGATTACA
GGTGTGAGCCACTGCGCCCAGCCTAATGTTTGTATTTTCAGTAGACACAGGGTTTAACCATGTTGGCTAG
GCTGGTCTCGAACTCCTGATCTCAAGTGATCCTCCCGCCTTGGTCTCCCAAAGTGTTGGGATTACAGGCA
TGAGCCACTGTGCCCCGCCTAATTAATTTTTTTAAAAAGGCAATCAGCAAAATTCAGAATGTGGAAAAGT
GTATAACACAAAGCATCTTGGCTCTTCAGAAGATAAATTACAAGGGAAAAAAGAGAGGGTATCTGTAGAT
GAAGAGGCTTTAGAAAATTAAGTCAAAGCTAATGTTTAGAAATGTAGGTTTGGGTGATAAAATTATAAAG
AAACGTAAGGGGTGGGTGTGTGGTAGATCATGCCTATAATCCCAGCTCTTAGGCCAGGGCGGGGTGGGGT
GCGGTGGCTCACGTCTATAATCCTAGCACTTTGGGAGTCTGAGGTGGGTGGATCACCTGAGGCCGGGAGT
TCAAGACCAACCTGGGCCAACATGGTAAAACTGCGTCTCTACTAAAAATACAAAATTAGCTGGGAGTGGT
GGCGGGCGTCTATAATCCCAGCTAGTTGGGAGGCTGAGGCAGGAGAATCGCTTGAACCTGGGAGACGGAG
GTCGTAGTAAGCCGAGATTGTGCCACTGTACTCCACCCTGGCAACAGAGCGAGACTCCGTCTCAAAAAAA
AAAAAAAAAAAAAATAGAGGCCTGGTGGGGAGGATTGCCTGAGCTCAGAAGTTTTAGATCAGCCTGGGCA
GTGTAGCACAATACCATCTCTACAGTAAACTTAAAAAATTAGCTGGTCATGGTGGCACACACCTGTAGTC
CCAGTTGCTCAGGAGGCTGAGTCAGGATGATGGCTTGAGCCCAGGAGTTCGAGGTTGCAGTGAGCTATCA
TCGCGTCACTGCACTCCAGCCTGGGTGATGGGAGTGTGACCCTATCTCAGAAAAAAAAGTCAGGATATTG
ACTTTTTTGGGGAGGTGGGTGTTGTAATTGGGAGGGAATGTAAGAGGGATTTCTGGGGTGTCTGGCAAGA
CTCAATTTCCTGACATAGGTGGAGATTTTATGGTTGTTCACCTTATAATAATTTATTAGGTTATACTTTC
CTTTATGGCCTTTATTTATCTTATATGGTAAACAAATACGAAAACAAGGACAAACATTTTCTTCCATTTT
TTTCCCCATAG

>G22P18 31,26,25 AAGTCAA,AAATCAA,AATCAAA
GTATGTGGCAGAGATATTTCCAGGGCTTCTGAACCTTGCCCATACTTTGGAATCATCCATGGACTCCTAA
TGCAGACCTACTGAATCATAGTCTCTGGGAATGGGGCTTAAAAATGTCTATTTTTAAGCTTTCTTGGGTG
AATTTAGTGCACAGCCAGGTAAGGCCACTAAATATGGTGATGGGGTGCACAGCATGCGCAGCCGTACAAG
GCTGATCTGCAGCTAGGATAGAGAAATGTCTGCCTAGGGGACTGTTTGCAGATTACTGACACAAGTTCTT
GGGACCTCACTGCCGACACCTTTCTTTCCAAAGCCATTGTTTGGCACCCTTGTAATGTCTAATGTTTGGT
TTAGTTCCTATACAAACCAACCATGGGGTTTGCCAAGATAGTGAGGTATAGCGGAAAGACCATGGATTTT
AAAGTCAGATTTGACTTTATCTTGTGCTTATGTGTCTGGAAGCTTGCTTGCTTTTGTTTTGGGCCCATCT
CTGCTGCTTGTTAGCTGGTCAACGTGGGCAAGTAATTTAACCTTTCTGTTTAATATTCCTTAGCTACAAA
GATGGGCGTTCTGGAGCACCTTTCCCTCGGGGTGGTTTTACATTTGAGATGAGTTACTGTAGTTTTAACT
TTGATCCTCAGCATGCTCAGGAGTGCTCAGTTACTAAGCTATTGTATCTCAGCTCCAAATTCACCCTTTT
ATGCTCTGCACTACTGAGGCTGAAATGATCCAAACCTAATTTCATCTTTCACAGCTGGCTCTCAGGCTGT
GTCTATAGTGGGTGCTAGAGGGAGACCAAAGGGCAGAGGAGAGGTGAGGGATTTGCTTCTTCCTGTTTGC
TCAGTGTGGTCAGCATTGTCAGCAAAGGCTTTCACCTGGTAGCAGCAGTTAGTTACAGGGCGTAGATTTT
TTAGTCCTTCCAGAACCAGCCAGTAACTGAACTAAAATCAGCCTGATAACTCTTACCTGTTTCCTTTTAT
TTATCACGTGGTAGAGGGTAAGGAAAAAAGGGGCGAGGGTGAAGCTCAGAGAAGGCCCCCATGGAGCTGG
GACTTAGCCCTCCAGGGAGGAGGCACTGTCCGGCTAGCTCTGGATGTATCAAAAAAGCTGGAGACTGGAA
CCAACTGCCGCCAGGTAAAGGGTCTTTGCTGGGGCAATACAGGTAGGAACAGTAAATACAGGAGGGCCGC
AACCACAGTTTTGCTTTCTGCAGTTTCAGTTACCCATAGTCAACCATGGTCCAAAAATTTTAAGTGGAAA
ATTCTAGAAATAACTTAAAAGCACAATCCCACCTGGGGCAGGAATCATCTGTTTGTTCAGCATCTCCACA
CTGTAAATGCTACCCACCAGTTAGTCACTTAGTAGCTGTCTTGGTTATCAGATTGACTGTCAAGGTAATC
AGTATTGCGGTGCTTGTGTTCAGGTCACCCTTATTTAATAACGGCCCCAAAGCACAAGTGTAGTGGTGCT
GGCAGTTTGGATATACTAAAGAGAAAGTCATAAAGTGCTTCCTTTAAATGAAAAGGTGAGAGTTCTTGAC
TTTAAGGAGGAAAAAAATATATGCTAAGGTTGCTAAGATATATGGTAAGAAGGAATCTTCGAACCACAAA
ATTGTTAAGGGAAAAAATTCATTTTAGTTTTTTTTTTTTTTTATGCTGAGGTTGCTAAGATACATGGTAA
GAAGGAATCTTCTATCCACAAAATTGTTAAGAAGGAAAAAGAAATTCATCTTAGTGGCCAGGCGTGGTGG
CTCACGCCTGTAATCCCAGCACTTTGGGATGCCAAGGTGGCGGATCACGATGTCAGGAGATTGAGACCAT
CCTGGCTAACACGGTGAAACCGTCTCTACTAAAAATACAAAATTAGCCAGGTGTGGTGGCAGGCTCCTGT
AGTCCCAGCTACTTGGGAGGCTGAGGCAGGAGAATGGTGTGAACCCGGGAGGTGGAGTTAGTGAGCTGAG
ATTGCGCCACTGCACTCCAGCCTGGGTGACAGAGCGAGACTCTGTCTCAAAAAAAAAAAAAATAGTTTTT
TCCCCCCCTTCTTTTTTTACATAAATTGAGACAAGGTCTCACTATGTTGCCCAGGCTGGTCTCGAACTCC
TGAGCTCAAGTGATCCTCCTGCTTCAGCCTCCCAAAGTGCTGTGCTTACCGACGTGAGCCACCATGTCCG
GCCCAAGCTAGTTTTCCTGTTGCACCTCAAACTGTAAAAGTTACTGCCACAGTACATGAGAAGTGCTTAG
TTAAAATAGAAAAGGAGGCCAGGCACTGTGGCTAATGCCTGTAATCTTAGCACTTTGGGAGGCTGTGGCA
GGTGGATCGCCTGAGCCCAGGAGTTTTGAGACCAGCCTGAGCAACATGGTGAAACTCTGTCTCTGCAAAA
AAATAAAAAAAAGTAGCCAAGTGTGGTGGCATTCACTTGTAGTCCCAGCTACTTGATAGGCTACTTGAGC
CGGAGAGGTAGAGGCTACAGTAAGCTGTGATCACACCACTGCATTCCAGCCTGGGTGATAGCAAGATCCT
GTCTCAAAAAAAAAAAAAAAAAGATGAAGGCTGGGCGCGGTACCTCACGTCTGTAATCCCAGCACTTTGG
GAAGCCGAGGTGGGCAGATCCCCTGAGGTCAGGAGTTTGAGACCAGCCTGGCCAACATGGCGAAACCCCA
TCTTTACCGAAAGTACAAAAATTAGCCGGGCGTGGTGGCGCCTGTAATCCCAGCTATTCAGGAGGCTGAG
GCAGGAGAACCGCTTGAACCTGGGAGGCGGAGGTTGCAGCGAGCCGAGATTGCCCACTGTACTCCAGCCT
GGGCGACAAGAGTGAAACTCCATCTCAAAAAAAAAAAAAGATGGAAAAAAACATTAAATATTAAATTTAT
GAACGTATGACATGGACAAACATGTTTCAATTGACGGCAGTCAGGTTTGGTGCTGTCCGAGGTTTCAGGT
ATCCTCCCGGGTTCTTCAAACATATTCCCCAGGGATAAGGGATCTACTGTATACAGGAAGGGGCACCCCT
CCTCCCTTGCAGTCTTCTGGAAACTGCAGAGGGAGTCTGTTAGGCAGATGATAACAAAAACCAGCTGGTG
GAGTTCAAGAAATGGGGCCTACGGGGCCCCAGCCCCAGCACCACAGGACATAAAAGGAAGAATTTGGAGC
TGAGAAACAAGTGACTGCAACACTTGAAGTCAAATCAAAGAAAATTTATCTCCTTTCTTCAG

>G22P110 33 GACTCAC
GTAAGGAGGTTGAATAGAGTAGTTCTTTTCATGGGAGGCTTTCTTACTGGTTCCACTCTGCACCAGTAAT
TTGGGTGCATTTCCCAGTCCTCTCTAAACACTTAACCTCATTCCCCAGACCCCCTCTGTTTGGAAGCTTT
TCCAGACCAGCTTAAACAGCCAGGGAACAGATTTGGCTGGTTCCATAGTGAGAGGAGGAGAGTGTCAGGC
TTCTGAGACCTGCCTCTGCACTAGGCCGCCCTGTGACTACATGCTGGTGAAATTTAAAAAATAATATAAG
AGGCTGGGCACGGTGGCTCATGCCTGTAATCCCAGCACTTTGGGAGGCCGAGGCGGGTGGATCACGAGGT
CAAGAGATTGAGACCATCCTGGCCAACATGTCTCTACTCTGTCTCTACTAAACTCTGTCTCTACTAAAAA
TACAAAAAATTAGCTGGGTGTGGTGGCGTGTGCCTGTAGTCCCAGCTACTCGGGAGGCTGAGGCAGGAAG
ATCGGTTGAACTCAGGAGGCAGAGGCTGCAATGAGCCGAGATTGCACCACTGCACTCCAGCCTGGTGACA
GAGCGAGACGCTGTCTCAAAAAACAAAACAAAAACAAAAAATCAATAAATAATTTAAGAGGAAATAAGTG
GTGGATTTGGGTTTAGAATCCAGCGACTCGCAGCCGGGCGTAGTGGCTTACGTCTGCCTCCTAGGTTCAA
GCTATTCTCGTGTCTCAGACTCCCGAGCAGTTGGTCCCCGCCCGGCTAATTTTTGTATTTTTAGTAGAGA
CGGGATTTCGCCATGATGGCCCGGCTGGTCTCAGAATGATCTATTTTAGACAAAATAGCCCCAGTGTTAA
AAGCAGAAGAGTTATTGGACCATTGTTACTGTGGTGCCTGCTTAGCTGTGTCTGGCGAAAGAGAAACGTT
TTGAGCTAAACAGCCCATCTCCTCCTTTCAGGCCTTAGGCAAATTCAGAAGTCGGTGGCCTAGTGCCTAG
CAAGGTAGTTTAGGACACAGGTGCCTGCCACCAAGCCCGGTTAATTTTTTTGTATTTTTAGTAGAGACGG
GGTTTCACTGGGTTAGGATGGTCTCGATCTCCTGACCTTGTGATCCGCCCGCCTTGGCCTCCCAAAGTGC
TGGGATTACAAGCAGGAGGCGCTGCGCACGGCCTATTTTGTGTTTTTATTAGTGATTGGGTTTCACCATG
TTGGCCAGGCTGGTGTCAAATTCCTGACCTCAAGTGATCCACCTGTCTCGGCCTCCCAAAGTTCTGGGAT
TATAGGCATAAGCCACCATGCTCACTACTTTTATTTTTATTTTTAGTACTGAGCATAGGCTGGACCTCAG
TACATTCATTCATTCATTTGAGACAGGTTCTCACTCTTGTCACCCAGACTGAAGTGCAGTGGTGGGATCT
CGGCTCACTGAAACCTTTGGCTCCCAGGCTCAAGCAGTTCTCCTGCCTCAGCCTTCCGAGTAGCTGGGAT
TACAGGCACCCGCCACCATGCCTGGCTGATTTTTGTATTTTTTGGTAGAGATGGGGGTTCACCATATTGG
CCAGGCTCATCTTGAACTCCTGACCTTAGGTGATCCACCCGCCTCGGCCTCCCAAAGTGCTGGGATTACA
GGCAAGAGCCACTGCACCCAGCTTCTCTGTACTTTTAAAACTCTACAGATGATTCCCAGATTGGGAGCCA
GTGCTCTTGCAGAGGTTCCCATGATGTGGACCAGGGGACTTCTGATGCAGCAGGAGCACAGTTTGGCTCC
AGCATTGTGCCATCTAGGTACACCAGCAAGAGCTCCCCTCCATGCTTGGCAAATACGGGCATGTGAGCTG
CCCATCTCATCACCCTTGCCCTTGATGTGACACAGCTCATGTCAGAAGCTTGATTTAACAATATAGTTGT
AAGCTAACAAAAAAGGAAACAAAAGTATGATCTTTCCTCCAAAGTTGCCTTTTCCTGTCATACTTGCTCC
CCCTGTTTCAGCCAGTCATCTCCCCATCCCACTCCTATTCTTCTTACATTCTGGTTTCCAGCTCTGTGAT
TTCAGTTAAATAATAAATCCTATTCTATCAGTAAGTCCTGCCAGTTCTGTCACTTCTCATGTTTATGGGT
CCTCCCACCCACACCCCACTTCACCTGTCTTATCTTACCCTCTTTCAGTTCACCCTCCATGCAGCTATCA
GGGGATTCTTTGGATAAGGCCTAATTCCTTGGCAGGCATCCCAGCTTCCATGACCTCATCATACCCATCT
TTCTCACCTCTCTGCTGGCCCTGTCCTCCTTAACACCCTACCTTCCAGCTATATGTCACCTGCTATTTCT
CTCCCAGTGCCTTCTGCTTCTTATCTTTCACCACCCCTCCTGTGTTCCAGTGTGCCTGTACAGTCGCTTC
TTGCATGGTGTTGCCCAACTCCACTGCATCGTTTTTATCCACCTCCTCTCTCTCACTGGGCTGTAAGCTC
ACCGCAGGCATGAGCACTTGTTTGAATTCCCAGAATCTAGCTTAGTATCTCCACTGTACCACTGCCCTTT
GGGAAAGTCATGTAATCTCTCTCCTTTTCTCCTCTGTAAAACTGGGGACAAATCAAGAGGCTGAGGCAGG
AGAATCGCTTGAACCAGGGAGTCGGAGGTTGCAGTGAGCCAAGATCGCGCCACTGCACTCCAGCCTGGCA
ACAGAGCAAGACTCCATCTCAAAAAAAAATCTAAAAAAAAAAAAACTGGGGACAAATTTACCTATCCTAT
AGGTTGTTAGAAGGAGTAAATAGAGTAAGTTTAAAGCATTTACAACAGTGCCTGGCGGTAGTATGTGTAA
TTACAGTAAATGCAGGTGTTGGAAGGTACTTGGTAAATGCTGGAAAGACATTTCCCTAGACCCCTCCCAC
CTTAGCAGTTAGGTGCTCTCTCTTCTGGTTCTCAGAGAGTTCTGGAAGTGGACAGCAAGCTGGGGCTCGT
GACTCACCAGGCCACTCTTCTGTGTTTTGATTTTCTAG

>HSPA81 23,19,17 TTTTAAA,AAACCAG,ACCAGAT
GTAAAACCTCTGCTCAAGAGTTGGGTTGTGGGTCTGGGAGCGTGCAGCCTCCACACAGGCCTGTTGGGCT
TGCTGAGGCTTGGGGGTTCTGAGAATCTCGTCGAGGCGAGTGTGCGGCTCCTTCTACCGGCTTAAAGGGC
CTCAGTTTTCGGTGGGATGGCAGCGGTATTTGGTTGCAGCCGGCAGGACGGAAATGTAGGGAGTGGGCCG
CAGTGGCCCCAGGGGAGGCTGGGAGACGCCCGGCGGCCGCGTGGCGGGGGAGGGTTGCTGCATCGGTTTG
CCTGGCGCGCGGGGAAGTGGAGCCAGCGTTTTCTTTCACCCAGTTCCCTGCTTAGTCCAGTCCCACCGTG
GTTCTTCAGAGCTGTTCTTGGCGTGCTTCCAGTATGGGGGTACATTCCGGAGTAGTTAAAAGCCCGTTGA
CTCCCGGGGGCACTGGCACCTGGCGAGGGAGGGGAACAGACAGTGCTCAGTTCGGGGTAAGACCACGTGT
TGAGCAACGCCCCACGCCGTCTGGGTAGATGGGTCCTTCATCTAGGGCGTGCTCTGCTGCGGTTGGCACG
GCAACCTGGACTGCAGCACTAGTTCTGGACCTCGCGCGTGCTTAGACAGGAGGTGATGGGCACTATTACC
TCTTGGCAGTGGCCATACGTTTTTCCTGGTTAAGTGTTCTGTTAAGGGATGAGGGAAATATTTTGATTAA
TTGAATTTTTAAACCAGATTTTTCTTTTTTTCAG

>HSPCB6 22,23 GTACCAC,TGTACCA
GTGTGAGAAGCCTTTGCATGTTGGCTCAACATGCACATATGGAGAGGAATGAGTTAGGTGGAAGAGTGTT
GGGTAATAGACACACGGAACTTGTCCAACTGATAACAGAAATGTGATAGCCATGTGATTTCACTTACTGA
TTACCCTGTCATAGTGAAGTGCCATCATTTCTAATGACCTCACTTTCTCTTCTTATGGAAATCTGGGTAA
TGTCTATTGGCAGCCTTACACATCCAGGGTTCTGATCAGAGGGGACTGTTTTCTACATACAGCTAGTACC
CATCTAGATCGTGGAGGGCATTAAGGCTCAGTTTTCTCAGGAGCTGCTTGTTGTGTGTGCTCTATCCCTT
AGGCTTAGGGAGGATCATTGTTCCACTTTTAGATAATTTGGTGTTGGGGCTAAAAGGTCCTCTTTTGAAA
TGTACCACTTATTTTTGGTTTCTTTCAG

>HSPCB10 24,22 CAATCTA,ATCTAAG
GTAAGCCATTCTGGGGCTAGGATATATTTTGTAACATCTTCGAGGTGGGCTCCCTCACAAGCATGTTTCT
ATACAATTAGTGGTTTGAGGCAGCCTATTTACTGTTTCATGCCTTCTTGCCTCTTGTTCTCTTCTCTAGT
CAGGTTTAAGGCTATTTTAATAAAATTTGGCACAGATTAGGCATTGCTTCAGTTAACTTCTGAGAGTAGA
TAAAATACCATCATTTTCTTTTTTTTTTCTTTTTTTGAGATGGGGTCTCGCTCTGTCACCCAGGCTGGAG
TGCAGTGGCACGATCTCTGCTCATTGCAAGCTCCGCCTCCTGGGTTCACGCCATTCTCCTGCCTTAGCCT
CCTGAGTAGCTGCCACTACAGGCGCCCGCCACCACACCCCGGCTAATTTTTTGTATTTTTAGTAGAGATG
GGGTTTCATCGCGTTAGCCAGGATGGTCTCCATCTCCTGACCTTGTGATTCGCCCACCTCGGCCTCCCAA
AGTGCTGGGATTAACAGGCGCAAGCCACCATGCCTGGCCGATTTTTTTTTTTTTTGGACTGGATCTCGCT
CACTGCAAACTCAAGTCTCCTGAGTGGCTGGGATTACAGATGTGTGCTACCACACCCGGTTAATTTTTTG
TAGACAGGGTTTTGCCATGTTGGCCAGCATGGTCTCAAACTCAAGTGGTCTGTCCACCTCCTCCCCCTGC
TGGAATTAGGCTTGACAATGCCTGTTTTCTCTTTCAAAGTGGTAATGTCAATCTAAGGCTTTTGTGATCG
TCCACAG

>HSPCB1 18 AATTAAT
GTAAGGCTGAGATCTCCGCTAGGCTTCTTTCCCTTTAGTGCTGTATTCGTGTTGTTTTTGTTTTTTTCTG
TCCTTTAGGGAGCCTTAGTCTAGATGTCGGGGTGGCTTGTGGATAACGCTCTGGATTTTTATAGGGTGAG
GGTAGTGGTGGGTGAGGTTTTTTGAGTCCTCCTCGGTTTTCTCTAGTGTGTTTGGGGGGTGGGGCTTTCT
CTCGGCGCCTGCTGGCCGTAGCGAGGTGGGCTGTGGGGTTGGGGCAGTGGGCGGCTGGCAGCTGCACGTG
GTGGCCGCGCGGCCCGGGACGCTGCCATTTTTGCCCCTCCACTTCCGGACGCGGCTACGGGGCGTCGGAG
GGGGACCGCAGGGTGGCGGGGGTGCCCGCTCGGGTGACTCAGCACGGCCTTGTGGGACTGGCTTTGTCAC
CTCTCTTATCGGACGCGTTGTTAAAGCCTTCTTGGGTGCTTTGTTTCTGTGAGGGAGGGTTGACGGTGTG
GGAAGAGAGCTTTCGGTCTCCAGCACCCGATACTCCCTCCTTCCAGATCTTTCTTGCAGTCCCGGTGGAG
GAGGGGCGGGGAGGGGAGCAGGTTCTGGAAGATTCATGGGCTCCTTCCTCCGCCCTTCCTCGAGAGCTGA
GATTGTTCTGGAAGCTTCTGGATTCTGGCGCCCCGCCCCAGTGCCCGGATGCTGGGGCGAGGGAGGGTGC
ACTGCGGCGCCCCCTCCTCGCGTGGTCCTGGCCGACGCATGTCCGGCAGTGACGAGTGTCGGCCTGGTGG
CTACGGCCACCATCTTTCTTGGGTTTGGTCCTGTTCTGTAATTTTGTGCTGTGAAAGGGTCGTGGTGGAG
CTTTTGGCTTAAGAATTCTTTGTCCGGATTTAATTGCTCCTCCGGTGGGTATCGTATGGATCCCAGGTTA
TTCCTCCCTGCCCTATGGGGCAGGAGTGTCCCGCCCTTGGACTGGTCTTAGGAACTGACACCTCAGGGGG
AGCAGTTTAAAGTTAGTGCCATTTTTATCTTAAACTAGTCACTTTGATCTCCCCCAAATAAAGAACTGTA
GGTAGTGATTTTCACATTTAAATTTGTGTAAGGATTACTTGGGATCTCTAGATACCTGGGTTGGACCAAC
ATTATGATTTTTCTGCCATACTACCAGATGATGCTGAGGCTGCTGGTCACCATTCTTTAAGTAGGTGGGT
TCTGTGACATTTGGTTGAAGAATATTTAGCTTATTTTCTTTTTCCTTCTGAATTTTCAGGCCTCCCACTT
AGTGTGTAGTCTGAGATCTTTAAGAGAATGCATTTTTAGTCTTGGGAAGGGATAGTACTCCGGTTAAACC
AGTCTGAACTCACTGTCTAAGGTCCTAACAAATGATATGACCTTTAGGATTTTTAAACATGGGGCCTTAG
TGTTCTTTTGTAATTAATGAGATTTTTATTTTAG

>LDHB2 24,23,22 GGTTCTA,GTTCTAA,TTCTAAT
GTACATTTCAAGAACACCATAGATGATAGAGAAGTTCAGCATGTATACACAGTTTCTTTGGGCACCTTGG
AATTTTATTATATCTTTAAAAGATTTCTTTTTTTCCTGAGCAATTTGAAGTTGTAGATGTAATCCCACTT
CACTTTCAAATATTTAAGCATGTATCTCCTAAAAGAATTATATTCTCCCTATGTGACCATAAATAGTTAC
TACACTTAGAGAATTTAACACTGATGCAATACTATCATCCAGTATACACTATTAACATTTAAAATTCTCC
ATGTTGTCAAAATCATGCCGTTTATAGCTATTTTCACCTCAGTCCAAGATCATGTGTCTCATATACTTAC
GTCTCTTCATTCTTTAAGCTGGAACTGTTACTCAACCTTTCTTTGTTTCTTGTGTCATTGACATTTTTCT
AGCATCCAGGTGAGTTCTGCAGAATGTCCCTCAATTTGTCTGTCTGATGTTTTCTTGTAATTCAGCTCGG
GTTGAATTTTTTGGGTGGGATTGGAACTAGGTGATGTCATGTCCTTCTTTGTGCAGACCATCAGGAGACA
CATGATGTTCAACTTGTCTCATTACTGCTGAACTTAATCCCCTGGTTCAAGTGGTCACAGCAAGCCTTCT
CCACTGCAAAGATCCCTTTCCCTCTTTTAATTAATAAGTAATCTGTGCCATGCATGGCTTTGTGAGGTTG
TGGGAATATTCTGTTATGCCCCTGAAACTTTTACCTAATGGTTTTATTTTGAAATGATTTCAGATTTACA
GAAAATTTTTAAGAATGGCAAGAAAATAAAACTTTCATAAATAATTCACCTACATTTACCAATTCTTAAC
ATGTTGTTATTTATACTCTCTCACCATATATACATACATATATGTGTATATATATATATGTGTATGTTCA
TAGGTAGATTTATAGATACAGAGATCTATAGAAATACATAGATGTCCATGACGTATTTGTCTATATCTAT
CTATAGATGGCTGGAACCATTTGAGAATAAATTGCAGATATTATGCCCTTTACTTACATGTCCTTTAGAG
CAGCAGTCCCCAACCTTTCTGGCACTAGGGAACCAGTTTTGTGGGAGACAATTTTTCCACAGATGTGTGA
GGGGATAGTTTTGGGATGAAATTGTTCCAGTTCAGATCATCAGGCATTGGCTAGATTCTCTAGATTCAGT
ACTGGCTCGTGACCTGGGTGTTGGGGACCCCTGTTTTAGAGTACGTTTCCTAAGAATAGGACATATTCTG
AGATCATCAGTGCAATTATCAACATCAGGAGATTTAACACTAATACCATTCTATTATCACCTTCCACTTC
AATTTTTCTTACATACCTCCATAGGCTTTTTGCCTTACCTCATATGTATCCTTTGTAGTTCAAACCACAG
TTAAGCTTTCTTTAGTTCTCGAAGACTTGAGGAAAGAAGCCCTTTTCTTATTTATTTCACTGAATGGATT
CCTTATTTCTTCTGATGGCTGCCTTAAATGTAGAAACAACAACAAAAATGCTGCCTTGCCTTCAGGAGAA
CACACTGTCCCTTTGTATCATATGTAAAGGCTGCCTGAATAACCCCTAACCAAGCCATGTCTTTTTTCAA
AATTTAAATTCTAAAGCAGCAAACTGAGTCTTTACTAAGAAACAGTTATCAAAAAAATAAACTAAAAAAC
GTAGTGCACACCCATGAACATTTTATCCTTTTGCATTTGCTTCTAGCTAGTTTCAATTGACTAGGTAACT
GTCATTTAGGATAGCAGCTCCCTATCCTTTTGCATTTCCTTCTAGCTAGTTTCAATTGACTAGGTCACTG
TCATTTAGGATAGCAGCTCCCTATCCTTTTGCATTTCTTTCTAGCTAGTTTCAATTGACTAGGTAACTAT
CATTTAGGATAGCAGCTCCCTATCCTTTTGCATTTCCTTCTAGCTAGTTTCAATAGACTAGGTAACTACC
ATTTAAGATGGCAGCTCCCTAGATTACAGGGAATTGAAGTAACCACAATTTCACGCTCACTGTTCGTGCC
AATAAAAACAAAAACTATTTCAGCTTACATCATTTTGAAAAAGACATTGAGTATGTGCCATGTTCAAAGA
TAAAATACTTTATTTTAAACAACCTTAGGAGATAGGAACTGTTCATATACTTGCTGTTGGATGAGATGGC
TGATGCTTAAAGAGCCTGTCCACAGTCTCACATGTGGCAGTGGTGGAGCTGTATTTTGAACCCAGGGCTC
TGAACTCTTCACCATAGTGACTTTTCAATTTTCTTTTTATTCAATGCTACTATTTAAGCATTTAGAAAAA
AATAAATGTATTAATTAAATACTAGCTAGAGATTTTTCTTACCTTCTGTTAATCTCAAAATTTGAGCCTT
TCAGGAAACTATATCTGAGCTATCATGATTCTATAAGAAGTACCTCTATGATGTAATCATAAATTTTAAA
TCTTCTTCAGTAAGTAGTTTAATTGAGACTGTGCCTGGAGTTATATAACACTTTGGCTCAACTCAAGGGC
TTGAGAGAATAGCCCCTGCTGCTACCACAGTTGGACTCTTCAGATTCAGAGACTATGATTTCTGTTTTTC
AATCTAGCGTTCTTTTCCCTTTATCTTTTGCAAAATGGAGTACATTTTCTTAGAAATTATGTGGAGACTA
TCTAATGAATATTTTTGAAAAAATAAATGCAGGAAAGAATGACTGACTTGTTGAAAGATGATTTTACCAA
TTAAGAATGTCTAAATATTATTTTAACGGTTAAAGATAAAAGTGGTTCCAAATTATGTTAATACATGGTA
AAGATTAGAAATCCCACTAGCTTAATAGAGAAAGGAATATAACTGCATGTTGGTGTTTGTATATTACTTC
ATTTATTCCTTTCTGTAACATGTCAGAGGATATTGTCATCTATATCATATGGCTGAAATCAACAAAAACC
AAACACCTAAGATCACACAGATAGTAAGTGCCAGATCTGGCCTTTTTGAGCTCATAGATGGTGTACCTTG
CCCCCAGAAGTTAAATAAAAGCATAGCATTGGAGAGGTTGAGGAGGGACATGCATTAGCCAGATTCGCGA
AGCCCACTAAGGCCCCTTTGTACAGTGTCCCACCATATGAAGACTTGATTATTTTTGGCTTCTACTTTTG
CCCACTCTCTGCAGCCCATTGCTTATATAATAACCATAGAGAGCTTTTGTAAAACTAGTGGCTCCGCTAC
TTAAAACTCTCCAGTCATTTTACAGTGCACATATGCTACACACATACATAAAATCCCATGAGGCCTCACA
AATCCTCCCTGCCTGTTTCTCAGAGCAGAGCAATGGAGCACACAACTGCAGGGGCACCATACACACCAAG
GCAGCAGACCTGCCAGTGCAACATGATGGTACCATCTCTGACTTCATCTCTTCTATTTGCTTTCTGCCTC
CCAAATGCCAATCTCATTTTTGCTTAAACTCTTTTGCTTGCATTTCCCTTCACCTGGAATGTTCTTCTCT
AGGCCACAGGGTTGACCCCTTCTTATCATTCAGATCTTACTGCAAATGCATGCCTTTTCAGGCAGGCCTT
CCCTGCCTTCCGATATAAAATAAACTTCCTTCCCAGTAGCTTCAACATCTCCTTGTCTTATGCCCTTCAG
AGCACTTCTACCTTCAGAGATTAGCCTGATTTGTTGTTTGTTTAATTCCTATTTCCTTCCTGATATGTTC
CATGGCAGCAGAGACTTTATCGTAACTGTATACCTGAGTAGGAGGATAATGCCAGGCACTTACATGATAA
ATAAATGAATACTCCTGCTATTACTTGTAAGCTTCACTCATGTTTTGTCAAACTTGGTCATGGCTTCTGA
TTTTTTTACATCTTCTACTACCAGACTTTACTTTTATCCCATTATCCATCTCAGACTCTGCATTTTAACT
ACCAAGAGGAGGATCTGAATGTCGAACTCATCATGTTGTAAGGGTCATGAAGAGCTTTGAGGCAAGATTA
TCATAAATCCTTAGCTTCTAAGTCTGTCTTTGGTTTGAGTGTTTATCTTTGCTTCAGTCAACTGTAGCCA
TGTTCTTGTGGACAAACACAGTATATAACAAAGCTCTTAGGAGGAGCAAGGTAGGTACAACGACAAATTG
CAAAGTAGTTTTTGCAGTGCAAGACTGGGCTTAAAAGTAAAACATAATGAAAATTTGGTATTTGTACAAG
CCACCTTTGGTATTTCAGCCAGAAACATGCTCAAATAGTATTTAATAATAATGTAGAAGTAGCATTTCAG
AGGGGAAGAAACACAAACTATTGAATAGATGGCACATATCCATTTAGTTAATTATTTGAGAAAGGTTATA
CCTTTTCCTCCCGCAAAATTTTATGCATACTAAACACTTGGAGAGAGAGACGTGTGTGTGTGTGTGTGTG
TGTGTGTGTGTGTGTGTGTGTGTGTGTATTTTTTTTCTCTTGAGAGAGAGAGTCTTACTGTCACCCAGGC
TGGAGCACAGTGGCAGAATCTTTGCTCACTGCAACCTCTGCCTCTCGGATTCAAGTGATTCTCCTGCCTC
AGCCTCCTGAGTAGCTGGGATTACAGGTGCATGCCACCATGCCCGGCTAATTTTTGTATTTTTAGTAGAG
ACAGGGTTTCACTATGTTGGCCAGGCTGTTCTCAAACTCCTGACCTCAGGTGATCTGCCTGCCTCAGCCC
CCCAAAATGCTGGGATTACACGCATGAGCCACCACCCCTGGCCAACACTTGGATATAAAAATGAAACCAT
CAAATATTAAGGCACTGGTGGTAGTAATTTATTACTTAGGAGGAGGAAGAGGCAGAATATATGGCTGTGT
CTGGTCCACACAGGACTTTAGATTAAAAGCCTTTTTTTAAGTCTGTCACAGGAGTAGAGTAAAAATAAAT
AGGTTTTTTTAAAGCCATTTTAGTGATACATTAAGCAAGCTTTCAACAGTGGTATTCTTGGTATCTAAGT
GACCTTGATCCATAATAAGAATACTGCTTTTGCAGTTAATCTAAACCTTGCTGTTTCAAACATTTTAAAC
ATGCTTACAGCTTAAGTGAAATATATATATGGAAAATTCATTGTATAAAATATGTGAATACAGAGGGAGA
TTTATTTAAGCCAAACAATAGCACCAGTACTTAGTCACACATCACGCCTCTCCATTTGGGGGATATTCAG
TGCTGCGGATGCAGCTAAATTCAGTGTTACAATTATTATTATTTAAGTGTTGGATCTCTTCCTTCCTTTT
CAGCCGAATATGCACTTCTCAGGCAATTCTCTACACCCACTGAAACAGAGACAGGATCTGACATCCTGTG
ACATCCTTTTCTACTTAAGCACTAAATTGTTTTGCCCTGTGGATTTCAGCAGCACACATGTGATGTTACT
AAAATAAGAGTGATATTCCCAGTGCTCAGTACCTTAATAGAACCATTATAGCTATTATTAAGTTATGTTG
CATTAATTTAGGACTTAAAAAATACAAATGAGAATTTTGTGTGTTCTTGTCAGAGATTGCAAAGAACAAA
AGCAGCCTTAAAGGTGTCAAAACGTGTTTAAGGAAAAATGGATAAAAATTAACGCCAGTATTTGATACAC
ATGGAAATGAGGAAATGTTTTGTACGTGATCCCCAACTCACAGAATGATCATTTCAAAAATCTGCAAGTA
ATTTGGTTGCTCAGAGCTAAGGACACATTCAGTCATCGGGAAGCTTCAGTCTTAGAGAAACCCTCACAAG
CAAGCCCACTGTAACTCACTTCATGAGACCAGGCAGCCACTTAGATTTTAGCAACAGAGGACAGTGTTTA
TTCATTGTATTCCAGGGAGGAGACTTGCTTTATCTAACAAGCTGAGTAGGTCAACTTTTCTTATTGACTG
TCTCCCAGCTCTTTGCTGCATCTCCGTCTGGTGGCCCCTGCTGCCTGGGCTACTCCACCTTATTCCACCT
TATTCTTCAAAGTGCTTCCTGAACTCCAGTTACCTACCTACCTGGCCCCTCCCCCCCATTAATACCCTTC
ACCTGTGTAGCTGATCACACTACTATTCTTAGAAGAGGTTGACCCTTGAACAACATGGGCTGGTTCACTT
ACAGGCAGATTTTTTTTTTCAACCAAAAGTATATTGAAAATACAGTATTCAGGGGATGCGAAACCCACAT
ATATGGAGAGTCTTTTGCATCCGGTGAATACTGTCCTTTCTGTATACTTGATTATGCCCAGATTTTGGTA
CACTCAGAGGTCCTAGAACCAATCCCTTGAGTATCGTATATTGAGGAATGACTGTATTGGCATTTTTAAC
TGGGCCCCAGTATTGATGTATTCTACTTAGCTGATATTTTTGCTAACAGCCATAAAAACAGTAAGAGCAA
GGACTCTGGTGATGTTTCAATAGGAGGGATAACCACTTTATAAACAGTTTATAAATTATGACTTCCATAA
GATAATGGAATTTCATAGCTGAAAGGTTGCTTAGATGCATGTAGACCAACCACCTTTTTTTTTTCCTTTC
TTTCACTTTTATGTAGATATTGAGAAAATTTAAAAAATTATGATTCCAGGCCCAGCACTGCCTATTCCAG
CATTTTGGGAGGCCGGGGCGGGTGGATCAACTGAGGTCAGGATTTCGATACCAGCCTTGGCAACATGGCA
AAACCCCATCTCTACTAAAAATACAAAAATTAGCTGGGTGTGGTGGCACGTACCTGTAATCCCAGCTACT
CAGGAGGCTGAGGCTGGAAAATCACTTGAACCCGGGAGGTGGAGATTGCAGTGGGCGGAGGCTGCAGTGA
GCCGAGATTGCACCACTACACTCCAGCCTCGGCAACGGAGCGAGACTCCGTCTCAAAAAAAAATATGACT
CCAGATCAAGATTAAATAGTATATTCATTACTTTAGATTGTATTTTGAATGGGGGACAGAGAATGACAAT
TGGAATAGAAAACAAAAGAAATCTGAGACTGGGCAAGTCTCAGGCACAGATTTGGAGTGATCACATGAAA
AAACCTCCCAATCCTAGATTCCTCTGTCCATAAAACTCATCTTCCTTTCCCCACCAAGACATTTGAGTGG
ATCAGAGCCACCCTGAAGATTCCAAGCTTCAACCTGGGTTTCAAATCCTACTCTAAAGTAAACTCACACT
CCTGGTGATTTAAGCCAAATCTACCATCTCAGAAAGCCTCCAAATTGGGGTGACCTCAAGGATGGACACA
TTGCCCAAGGTTGTTTCTGGGCCTGAGTGTATTTTTGTTTTCACCATTCCCTCTCCATTAATATAGACTT
GTATTCACTAGGCCTACTCTTGAACTAAGCTGGTTTCCTAATGAATCTTTAAGTCTACATGTTCTTAAAG
TATAGTTTGTATCATGTGAACTGAATCCTCATTGAGTATCTAACTCCATGGTAAAATTCTCAAGATGTTT
AGATCTTTGGTGCTTAGCCATGTTAAAGATCTTTCTTTGGGTTAGATTGTGAGCTGACGCATCCTAGAGT
GGCTTAGGGTTCTAATGCCTGTTTTTGCGTTTACAG

>PGK11 29,28 AAGTTGA,AGTTGAT
GTAATTCTGCACGTTTGCCCGCGTGCTCTCTGTGCTCTGTCGCAAACCTCTTTGGCCGGAGCCGACTTGT
TCTCTCGTCTGCTCTAAGTTCTTTTAGCTTTTGGCTGGGCCCCAGGGGTCCTAGGCTTGGAGGGCGAGGC
TGCTCACGGGTTTGGTGGTTTCTAGCCGCATTTTCCCCAGCCCAGAAAGCACCCGAAGTCACCCTTCGGG
GATGGATCCCACTGAGGAAGGGCTGAGATTGCCGCTGGGACCCATTTTGTCCTTTTTCCTATTGGTGAAA
TGCAGTTCCGTTGCCTCCAGCTCCCAGTCGGCGAGATGGGACTTAATGCTTATCCTGCAAATCTCTAGGC
TTCAAGGAAGGGACCTTGAAAGGTCATTTTACTTTCCCTTCCCCCACGCTCCTAGACCGTCGCAGCCAAA
TGAGAAACGGCCCACATCTCACAGGTTCCTGCACAAAAGGATATTTTTCCAAGAGGATGTTGATTTAACT
TCAGGAGTAGACCCCCCCGCCCCCCGCCACTAAAGAATTGGGGTGGGAGGGTAGGGCGGGGCGAACTGGA
GGAGGCCCTGCAGAGCTTACGTAACAGGCGTCTGCTGCCCTGCAGCGCGGTATCGTTGGACTCTTGGGCA
CAGGATTTGCATCAGGATTGTGACATACTAGGTAATGGTAGAGCAGGGTGTGGCTGCTCATACTTGCTGG
CCTCCAATCTCATCCCCACGTGTGGCTAGAAAAGTAGAATTTTAAAATTGGGGGAAGTTTCCTCGTGCAC
TTTGGGTCTCTTACTCTGCGCATGTGGATCTCTAGTCACTTGCCAACACGGTTTCTCTCTTATCTGCCAG
AATTGTTGGTAGAGTGGGCAGCTTTTACATTTATCCTTTTTGTCACGTGTGATATATTTGTGCATACCAG
GAGCAAGGTGCAGGAGGATGAGTCGGTATGTAACTGATGGACTTGACTGTTCATATACCTTAACAGGATC
CAAGAGTGGTGTTTTTGAGGGGTCATAAAGGTTTCTGTTGATAGCATTTTGCAACCTTGACCTTTTTGGG
AAGTGGTTGATTGATGGGTAGGTATTTATTTGGCTGGTGTAATCTAGCCCCTTTTCCAATTTGGGCTGGT
TCAAATGAGGGCTTGTGTTGGATATTAACAGACACGTAAGTCAGTAGGAGATCTCCCTTTACTCTAACTT
TAAACATATGAGGACACGTTTGAGTTAGGGAACTGTATGGGTACCCTAAAAGGACATGTAGCTCTCCTCT
TCTCTCTAATTTCACTTTGGTCAATATTTTTGCAGGTAACCGCTGCCCTGCTGTGGAGATAGAAGAACCC
AATAATTTATGTCCATGAAAAATACCTGGTTTCCACATTTCCCCAAATGACATAGGCCTTTGTAATCTGG
ACAAAGTAGGAGTCACAGCCATGTTAGTACTAGAGGAGTGCCCTTTCTGGCCCTCATACAATCCTAAAAA
AAGGGGATAGACCCTGTAAAAAACAGGACAGGTGGACATTGGCATGCAACTAGCTTTTAGGTTTTAATTA
GTTCCTTGCATCTCCCCTGTGTTCGACGCTGATTCTTCCAGATGCATGGACCAACTAACAGACAAGGAGT
GGGACATTATGCTGATAACCTTCCTGTAATTGCAGTCTTGGGCTTTATTTCCTCTCTCTCTAGGGAAACT
GGCTTGAGGAAGCTAGCTGGGGGCGGGATTGGAGGAGCTGCTTAACTTTTCTCCCTCTGGACCTAATAAA
GTTTCATTTAGCACACGCTAACCCAAAGCCTTGAAATGATTGGCTAGTCCTGTTTTGCTGATGGAAAATG
ACCTGTTCAGGGTTACTGAACTACCAAGTTGGTGGCAGAGCTAGGAGTAGAATTTAGGTCTCCTTGGCTA
TCAACTAGATCCTCTGAATATTCGAGACAATGACCAAGGATACGTTGAAATAGAACTTTCTCCCGTAACC
TGGATACCTTCTACTTATTTAGGCTGAGGACAGGAAGTTACATGGTTCCCTGATTATTAATGTATTTCTT
TTGAACAGAGAGTCACATTGTAGGCCTACTTTTTTGGAGGTGCTTAGGCAGCCATGTGGTGTCAGCTCAA
TTCCTTTTTGTTTCAACGTGGTGGTTGCTGGCGGTGTTTCCGGAATGGGGCTTCCTGAGTAGTGGCTGCC
TCATTTGTCGTCTTTGTCCTGCAGAAGTGAACTATGGTATTTGCTGACTCTTCTGGTCCACTGGTTTGGA
TTGCCAAGGGAAATTGATTTGTTGAGGTAACATGGGATAGCCAGAAACCTCTGACTTGTTAATTACCAGG
TTCCATCTTAGTTTTTTAGGACTCCGCAGTTGACTTTACAGCCTCTTTGAATACACTTCTGCTTATTTTT
GTGGTAATTTCCTTTCTTTCTCTCATAGGTTGCCAGTCATCCTTTGCCTGCTTGTAAAGCACTTCCTTTT
TGCTTGCTCCTGCCTTTTTTTTTAAACCTTACTGGTTTTCTCCAACTTGTAACTTGTAAAGAAACTGCTT
TGATGTAGTGGGAAGAGAAACAGGAAAAAATTGAGAGCAGAGAAAAAGTCACTAAGACACCCACAATATC
CCAGTTTTCCATCTGGGGCAGTGAAGCATTGATGGACATGGTTCCTTTGAGAGTTTTTAATGGAACTGGA
CCTGGGACCTGAGATTTCAGGTGATAGAGACTTGATATTCTTATTCCAGCTAAATCAGTATATTTTTTAA
TGTTTTATTTTGAAATAAAGATTCATGGGAGGTTACAAAGTTAGAGAGGTCTTGTGTTCAACCCATTTTC
CCCCAATGGATGCATCTTACCTAATTATAGAACAATATCAAAAGTAGGAAATTGACATTGGTATAAAGTG
TGTATGGTTCTATGCCATTTTATTACGTGCGTAGATTTGTGTAACCGCCACCACAATCAAGATACAGAAC
TATTAGATCACCACCAAGATCTCCTTCATGCTACCTCTTTATAATAATAACCACCCCCCTTCCTGACTCC
TGGTAACTACTGATCTGTCCACTGTTTCTAAAATTTTGTCACTTCAAAAATACTATACAGATTGAATCAC
ATGGTATATAACCTTTTGGGATTAACTTTTTTCACTTAGCATAATGTCCTCAAAATTTATCCACATTGTC
ACATGTATCAAAAGTTCATACCTGTGTATTGCTGAGTAGTATTCCATGGTGTGGTTGTATTATAGTTTGT
TTAACTATCATTGAAGGATATTAGGGTTGTTTCTGATTTGGGGCTATTACAAATACAGCTGCTGTGAACA
TTTGTATACAAGTCTTGGTATGGACATACGCTGTCATTTTTCATGGGTAAACACCTAGGAGTGGAATTGC
TGGGCCACGTCCTTTTGAGGTATCCCCAGACTGTTTTCCAAGGTGGCTGCAGCATTTCACATTTCTACCA
GCAGTATTTGAGTAATCAGTTTCTCTGCTTCATTACCAGCTATTTTAGTTATTTTTCGTTCTGATGGATA
TGTAGTAATAACTGACTTTGTGCCTGAAGCAAAGCTCAGGGGTGTTATAAGGAAACGAAAAAAAAAAAAA
AGAAAATTGTGCATATTTTATGTAAAATGGAACAAGTAGAATCTGTAGGCAAGAGCAGTTCCTGTGTTGG
AGTCCTCTGAGGAGAAGCTAAAAGCAGAGCTGTTGTGAGTGTAGGAGATAAGGGGAGGTAATCCAGAGGG
CATTGAGGAGAGAGTATCAACCAAGTCTAATTCATTAGTAAGCTGACACCATGGCAGCTTGGATAGATGA
GACAGTTTCTTAGGTGTCTCTGTCCAAAGATATTCCTCCCTGTAAGGGTTGGGGGTAGAGAGTAGCACTG
CAAGAAGTGGCTTGTGCCCATCCTTTTGCCATTAGTCCTTTTGAGCATAGGCCTTCTGGGAGGTTGCATG
GGGGAAAATGACCCATGGTAATGGGATATTCTCTCTTCTTTGGAATGTACTTTAAGGCTGGCAGGCTCCT
TGTTCAGGATATTTAAAGAAGACAGAGAATCAAGTGGCCTGAAACAAAGTAGAGTGTATTTCTTTCATCA
GAGGCTTACTGCCTTTAATTTTGAAGACTTTAAAACATGTTTTACTATAGAATTATTTTTCCTCAGCCTA
CCTTTGGAAAGGCTGTTCTTCAGTGAGGTAGATTGGAGTTCAGGCCTAGTGGATATAGGAAATTGGTGGT
CTTCTCAGTATGTCTGTAGGAGTTTGTAATTGCCTTAGCCTTAGAGAGGAAGGGGTATTTAAAAAGGCAG
AGGAAAAAGATGGAGGCTTATAATCAAGGATAGCAGCAGTCTTCTTGATTAGGTCATACTTCACTGTAGT
CCCTTTGCAAGTGATGTTAGCTGTTTTTAGTAGTGGTTGATTTACTTGTCAAATCACAGAATTACATTTT
GGAGAAACATATAACAACAACACTTTTATGGCATTTACTGTGTGTCAGGTACACTTCTAAGCACTTTACA
AATTGCTGACTTACTAATTCTCTCAGTAACTACGAGGTAGATACTGTCATCCCGATGAGAAAAAAATCAC
TTAAAAATAATCATGGCAGGCACAACTCTTAAACCTTAAAAATAGCTGCCATACATTATTGTTTTCATTC
ACATTGAAGTAGGCTGAGGTTCCAAGGAGTTCAGAATAATTGGTTCTTAAGAATGATAACATAGTAATCT
GTTGGGTAAGAGATACTGCAGTACATTATTTTCTTGTGTCGTCTTGATTACTTCCCTTCTAATTTGCCTG
TTTGTCAGGTGGGCTGGGGCACATGTCCCACCCTCTCTTCTCAGGCTTTTTGAAAGAGGCTGTCTTATGT
TGTGTGTATTGCTTGAAGGACCCCTAGTCTTAAGGCCCCAGGCTTTCTCCAAAAAGAATGATTTTCTCTT
AGTGTGTTTTATTTTTATTTTAATTTTTTTCTCGAGTCATGTTAGTTTCACGAGGACCCAGAAATAGTAT
CAAGGGAATTAGGATCAAGATGCATTCCTTATTATTCCTCACCCCTCTAGCTGCTACCCGGATACTATTG
TGCCAGGCCCAGACAGATATCTTTTTAGGTGGAACTAGCTTTAGCTTCCCAGATCTTCAGGGCTAGTTCC
TGTGATTTAAGTTAGGTTTTTTTTTTAAAATTCTTTTTAAAGTATGAATACATACCTAAAAGGGCACAAA
TCACAAGTTCAAAGAATTACCACAAAATGAGCACATTTGTATGGTCACTGAGGTTAAGAGATAGAACATT
ACCAGAACCCCAAAGCCTCTGGTGTCGTTATCCCAGTCACCACTCCCGCCATCCTCCCCATGACTAACCA
CTATTTTGACTTTTAATGCCACTGATTATTTTTAAGATGAGATTTGAATTTCTGACTTATTTAACTGGTT
CATTAAAAATGCATCTCCTAGTCTTTGATGGAACAGTAAGTTGATCATGGTCTTGCATCTTTCTTTTTTA
G

>PGK12 26 CATTCTG
GTAAGGTCCCTGCTAATCCTTGGGCTGGGTTTAAGATGTGTGTAGGTACACAGGATGAAATGTTTTTCCT
TTCATATTGTATTATGGAACTGTAGCAACTTAAAACAAATGATTTTGGCTTTCTATCAACCCACTCTCTG
ATCTGCTTTCTTATTTATGAGAATATACAAATATAAGCAAAATCTTAAGAAAGTGATTCCCCTTCCCTTG
TTTTTTGAAAATTAGAAGAATTTGGAGTTCATTTTCTTTTTTTGAGATAGGGTCTCACTCTGTCACCCAG
ACTGGAGTGTAGTGGTGTGATCACGGTTCACTGCAGCCTTAACCTTCTGGGCTCAAGCAGTCCTCTGGCC
TCAGCTTCCCGAGGAGCTGGAACAACAGGTGCACACCACTACACCTGGTTAAATTAAAAAAAAATTTTTT
TTTGTAGAGATGGGGTCTCACTATGTTGCCTAGGCTGTTCTCAAACTCCTGGACTCAAGTGATCCTCCTG
CCTTGGCTTCCTAAAGTGCTGGGACCACAGGTGTAAGCCCCCATACCTGGCAGAGTTATTCATTTTTAAA
GAATATAAAAGTTGGCTGGGTGCGGTGGCTCACATCTGTAATCCCAGCACTTTGGAAGGCCGAGGCAGGA
GGATTGCTTGAGGCCAGTAGTTCGAGAACAGCCTGGCCAATATAGTAAGACACCATCTCTATAAAACACA
CACAAAAAATATAAAAATTTAAGGTTACTTGGCTTCTCTTGCAAAATGAAGAACTATGTAAGAGAAGGAT
TTTAAAAGTACCAGTAGTTACTAAGGTTATATGTAGTTTTACAAGCCCCCATTCAAATGGCTCAGATAAG
TCAATTTTTGAGAATTTTCATTTGTTTTTGCTTCCAAAAAAACAAACAGGAAAGACTTCAGAAGTACGTT
TTCAGTCAGTTTAGCTGCTCCAGTGTCTTGGATCCTAGATTCAGAAACAAATTTTAAGTGAGAGTACTGC
TCTTGCTTTTGACTAGATTATAAAAGGTCTTTATTTTTGTCTTTACTTTCTTTTTAATTTTTTTAATTTT
TAATTTTTGTAGATTTTATATATATATATATATGGGTTACATGAGATATTTTGATAAAAGCATGCAATAC
ATAATCACATCAGGTTAAATGGGGTATCCATCAAGAAGGTTTTTATTTAATTTTTTTTTTTTTTTGAGAC
AGGGCCTCGTTCTGTCGCCCAGGCTGGAGTGCAGTGGCACGATCTTGGCTCACTGCAATCTCTGCCTCCT
GGGCTCAAGCGATCCTCCCATCTCAGCCTCCCAGGGAGCTGAGACCACAGGCGTGGGCCACCACACCTGG
CTACTTTTTCATATTTTTTTTGTAGAGACAGCGTTTTGCCCTTTTGCCCAAGCTGGCCTTGAGCTCCTGG
ACCCCGCCCACCTTGGCCTCCCAAAGTGCTGGGAATACAGGCATGAGTCACTGTGCTCCGCCTATTTTAA
ATTTTAAATGAAGGGTTTGTGTTGGCAAGGTGCTTTCTAATGATCTAGACCAGTGGTATCTAATAGAAAT
ACAATGTGAGCCAAATTGTGTTAATTAAATTAAAGGGACATTTAACTTTTTTGGTACTAAGTCTTCAAGA
TCTGGCATGTGTTTTTATACTACAGCACATCTCAATTTGATCTAGTTATATATCTGGTACTCAACAGACA
CACATGACTAAATGACTGTCGTAATGGACAGTGCAGGTCTAGCCCAGAACATTTTCAGGTATTGGTCCTA
GAATAGAGCCTGTCATTTTGCCAAGCACATCCCTGCTGTACCATAGTGGCAGGGTCTTTGTATAAGGCAG
ATCTGATCCCGCTTGATCTTCATTATTGTGCAACACACAGAAACGATTGGAAATATGCCTATCAAGTTAT
TTTAAGAGTAAAGAAACATGTTTGGAAATCTTTTCATTTCCGGAAATCCATGGAGTTGATTAACAAAATG
AAGCATTAGAAATAATAAAACTTGCTGATAAGGGATAGTCCTGAAAACTAATTGGTTCCATTGCACAAAC
TTTGTACCTGATACAGATTTTTAAATTTGATATAAAGGAGTTCTTATATCTGCTAAATATTAATAACATA
AGATATTTTAAAAGTATAACTTTTTTAATCATTCCATTCTTTGCTCAGATGTCATCATATCAGACTTTCC
CTGGCCATCCTGTCTAAAAATCTCCTCTACCATTGTTCCCCGGTCATTTTTGTCCTCAAAAGTAGGGGAA
CAAAAATGGGGAACAATGGTTTGTTTTTTTTCTGTATCTCACCATCTGATATATTACATGTACGCACACA
CACATACATGTTTATTGTCTCTCTCCATTAGAATTTCACTTCCATGAGAACAGAGAGTTTTTAAAAAAGT
TTTCTGTTTCATTCTCAGAACCTGGAATGATGCCTGGCACAAAAGAAGCATTCAATAAATATTTGATGAA
TAAATAAATGCTTTTCTTGATCAATTTTAATTTCTTATAAACTGGCAAAATGGCAAGTTAGTAGCAGGTT
TATAACAAAACTTTTAAATGTTTAAAGGGAGTTAATTTTTTGATTAATTTATAATGTAATGAATGTGATA
CATTATGGAAACCAAGCTCTAGACAGTGCAATTATTTTTTCCTACATAAAAAAGTGACTTAGGATCTATT
AATAGGTGCAGAAAAGTTACTACATGTTTTTTATTTTTCCCCAAATTTCCTTTGATGGTTTCAAGATTTG
AGAATTTTATGTATTTTCCATAGTCATATAAGAAGTGTTTTCAGGGGTCCCCAAGATCACCCACATATCT
CATGATGATTTGCTAGGACTCAGAGTTGTTCTCATGGCTAAAGTTTATTACAGTGAAAGAATGCATGACA
AGATTAGGAAGAGGAAAAGACATGGGGGAGTCTAGAGAAATCCATGGGCTTCCAGTTTCCTGTGAGGGGA
CACATCAAGTGTTTTCCTTTCTTCAGCAGTGAAAAATGCAGTAATTGTCTGCAGTGTTTCTGCCTGGAGA
AGCATGCTAGAGACTCAGATCCCAAGATTTTTGTTGGGAACTGGTAACATAGGGATCCTCTGCCTAGCAA
CTACCAAAATTACAAACTTCTGCTGGGTGTGGTGGCTCACGCCTGTATTCCCAGCAGTTTGGGAGGCTGA
GGCCTGCAGATAACTTGAGCCCAGGAGTTCAAGACCAGCCTGGACAACATGGTAAAACCCCTACAAAAAA
TACAAAAATTAGCTGGGCATGGTGGTGCATTCCTGTAGTTCCAGCTACTTGGGAGGCTGAGGTAGGAAGA
TGACCTAAGCCCCTGGGGAGGTTGAAGCTGCAGTGAGCTGAGATTGTGCCTCTCCACTCCAGCCTGTTGG
GTGACAGAGTGAGACCCTGTCTCAACAAAAAAAGGAAAAGAAAAAAAAAATTCTAGACTTCTAGAGTGGG
GCAGGTGTTCAGCATAAATCACCATGTTTGTATAGACGGTCTAGGAAGAGTGAATAGCCCTTGTTGGTCT
TGTCAGTTAACTTTGAAAGCCAAGTTCCCAGATACCAGCCAGGATCTAATCTTGCAGACAGGTCCTTCTG
TAGATAGTAGCCTCAGGCCTGCTGTGTTAACTCTTGTCTGTGAAAGGGGCAGATACATAATGAGATTGTA
CAATCCTAGGTGGAGGGTTGGCATTGCATTTAACTTCTTAAGGACCACCATTGAATTACTGATAGTAGAT
TTGAAGGAACTTGGAGAAGAAAAGGAGCTTTATGCTTTATGAGGTTATCAATAAGCTAGTTCCCACTAAT
TTCTAGGAGTAACTTCATTCTGTTTGTTGTCTCTCTTTGGTTGCAG

>PGK14 33,29 GGAGCCA,CCATCAC
GTAGGACCTGTGATTTTGACATTATTGGGGGTGAGGGCCTGAGTCTGTAAGAGACTGTGGTTGAAGAATA
GAGAAAGCTCATTTATTTTAACTTAGACACCTTTTATTGAAGCATACAATGCCGACACAGCTTGATGGGT
TATCTCAAAGTAAACACACTTGTGTAACCACCACCCAGGTCAAGGAATAGAATATTACCAGCATCCCAGA
AGCCCTCCTTCATGTTCAGGTGGTGTTTAAATATGTTTGAAAAATATGTGAACACCTTTGAGGTGAAAGA
GTATTCAGTGAATATGATGGTCATGATGATGTCACCTTGGATTTAAGGCATTTTCTTAAGATGTGTAAAG
TATGTTCCTTTAAATCTCTCTTTAAGATAGAGGTACAGGTATCGACTTATTTCATAAAGAAACTAAGTCT
CAAAAAAAAAAAAACTTAAGTTTCTGAAAGGCAGTCATACGATTAAAGTTAGAGGCAGTGGTGCTGTTGG
TCTTTAGAGCTCAGCCCATTCAATCAGCAAACTTTTTCTATAAATGGCCAGATAGTTAATATTTTAGGCT
TTCTGTGTTGTGCAGTCACTTCCATCTGCATATAGTCTCTGTTGGAACTACTCACCTCTGCCGATGTTGT
GCAAAAGCAGCCATAGATAACTCACCAAACAGATTACTGTGAACTGACAACCAGAATTCAAATATTCAAT
GATAAAACTGGCTCTTTGCAGATGATTTTGAATTTGCCCATTGACTAGAAAGGAAGCTGAAGGCATTTTT
TAGTACTTTCCACTATTCTGGTCTTTAGTATCTCGGAGAACAAGATGCTCTGAGTCTAGTGTCTCAGTCT
CCTTTGGCTTCTCACATTTATTAAGGTCATTGGGAGTGCCTGCTTTCAAGCAGTTTCTTTTTTTAGCACC
AAAGATGCTGGTCTTGCCTTATCCTGCTTTTGGCATGGTCTTGCTGCAGTATTAGGAGTCAAATGCTGAC
CTAAAATTTGGTGTCCTTTTAATCTGGAACTCATGATGCATGAACTCTAGGGCTTAGAAGTGGCAGGAGG
CAAAGGGCATATTGAAGCAAAACTTTTTATTTAGGAAATGATGAGCTGACTATGTAGTCTATGACTTTTT
TAGTAAACTGACTTGACATTCACTATCTAATGGCTTTTAATACCTGAAATTTCAGGAGTCAGTCCCAAGT
TCAAAATGGATTAAAAAAACAGTGAGGCTGGGTGCGGTGCCTCATGCCTGTAATCCCAGCGCTTTGGGAG
GCCGAGGTGGGTGGATCACAAGGTCAGGAGTTCGAGACCTGCCTGGCCAACATGGTGAAACCCTGTTTCT
ACTAAAAATACAAAAAAGTCGGGCATGGTGGCAAGTGCCTGTAATTCCAGCTACTCCGGAGGCTGAGGCA
GGAGAATTGCTTGAACCCAGGATGTGGAGGTTGCAGTGAGCCAAGTTTGCAGCACTGCATTCCAGCCTGG
GCAACAGAGCAAGACTCTGTCTCAAAAAAACCACAAAAACAAAGTGAGGATATGAGGACATAAACATTTT
CCCTTTATCCAAAGTGCCCACATTGATCTTTTAAGGGCCTTCTCTTTCTTCTAGTTATTTGCAGATCAGT
AAATGAGAAATGGGTTCTGATTGATATTATTTCCATGGCACCTTTTTTCATGAAGAGCTTTCAATTTACC
CTGTTTTTCCTTAAATATCTTTTTAAAGAGACAGGGTCTTGTTCTGTTGCCCATGGTGGAGTGCAGTGGC
ATGACATTAATTATTGCAGCCTCAAACTTGAGGGCTGAAGTGATCCTCCTGCCTCATCCTTGTAGGGAGC
TAGGACTACAGGCACATACCACCATGTCCAACTGACCTTTACTTTTTTTTTTTTTTCCTGGTAGAGACGG
GGTCTTGCTATGTTGCCCAGGCTCATCTCGAACTCCTGGGCTTAAGTGATCCTCCCATATTGGCCTCCCA
AAGTGTTGGGATTATAGGTGTGAGCTACTGCCCCTGGCCTCCTTAAATAGTTCGTAAATGGAGGGGTTAT
TATGCCTTTTTGATAGAAGGGAAAATTTCAGAGCAACTTCCCAAAGGTGACACAATGAATTAGTGTCAGA
GCTGGACATAGAACTCAGGTCTCCTTACATTTGAGCATTGTTATCATTACTACATGTGTCATCTTCCAAT
CACTAGTGGCAGATGTTATTGTAGTCTACAGAGCTTATGGGAGTGCCACAATCTTCAATTTTAGCATTAG
TGCCTCTGCAATTCTTTGGATCTTTAGGGAAAAGCCCCATTTTTTATGGCAGTCCCCTTCACCTCCTTGA
TACATAGGAGCATAGGAGTGGGCAGTGACTTAAAATGAACATCTGCTTTGTGCTATGTACTCTTCTGTGT
CCTGTCCCCTTTCATCTGGCTTGCTTCCTGTGCCTCTTTGCTTAATCTCCTGCCAGAGACTCTCTGGTTT
GCTTATCCTCCCATCTTGCTTTCTGTCCCCTTTGGGGTATGCCTTGATGGCAAGCTGACATTTTAAAGCT
CTATGTTTAACTTCTACATTTTCTTCCTCTCTTTTTGTAGAAGTATATTTCTTGTTTTCTCAGATGCCTA
GCTTCCAGAGAAGGTCATAAAATACCTTTTTGTCAATGTGAAGTGTTTCTGAGGTTCTTTTCTGTTGTCA
TGTTTCCATCTGCCTTCTCTGTCCCAGCTTGCCCTTGTTGCTTTTATGAGGAATATGTGTGAGAGCCCCT
TGCACTTCGCAGAAAGGCCTTGGTAGCCAGCAGCTTGAGTCAAGTATGATACTATCACAAGGAGAATGTT
TAAAATGAGGAACTAAGTCAAGGAGAGGGAAGGATAATCAGAACCTTGAGCTGAAGGCTGGGGAGAGGCT
AGTGGGGTGTGGTTAACTTCATGTGATTAGAGGTAAAGCCATCGTTCAGGAATATTAGGTTTGCAATTTG
AGGGAAGTTAAGGGAGAGCAGAAACATGCAGAAATGACCAAAGTATCTGGAATATTTGGAAGAAAGAACA
CATCCTACTGCTGGTTGTAAAAAATCGCTGTCCCACCTACTCAGGGTCTTTAGAGATGTTCAAGAGGACT
CTTGGTGTATGAAATGCTTTTATAGTTGTCTTTGGAGCCATCACATTTTCTGTTTTTGTTTTTCTCTATA
G

>PGK15 29,22,21 TGACTAG,AATCTGA,ATCTGAA
GTACCAAGAACCTTGTAGACTACCACACTGAGAACAGTATTCCTATTTACTTGAGTAGCCCAAGCTCTGG
GTTGTTTTTGGAGAGTTTTGTATTATACTGTAATCCTTTCAGCTTCTCTAATTGGAACTGCCACTATGGC
TCTTGTTGAGTAGCTCTCATCCAAAGAGGAAATAAAGGTAAAAAAATGTTGGTAATTGTAGGGCTTTTTG
TGGAGTTTCAGGAAGAGGTTGCTCTTTCTCACCTTAGATATTTTGTACAGAGTTATCCTTTTATGAACGT
TATAAGATCAGACTCTCATGCTGTCAGTAGGAAGCAAATTGAGGAATCCTCTTCTGCTATCATCAACCGG
CCAATTACTTACTGTGATTTGCCCTTTGGCCTGCCTGAAGAGTGTTAACTGGGTATCTTAAATTCTACCT
AAGTTCATTACTTTTTTACTCTTTCCCTTTGACCTTGCACTATTAGTTAAAAATCTTATCTTGTACCTAA
GTGTTTTTTGTTGCAATGTAGGGATGAAAACCATGATTTCTTGCAGTCCAGAAGTAGAAATATTTTAGTG
ATAAGGAGCTGGCCTCTAGGACTAGGAGGAATGATAGGGATTGACTAGAATCTGAATGTCTTTGATCTTT
TCTAG

>PGK16 28,23 TCTTTAA,AAGTGAT
GTATGAAGAACTCTTTAAGATCATGCTTTAAGTATTGTTTGCCTGGTAGTAGGCCATAACTTGGGTGGTT
TATTGTCATATAGCTCAGTCACACTGGGTAACTGAGGAGAATTTAATAAAGGAACTACAGGCTGGGCATG
GTGGCTCACACCTGTAATCCCAGCACATTGGGAGGGCCCAGGCAGGAAGATTGCTTGAGCCCAGGAGTTT
GAGATGGGCCCAGACAACAAAGTGAGATCTCATGTCTACAAAAAAAAATTAGCTGGGCGGTGGTGGTATG
CACCTGTGGTCCCAGTTACCAGAGAGGCTGAGGTGGGAGGATCACTTGAGCCTGGGAGGTAGAGGCTGCA
GTGCACTGTGATCACGCCACTGCACTCCAGCCTGGGTGACAGAGCAAGACCGTTTCTAAATAAATAAATA
AATAAATAAATAAACAAACAAACGAACGAACTACATACAGAGGTGTGGGTAGGGTTCAGGGAAACCACAA
AGGGACAGTACAGTAATTTGGGGCTACCAACAGGCATCACCATTTCTATGCCTGAAGGGACAAAGGGAGG
GGAATGGTTATCAGAATTCAGAGAGGAAAGTTGGTGTGGAGAGAGCTATCTGATGGGAACTGTAGCCTTT
GGTCAAAGGACACAAGATCTGGTAGGGAGGGGGAGCCAGGGCAATAAATATTCTGATCTCCTTTCAGTCT
CCTGCTGCTGCACCCCCTCCCACCCTCAATTTGGCTGAAACCCAAATGGAAGCCAGAGCGCAAGAAAGCT
CCTTGATGTAGTCCATGCAGGTCCTCCTCCTGTGATGCAACAGGGTAGAGAAGGATAGAAGATGGCTCTG
CAGGGAAGAATGGGAAAGATCCACCATAGGTGCTCATTTAGCAATTTTGAAGTGCTTGAGCCTTATAACC
TGGCAGGGTATAACTATATAACCTGGCAGGGTATAACCATATAATCTGGCAGGGTATAACCATATAATCT
GGCAGGGTATAACCATATAACCTGGCAGGGTATAACTATGAAAACCTCTTCATATGTGTTTAATATATAA
TTTAGACCTCATTTCTCCAGATTACATACCTATTTTATCTTTTCTCCTATAGGGAAAGGCAGCAAGTAGA
TAATGATTTTCCAATGGGTTAGTTAAAAATAGAAATTTCAGAATTGAGGGTTGAGAGGAGGATAAATTTT
AGGTGAGAGAGCTAGCACTGCTTGGATAAGACAATTTCCTGTGACTTGGTGTGGTGATCTAGGTAGCAGT
CTCTTTATGGCTGGAGGCCCATTACCCTTCTATGAGCAGGGTTTTTTCCCCCAGGGGAGTGAACATACTA
TCTCCTGATGAAAATTGACTCTGGAGTTGGGTGTCAATTTCAGGTAGCATAGTTGCTTATACTGTTTGGC
TCTGTGTCTCCACCCAAATCTCATCTCGAATTATCCCCACGTGTTGTGGGAGGGACCTGGTGATTGGATC
AAGGGGGCGGTTCACCCCATACTGTTCTTGTGATAGTGTTGTTTGGCAGTTCCACCCTCGCTCGCCTCTC
TCTTGCCACCATGTAAGATGTGACTTGCTTCCCCTTTGCCTTCCGCCACGATTGTAAATTTCCTGAGGCC
TCTCCAGCCATGCGGAACTGTGAGTCAATTTAACCTTTCTTTATAAATTACCAAGTCTCAGGTAGTCCTT
TATAGCATTGTGAAAATGGGCTAATACAGTTGCTTTCTAGGCTTTATGAGCCCAGTTTCAGAGTCTTAAA
AATAACTCAGGTAGATACAGGTTGTTGTGTCTTGTTCTTGGAAAAAGGTATCTATTCCTGGGCTTTGTTC
TTCAACTTTCTGTAGACCTGGAATATGGGAGTGAGTGCCACCTAGTGCTACCTTATGGTTAGGTTTTTAG
GTTCAGACTGAAATAGCTGTTACGGGGAATTGGATGTGAGATTTTTTTGCCACCTTTCTTGTAGTGTAGT
TTCCCTAGGCCATTAACAGTTTTTGGGAAAACTTTTATATTTTATTAAACAAACTTTATTGTAAGAAACA
CTCATATGTATGGAAGTTGAGAGAATAGTGTAGTAAACTCCCAGGTATCCATTACCCTGTTTCAACAATT
AATTGACAGTTTTGCTAATCTTGTTTCTTTTATGTCCTAACTCTGTTTTGTCAGGAATGTACACACACAC
ACACACACATATATATACACACACACACGTATATATTCCTGACAAAGTGAATACAAGTGAAATAAATATG
TGTATATATGTGTGTGTGTGTGTGTACATATATAGATATTTTAGATATATAGACATATCTATATATCTAG
ATCTAGATCTATATATAGATTTTTTTTTTTCTGATACAGGGTCTCACTCTGCTGCCCAGGCTGAAGTGCA
GTGGCATGATCACAGCTCACTGCAGCTTTGACCTTCCAGGCTCAAGCGATCCTCCCACCTCAGCCTCCCT
AGTACCTGGGACTACAGGCATGCATCACCATGCCTGGCTAATTTTTGAATCTTTTTGTAGAGACAGGGTC
TCACTGTGTTGCCCAGGCTGGTCTCGAACTCTGGGGCTCAGGCGATCTGCCTGCCTTGGTCTCCCAAAGT
GTTGAGATTACAGGCGTGAGCTTGTGCCCTGCTGTCAGGAATGTTTTTAAGTTAGCCTTAGACATCATAT
ACTTTCACTTACATAGGTTGAGTATCTTTTATCTGAAATGCTTGGGACCATAAATGTTTTGGATTTCAGA
TTTATTTTTGGATTTTGGAATATTTGCATGGTACTTACCAGTTGAGCATCCTAATCTGAAAATATGAAAT
CTGAAATGTTCCAATGATATTTCCTTTGAGCTCAAACAGTTTTGATCTTGGAGGATTTTAGATTTTTGGA
TTAGGGATACTCAACCTGTAATACTCCTGTATACATCTTGTAACTGCTAAGCAGATTTCTTTTAAATAAT
CACCATATTATACCTAACAAATTTAGCAGTTTTGTTACTATCATCCAATACCCAATCTGTATTCAGATGT
TCTTGATCATCTCAGAAGTGTCTTTTTACAGTTGGTTTGTTTGAATAAGGATTCAAATGAAGTCCATGCA
TTGCCTTTGGCTGTTAGGTATCTCTTGTAATAATCTCCTATTTATTACTTTCATTCTGTTGATTTGTTGA
AGAAACAGGCATTTGAGCTGTAAGCTATTCTTTAGAAGAAATTGAACTCCTTTCTAACTGCTTTCTTCCC
TTTGTGTGTGTATGTGTGTGTGTGTGTGTGTGTGTATTTAAAACAATCTATCTTTACCCTTGGTGGTAAC
CAATCTTTACAACTGAAATAAATAGTAAATAGTTTCTTGCCATCTGTTCACCCACATCACTGTTGTTTCA
TACCTCCTTTTCACAAATCCTAGCATAGGGTTTCTCACTGGATAGGCATTATCTTGTTTATTGAATGAAG
AAGGAAACAGACACAAGGTGGTTTGTCCACGTAAGTGGGATTTAGTTATATGGGAATGTTTATGGAAGGC
AGGCTATTACTTTGTTTCTCTTTAGTTTGGATCTTTTTTGTCTCATAGGGAGATGCAAGATACATGTGTA
TTTATCTTATTTCCATGTACTAGAAAATAAGATCCCAAAGGGTAGGGATCTTTCTGTTGCCTTTGCCCTG
TGATGTTTCTCAAAGACCTAGAATAGTGCTTGGCACAGAGTAGGTGCCCAGTAAATGTGTTGAATTGGGT
GACCCAATAAAAATAAATGCCATAAAGAAAATGTCCCAGGCTGGGCATGGTGGCTTAGGCATGTAACCCT
AGTGCTTTGGAAGGCCAAGGCAGGAGGATCACTTGAGCTTAGGAGTTTGAAACTAGCCTGGGCAACATAG
TGAGACCTTGTCTCTACAAAAAAATTTAAAAAGAAAAATTATCCAGGGGTAGTGTTGTACGCCTGTGGTC
GCAGCTACTTGAGAGGCTGAGGCAAGAGGATTGCTTGAGCCTAGGAGTTCCAGGTTACAGTGAGCTATGA
TTGTACCACTGCACTCCAGCCTCGGCAACAGAGTGAGACTTTGTGTTGAAAAGAGAGAGAGAAAAAAATG
TCCCAGCAACTGAGCATAGGGTATGACTTTAGGAATATATATTTTTGTTCAGTATATATTTATTTAGTAT
ACAGTCCAGTCAATCCCTGCTCTAAGGTTAGGATAATTCTGAGTGGCTCTGGGATCCCACAATTAGCAAT
CGTGCTTAGATACAATTAGCAATCTTGATGCTCTGAATTTGTGTGTGTGTGTGTGTGTGTGTGTGTGTGT
GTGTGTGTGTGTTGGGGAATGTGCAAAATAGATGTGGAACCCATAGTTTCCTTAGACAAGAGTAGGTCTT
CTGAGCCCTGCTTAAAAAAAGAATATGGATTTAAATCTGTTGTCCATCAGCTTCTAGGTAGAATTAAAAA
AAAATGTATTGATGGTAAGTGGGGTGAGGAATTTTTAAAAAGATACACTGATGTCTGGAGCCATACCTTA
AAAGGATTTCTTAGAAATGGATTGAGTTTTTGGGTTGGAGAAACATAGGGCAAAGTTAGGCAGTACTTTT
GTCACTTTGAGACTTTCTCTGTTCCTGTGCCTTGAAATAGAAACTCAGTTTCTATGTAATACCACTTCTC
TAGTCCATTCTTCTTTAAGTGATGATTCTTGCTTTCTCTTGTAG

>PGK18 27 AGCTCAT
GTGAGTCACTTGAGTGGGTTGGTAGTGTGAGTGAACAGAAACTCTGTGGTGTCATTTATTCATTGATTCA
GCCAATCAACAAGCATTTTAAAACAATCTCTATAGGAGATCTGTCAGAGAGGGCTCTGCATGTTGCAGTG
AGTCCCTCATGGAAGAATCCATGGGAGAAAAGCAGTGCTATTGGATTACTGGCCTTCAGTAATGCAGTAA
TGTGTTGCAAAACTTTGTTGTTGTTGTTTTTTTTTTTTTTTTTGAGACAGAGTCTCGCTGTGTCACCAGG
CTGGAGTGCAGTGGCATGATCTCGGCTCACTGCAACCTCTGCCTCCCAGGTTCAAGTGATTCTCCTGCCT
AACCCTCCCCAGTAGCTGGGACTACAGGTGTGCACCACCATGCCCAGCTAATTTTTGTATTTTTCATAGA
GACGGGGTTTCACCATGTTGGTCAGGATGATCTCAATCTCTTGACCTCATGATCCACCTGCTGCGGCCTC
CCAAAGTGCTGGGATTACAGGCGTGAGCCACTGTGCCCGGCCCATTTTTAGTTTTATCTGTTTTTTCTTC
ATCTGTTTAATGTGTATTAAGTACTTACTGCGTACTGGAGATAGTGTCATGTACTTTCATGGTTTGGGTT
GTTTTGGATTATGTTGCTATCTAGAAAGCTATATAAGAAAACTTTCTCATATGAAAAAATTAAGTATACT
GATTACAAGCAGGGAGAAATGTAAGTGTATATTAAAGACTAATATAGTTGATTTTAGGGTGCTCCAAATA
TCATTTTGATTGCTGTATAAAATTGTATCATGTTTTTACATGCTAGTTTGCTTATTTTTCTTTTCAGGCA
TTCACGTATTATTTAGTTCAGTGTTTCTCAAAGTATGTTCCTAAGACCAGCAGTATCAGTATCATTTTTG
GAACTTGTTAAAAATGCAAGTTCTTGGGTCCCACCCCAGACCTACCGAATCAGGAACTGAGGGTGGGGCC
AAACAGTCTGTTTGAATAAGCCCTCCTGGTGATTCTCATGCATGGCAAAGTTTGAGTACTACTGATCTAG
TTTACTGTCATTCCCAACACTATTGACATCTGTTGTTTTGTGGGGGACTGTTGAATTGTAAGGTTGTTTA
AAGCATCCTTGGCCACTAGATGCCAGTAGCACCCTCCCAAGTTGCAACAACAATATTTCTAGACATTGCC
ACATGCCTATCTATTATGAAGGGGCAGAACTGACCTGGTTGAGAACCATTGATCTAGTTTTCACTAACAT
AAATAGTGTGGCTAAGAATGTCTTTATTAAATAACTTTTGAGGTTTTCCGTTAGACTTGATCTTCCATAC
AGTAGAATTTTTGAGTATAAAGGGCATGAACAGGTTTATAAAGACTGAAGGGTACTATTTGTTTCTAGAA
GAAACTTTGGTGTGCAGCCCTGAGTTCTGGTCTTGGTGGAGGTGGTGTTTAAGTAGCTTTTCTTGATAGC
TCATCTTCTCTTTCACCTCTACCCCTCAG

>PGK110 36 ATAGTAA
GTGAGGGTCTTCTGTTTTTTGGCTTGTTTGGGATAAGGGTGGACTGTGCAGTGAGAGGTGGGTAGAATGG
AGTGGAGAAAGTTAGAAGGTAGTGTTGTCATTAGCAGTCATTACTACCTGGGCAGTACAGAGGAACTTCA
GATAAAGCTCCTGGCATCCACTGAGGCGGGGAGGGACAGATAGAAACTTGGTCTGAGAGTTATGGTCTAG
TAGACCTGGAATCCACAATGTAAAAGTTGGCCAGCTCCTGGCCATATATCCTAAAAAAGAGCTGGCATGT
TATTGGGAAGATAAAGTGGGGGAAATCTGGCTTACTGGGCCCTATAGTAATGCTGTCTATGTATGTGTGC
TCTCTCAAAAACAG

>PKM22 31,29,25,23 AATTAAT,TTAATAC,TACTTGT,CTTGTGG
GTGAGTGGGTGTGCCCCTTCCCCCAAAAAAGGGCTTCATGGGCAGTGACCTTTCTCTCCTGAAAAGAGTA
ACTAAATGTCCTAACAAACCTAGGTGCTACATGGGATACTACACAGATTCTTATGAAAGGACTCAGGTCA
TAGGAAGTTGCAGTAAAGAATTAGTATGTGCATAGGATGGCAAATACAGTTAATAAGAGAGTATTAGACA
TTTCAAAATTGCTAAGATGGCGAGGTATGGTGGCTCCCAGCACTTTGGGAGGCCAACGTGGGAGGATTGC
CTGAGCCTCGAAATTTGAGACCAGCCTGAGCAACTTAGACCCTGTCTCTCCAAAAAGTGAAAAAAAAAAA
AAAAAAATTAGCTGGGCATGGTGGCATGCACCTGTAGTTCTGGCTACATGGGAGGCTGAGACAAAGATCA
CTTGAGTCCAGGAGATTGAAGTTGCAGTGAGCCATGATCACACCACTGCACTCCAGTCTAGGCAACAGAG
CGAGATCCTGTCTTAAGAAAAAAAAATTGTCCGGGCGCAGTGGCACATGCCTGTAATCCAGCACTTCGGG
AGGCTGAGGCAGGTGGATCACCTGAGGTCAGGAGTTCGAGACCAGCCTGGCCAACATGGTGAAATCCCAT
CTCTACTAAAAATACAAAAAAATTAGCCGGGGGTGGTGGCGGGTACCTATAATCCCAGCTACTTGGGAGG
CTGAGGCAGGAGAATTGCTTGAACCTGGGAGGCGGAGGTTGCAGTGAGCTGAGATCTGACCATTGCACTC
CAGCCTTGGCAACAAGAACGAAACTCTGCCTCAAAAAAAAAAGGAAGAAAAAAGAAAAAAACATCGCTAA
GAGTAAATTTCAAATGTTCTCACCACAAAAATGTTAAGTATTTGAAGTCATGGATATGTTAACTAACCTG
ATTTAATTATTCCACATTGTATCCAAACTGTATGTATTGGATTACATAACTTTGTAACCCAAATTATAAA
TTACCAGTTTATAATAAAAAATAATTTGTTGCAAAAAGAATCCATATGGTTTAGGTTTTATGCTATAGGC
AAAATTTAGAAGATGTTTTCCTTAGCAGGTCTTTGTAGGAGCAACTTAAAGACCTAGGAAAGATCTTTCT
AACATGTTCTGTGCTACCAAGATTCTGTGGTTGGACATCTGGCTGGGTTTCAGTGAGGGTGGAGAAGGCT
GGCCAAGTCTTAACCTAGGCTTTTCTGATACAGTGGGAGCCTGCAGAACTTGAAGGAAATGGTCGAAGTG
TCCCAGTAGATCAAGAAAGTAAGCTGGCACGGTAGTAGCCTTCCATGCACTTTTTAAAGACTTTTGAGCT
ATTTGGGAGAGGAAAAGTTTTCAGGGAAAAAAATTCTTTAAACTTAAGCAAACTTAAATGTTTTTCCTTC
TTTGAATAATTAATACTTGTGGCTTTAAAACTTTTCCTAATAG

>PKM23 25,21 ACGCTTG,TTGTCAT
GTGAGCTGTGGCTGGACCCTATGGCCATTGTGATGGCCTGTAGGAAACAGGGAGGGGGTGCAGTGTTCGT
TTAGCCACAGTGGACTAGACAAGGATGAGTCTGAGTTTCACAGTCAGTGTGAAGTTTGTCTTTACTAGCC
CATCCCTACTCTCCTTCCCTCTTGTCCTGACAAAGCAACTGGCTGAGTCTCTTTTAGCAAAAAGGACCCC
CTTTGTTGCTGGCTGTGGTTCTCCCACACACCTCTCCTACCCTTAGCTTTTACAAAGGAAGATATGGAAA
GGTTCTACTGGAAAACCCTCTAAGCCTTAGGTGTCCTGGCCACAGCGCTTGACTCTCCTGTCCCAGGGTT
TCTGCTTCACCTTGTGTTGCCATGGTAAACCATCTAGCAGATTGATTCTAGCTTAGAACCAAAATAACTG
GGCAGGTCCATGAGAACGGTTTCCACTATTCTAAGTTTTGAGGGACTGAGCCTAATGCATAAGCACTATC
TGGGGTGTAATACCCCACTTCCTCAGCACTGTATTCTCAGCCTGTGCCTTCCCAGGGGTTCTGGTACATT
AAAATAACACCAGTTAGCACTCTTCCCCAGGAGCCTAGTAGGACTGTATTTGTGCTGGGCTCTTTATTAG
CTGGCTTTACCTATGGACAGAGGCCTTGCCCAGGAGCCAGGTAGCAGCTGTTGGGATGGCTCCATTCCTG
CCTCCATTGCCAGATTTAGAATTAACCCATTCTGAGGAGCTTGGGGTTCCCTGAGGTACCATGACTTATT
TATTTTTTTATTTTATAAAACAAAATTTTGCTCTGTCATCCAGGCTGGACTGCAGTGGTATGATTATGGC
TAACTGGATCCTTGACCTCCCAGGTTCAAGTGATCCTCTTGCCTCAGCCTCCCGAGTAGCTGGGAATACA
GGCATGCACCACCACACCTGGCTAATTTAAAAATTTTTTTGGGGGAAATGAGGTCTCACTATATTGCCTT
GGCTGGTCTCAAACTCCTGGGCTCAAGTGATTCTCTCAAATGTTGGGATTACAGGAATGAGCTACCATGC
TCAGCCTGGGATTGTGCCTTTTTAAAACCTTCAGACTTAACCATAGGTTTCCCATAGATCATGGGATTTC
GTAATGGCATTGATAAGAGGAATTACAGAAGAGGCAAACTTTGCACCTGTCTTGGCTTCTGTATTTCCTG
TTGAGAGTAAAGAAAATGCTATCCTGTAAGGCCAATTGCCTTACAGAGGTTGCCCTCTGGCATTTGGAAG
TTGGTATTAAGTTTGGACTAAAAATAAAGCCTCAGGAAATGCAATCCAAGAGTGAATTCCTCCTTTTGGG
AAACACAAGACTCTTCATCATAGATTCCCTAACCTGTGTTCATAAACAGCCTATGGCCTGGCTAGTGGCT
GGCCCTTAAATGTCATGGGGACCTGACCAAGTCCAGCAGACATACCATGTAGGTTAAGACATGTCCCTGT
ACCTTTTGGAAAATTCTGTAGTTTTCCAAAAGCAAGGGGTCCTTAGCAGGAGTCACCGAGAATTACTTGT
TAGAGAATTAAGTGTTAGCTTAGCTTAGAGAGAGCTGAAGACAATGCTGGAGGTCTGTTCGCTGTTGATC
CCTGCTGCTGTAGTCTGCCATGGGCTCCTGCATTCAGGGGAAGGAGCAGAAATAGATTTTTAAGAAGTTG
ACCTTTAAGTAGGCTTTATGGTTCCTTCATCCAGTAAAATAACACCACATAGCTCTAACATGGCAAGGGC
GAGTGATACCTGCCACACCTGCTGGATGAGAGCTGGCTCCGATTTTGGTATTTTAAACTTTAAGAGGCTT
TTGGAGATTATCTCTACTTTCACTCCTATTCCCAGATTATAATTAAGATTTATTTTTTATTTTTTATCTA
TTTATTTTTTAAAGATGTCCCTCTTGTGTGTTCATTTTGAAGTTTTAGACCAAGATGAGGTTGTGTGTGG
GCTCAGCTTGGAAACTGATCTGAAATTATTCTAATTTATATAATGTAATGTAAACAGTTTCAGCCTTACC
ATACGTCAGGGCTATCGTTTCATGTGCACCTTTGACTAGGGGCTGGGGCGTACTTTTCCAGTTTCTGACT
ATTTTAAATGCTCTTCTGAGCAGAACGTTGAGATTACTGTCTTCCCTCTCACTCTGACAGAGGGACATCA
AATGTCTGCATCTGATCTTTTAACAGCTTTTTTTTTTTGAGACAGAATCTTGCTCTGTTGCCCAGGCTGG
AGTGCACTGGCACAATCTCTGCTCACCACAACCTCTGCCTCCCAGGTTCAAGCAATTCTCATACCTCAGC
CTCCTGAGTAGCTGGGATTACAGACCTGTGCCACCACGCCCAGCTAATTTTTTTATATTTTTAGTAGAGA
CGGGGTTTCGCCATGTTGGCCAGGCTGGTCTTGAACTTGTGACCTCAGGTGATCCGACTGCCTCGGCCTC
CTAAAGGCGTGAGCCACCACGCCCAGCCCTCTTTTAACAGCTTTGGCAACTAGTCTTCAGCCCTCACTTT
TGGCAGTTCACATGGGCAAGATGCATTCTTGCTGAACATGTGGTTCCATATGCCATGTTTTCCAGATTTA
TTTATTTATTTATTTATTTATTTAGAGAGGGAGTCTCGCTCTGTCATCCAGGCTGGAGTGCAGTGGCACG
ATCTTGGCTCACTGCAACCTCTGCCTCCTGGGTTCAAGAGATTCTTCTGCCTCAGCCTCCTAAGTATCTG
AGATTACAGGCACCTGCCACCACACCCGACTAATTTTTGTATTTTAGTAGAGACTTGGTTTCACCTTGTT
GGCCAGGCTGATCTCGAATTCCTGACCTCAAGTGATCCATCCGCCTTGGCCTCCCAAATTGCTGGGATTA
CAGGCGTGAGCCACCACACCTGGCCTAGAAATAATGACTTTTAAACAACCTAAATGTAGAGCCTTCCACA
GGACAGCATTGATGGATGCTTTACCACATAACATCCCAATAAAGCCACAGCTGAAGTGGAAGACTCAGTA
CACCTCCCAGAGATGCTCTAAGAGATTATGATATATGACATAGATTTGAATAATATACCTAATAATTGGT
ATGTTTATAATATATGGTTTTACATCCCCAAGACCAAAAATGCATGTTTGCATGAAACACTCATGGTTAC
AAAAATATATTAGGCCACCAAAAAAACCCCCACGTTTCATAAAGTAGAAATTATACAGACACATTCTCTG
ATAAAATTTTTTAGTGGAAATTAAGAACAAAGTCAAGAAAACTGAAGTGTGCTTACTTTAGAAAGCAAAG
ATCTCAAGGTAGATGAAATAAATATTTAACTCAGAACACTAGGGGAGGAAAACCCTAAAAAGGGTGAAGA
AAATAATTTTGTAAGATTATAGCTCAATGAAATGAAAATAAATTTGACAGATTAAGCTAAGAGCTGATTC
TTTGTGGGGAAAAAATAGTAAAATAGAAAGTTCTGAGAAGCCAGGTGAAGAATGCGAGGATGTGCAAATA
AGAGTATGAATAGAAAAGAGAATATTTCCTACACATTGGAGATTTTAAAAGTCAAGAAAGACTTATAACT
TAATTCCTATATAGAGAGATGACTCTGGCTATTTTCAAAGAAAAGATAAATATCCAAAAGATAGAAAATA
TGAATAGACCAGTGGCCATAAGAAGTTGAAAAAGTGGGCTGGGCGTGCGGTGGCTCACACCTGCAATCCC
AGCACTTTGGGAGGCCAAGGCGGAGGGATCACTTGAGGTCAGGAGTTCGAGACCAGCCTGGCCAACATGG
TGAAACCCTGTCTCTACTAAAAATACAAAAATTGGCTGGGCATGGTGGCACATGCCTGCAGTCCCAGCTA
CTCGGGAGCCTGAGGCAGGAGAATCGCTTGAACCTGAGAGGTGGAGGCTACAGTGAGCCAAGATCGCGCC
ACTGCACTCCAGCCAAAAAGTTGAAAAAGTGATTAAGATCTGGTTCACCTCAGAACACTTAAGTCCAAAT
GATTTTAGTGGCTGAATTGTCTCCCCTTCAAAGTTCAGTTACATTGTTAAACTGTTCCAGAGCCTAGAGA
AATATAGAAATCTTCCCACTGTGTTCTTTGAAACCAATATACGCTGATACTGAGATCAAACAAGGACAGT
ACCAAAACCAGGCAGGTACTAACAGTTAGTGTGCTAGACCAGTCTCACTTAGATGCAGAAAACAAATAAA
ATTTAATAATCCAAATCCAGTAGTGATTGAAAGGAATGTCTTGATCCATGACCAAGTAGATTTTATTCTA
GGAGAACAAAATTCTACATCGGGATTAAGTAGAGTTAAGGTTGACATTTTTTTTTTTTTCTTCTGAGACG
GAGTCTCGCTCTGTCACCCAGGCTGGAATGCAGTGGCACGATCTCGGCTCACTGCAACCTCTGCCTTCCG
GGTTCACACCATTCTCTTGCCTCAGCCTCCCGAGTAGCTGGGACTACAGGCGCCTGCTACCACGCCCGGC
TAATTTTGTTTTTGTACTTTTAGTAGAGACGGGGTTTCACCATGTTAGCCAGGATGGTCTCGATCTCCTG
ACCTTGTGATCCCCCCTCCTCGGCCTCCCAAAGTGCTGGGATTACAGGCGTGAGCCACTGCGCCTGGCCT
GAGTTAAGGTTGACTTTTAAACAACCTAAATATAGCTAAATATAGAGCCTTCCGCAGGACAGCATTGATG
TGTGGAACTCTTATCCACGTGATAACATCCCAACAAAGCCACAGCTGTAGTGGAACTCAGTACACCTGAG
TCTTATCATTATAAGATGATAATAGGTAACATTTATTAGATAATTACCATGTACTTTGTCCTAATACTTC
ATGTATTCTTTTACTCCTCACGTCAACTCTGAAGGAAAGGCACCACCTATCCCCTTAAAAGAAAACAACT
ATTACTATTCTTTTTTTTTTTTTTCTTTTAGAGACGGAATCTCACTCTGTCTGTCGCCCAGGCTGGAGTG
CAGTGGCACGATCTCGGCTCACTGCAACTTCTGCCTCCTAGGTTCAAGTGGTTCTCTTGCCTCAGCCTCC
TGAATAGCTGGGACTACAGGTGCACGCCACCACGCCCAGCTAATTTTTGTATTTTAAGTTGAGACGAGGT
TTCACCATGTTGGCCTGGTTGTTGTCAATCTCTTGATCTCATGATCCACCCGCCTTGGCCTTCCAAAGTG
TTTAGATGACAGGTGTGAGCCACCGCGCCCAGCCTCTATTCTATTCTATTTTGTTCTATTTCTATTACAA
GCCAGTAAGCAAGAAAATATCATAATTTATAAGGAACCCTATAAAAAACAGACAAGCCAAGGGTCTGTCA
TTAGGAAGTATGCCTGAATAAGAAGCTGAAGATTTTTAGACACAGGTTTCAGGCAACACTGTCTTTAGAG
GCTAGGCTCTGGCTCCAGCTCCCTCCAGCCTCCTGTGAATAACAGGCAGGCTTACTTGCAGGTGCCACTT
TCCTGGACAGTGGTGGTTAAAGGACAAGGCCCAGAAAGTGCTGAATTAGGTGCCCTTGTTACCGCTAATG
TCTTATTGATGACACTATCTTAGAGCTCTTTTGACATCTTGGCTCTGCGTCTTTTTTTTTTTTTTTTCTT
GAGATAGGGTGTTGCTTTGTTATCCAGGCCGGAGTGCAGTGGTGTGATCATGGCTCACTGTAGCCTTGAC
CTCCTAGACATAACCCACCTCAGCCTCACAAGTAGCTGGGACCCCAGGCACGCACCATCATGCACAGTTA
ATTTTTGTGTTTTTTGTAGAGACGAGGTTTCGCCATGTTGCCCAGGCTCATCTCAAACTCCTGGCCCAAA
CTGTCCTCCCACCTTAGCCTCCCAAAGTGTTTGGTTTATAGGCATGAGCCACTGTGCTTAGCCTGAGTCC
CTCTTTTAAACAAACAAAATGGTAAATGGAAAGGAGGAAAGGCTTAAGAAAAAAGATTGAAGCCAGGATT
TGTTGTAAGCAAGGAGTAATAAAGGGCAGTTCATTTAGAGAAAGGCATATGACCACCTTTCCCCCTCCAA
TCAGAATCTAGAAAGTGATTGAGGCCGGGCGCAGTGGCTCACGCCTGTAATCCCAGCACTTTGGGAGGCC
GAGGTGGGCGGATCACGAGATCAGGAGATCGAGACCATCCTGGCTAACATGGTGAAACCCCGTCTCTACT
AAAAATCGAAGAAGTTAGCCAGGCGTGGTGGTGGGCGCCTGCAGTCCCAGCTACTCGGGAGGCTGAGAGG
CAGGAGAATGGCGTGAACCTGGGAGGTGGAGCTTGCAGTGAGCCTAGATAGTGCCACTGCACTCCAGCCT
GGGCGACAGAGCAAGACTCTGTCTCAAAAAAAAAAAAAACAAAGCGATTGAGAAAATCAGGTCTGTGTGA
CCTTAGCAATGAGTTATTTAGCTTGGGCCACTGTTAGCTTAAGTCAATAACTTCAAGTTTGCGTTGTAGT
TGGAATCAATAGAGGAAAAGCTCTCAGCATTACCACATATATCAGAATGTGACATTGATTGCCAGACCAG
CCTTATCCAAACACAAGTCCTAGGCTTTTTGCCCTGTTTATGAGCTTTATATGCTGAGGGTATTTGATGA
GTCTTAGGGAAAAAAGAACAGCCCTGGGGACACAGCTGCTTTTATGATGAGACATGTTTGCACCCATACC
TTAATGGGTTTTGGTGGCAATATTCTGAAATTTGCCACCTACATTTCAAAGATTTGCCCTTTGGGTGAAT
TAGTGCTGTAGTAGAAGTGGGTGGAGGCTGAGGAGGTTGGATTAAGCAGGTAGAGGATTTCTCAGTGCAT
GGATCGTGCTGAGGATGGAGATAGAGCTCTAAGACATCCACGGGCCTTTCCTGAGTGATCAGCTTTGGCT
CCTGGGCAGGGGAATTGGAGCTGGATTCTAGTGTGGGAGCACGCTTGTCATCTTCCTTCTTTTCCCCCAG

>PKM24 38,33,23,16,8 TGGTGTC,TCTCCAG,GGACTCT,TGCTTAC,CTCTTGT
GTGAGTATTCTGCGGAGAGCGAGGGGAAGGCTCAGTAGGCAATATGCCCCAGAGACATGTCCTCCAAAGC
GCTGGGTTGCCATGTTTCTTCCCAGTACTATGAAGGACTGCAGAGGAGTTGAGGTCTACAAATGAGGATT
TATTCATCACTGTAAACAATGTTGATTTGATCTACTTTGCTAGGAAATGGTACCACAAAGGAACCTTTTT
TTTTTACCCTAAAAACCTAAACTTTAGGCTTTCTAACTTGGAGAACCATCTCTTTGTATCTTTTTCCCCA
TCATTAAGTAGCATAACTGAAACATATTCTTTTCTTGGATTATTTCCGTGAAGTATACAGAGTTAGAGAA
TAAGAGCAAAAAACTGTATTACTTTTAGCAGTGACTTGAGCATTGTTCCCGGGAGGAAAGAGCTTTTCCA
TTCCTTCTGAGGTGATGCTGCTACTGGTGTCTCCAGTTTGGACTCTTGCTTACTCTCTTGTCCCTAG

>PKM25 32,31,28,20,18,16 CGTGCTC,GTGCTCT,CTCTGCC,CCCCTAC,CCTACTT,TACTTAC
GTACGTATGGGAGCTGGAGTCCAGTTGTCTAAAACAGTCTTTTGTCTCTAAACTTCCTTGACACAAGGAA
GATGGGAAGGTTGGTTGCCTGGCAGTGAGATTGAGTCTGTGTGTTCTCAGGAATCCCTTTTATAACTCAT
TTATCCTCAAAGATAGGCTTTAATCCAGCATAGTTACATTCTTCTGGTTCTGGAGAACACAGGAACATAC
ATACATATATATATATATATACATATATATATATATATATATATATATATATATATATATATATATTTGT
TTCGCTGTGTTTTGTTTTGTTTTCAAGACAGAGTCTCGCTCTGTTGCCCAGGCTGGAGTGCAGTGGCATG
ATCTTGGCTCACTGCAACCTCTGCCTCCAGAGTTCTAGCTATTCTCCTACCTCAGCCTCCTGAGTAGCTG
GGATTACAGGCACCCGCCACCACACCCGGCTAATTTTTTTGTATTTTTAGTAGAGATGGCGTTTTGCCAT
GTTGGCCAGGCTGGTCTCAAACTCCTGACCTCAGGTGATCTGCCTGCCTTGGCCTCCCAAAGTCAGAACA
GTCTTAATTATCCTTATTTATGGGTGAGGAAAGTGAGGTACAGAGAGGTTAAATGGCTTGCCCAGGATTA
CACAGTGTAGTAGGTTTTCAACTCTGGTAAAACAGCTCCAGCACCCATAATGCACCACTTCCCAGCTCAC
TGTCCTTGCGGGAAAGGTGCCTGCTTCCTGTTGACCTGTGCCCTCGTGCTCTGCCTCCCCTACTTACCCT
TTTTCATACAG

>PKM26 39,34,32 CCTCTGT,GTTCTAT,TCTATAT
GCAAGTCCCCGTTGTCCCTGCTCCAGTCCCAGCGCAGCTCTCCGAAGGGCATGGTCCATCCTGTGAATGT
CTGATTCCCAGCCCCTAGCCCATCAGAATGTAGACTCCCAAGCCAGTTCCAAACCTGCTGAATCAGAATA
TCTTAGGAGAGTAGAAGGCATTATGTTTTTTTGTTTTTGTTTTTTTGTTTTTTTTAAAAAAAAGCTTCCC
AGGTAATTGAGATGCTGGCAGCTTGACATTGTTCCCTGGGCCTGGGGACCAACATTTGAGAGAACAGGGT
CACTGCTCACAGGACCAGGGGCCATGATGTTCTGTTCCTGATCAGAAACACTACCAGTGTTTGCTGGAAT
GGGGGGACCAGGGGGAAAGATGACAGCAGACACTTAAGAAAGGGCTCTTTTTGGCCCTTCCTGGGGAGCC
ATGTGGAATTTCAGGGCCTGGTGTCCATGTTAAAGCTTATGGCCTCCTGGTCTTCACTTAGAATGCAGCT
GGCTCAGTGATCATGCTAACTCTGGTATGGTCCATTCCACTCTCAGAGGAAGATGTGTGGTTCTTCTCCA
GTTTCAGATTGCCCCAACTTAGCTTACCCCCTCCCCAATGCTCACAAAGTAGAGCCCAGTGGGCATGGCC
ACCATTTTTGGCATCCTGCTAGGAATACAACTCAGCACAACTAAGATGCTAGACACACTCTTGTGGATTA
GAAGTGTGTTTGGGGAGGGTGGGGGAGCAACCCTGTGCACCCACTGTAGTGGCCTTACTGTCTGAGCTTT
GTGTAGATATCCTCTGTACCAGGCAATTTGGGGTCCTCCCCTTTGCCATCCTGATAAGCCATAGGCTAGC
TGAACTTGGCCCTAGGCCAGGCAAAGCCACATTCCCTCTTGCCTTCAGCAGGTTGGAGTGGGCCACCTCA
AAGGGCAGTCCTCAAGTGTCCTTGACTAGATGAGGCCATGGGTCTTTGTGGTGGAAGCAGTCATCAGGCC
TCAGGTTCCCTGTCTTGAAGTGCTGATTGGAAAATGGAGGCCCTAGAGAGACCCCTAACATGCATGGGAT
TTGGAGAGGAGACCTTGGGAATGAGCCCATTTGGATTTGCCCTCTCCCCTTTCTTCCGTCAATGAAGCAT
CCATATTGGTGTTGAAGCCCAGCAGGCAGAATTGTTGGCCCACTCTGGGGGCCTAAGGTAGCTGGACTGC
CTTGCCATCTGTGTGCACCCATGATGATATCATGGATGTCTGTCCTGGTACAAGGACATCTAAGTTAGGG
AATCCCAGGGAAACTTCTTGTCTACTGCCATACTTGTGGCCTCTGTTCTATATAACCTCTCTCCCCCCAA
CTTTGTCCATCAG

>PKM28 65,52,50 CCTTTTG,AGCTCTG,CTCTGAC
GTGAGTTCTGGGGCCTGCCCCATCCCCCAGGGCTTCGGACTGGGCCTGGGATGGATGCAAGCTCTGGTGC
AGAGCTTTTTAGGTTTCTCCATCCTCTTATGCACAGCCTTTCATTATCCTCCAAGTTACAGCAGCAAGAG
GGTGGGGGTGGAAGTGGAGGTGGCTTTTTTTTTTCTCCTGTTCTGCATTCCTGCCCACACCCCCACCCCT
CCATTTCCTTCTGCTCTGGAGGCATCCTCCTTCATTGGACACCACACAGTTTATTTCACTTCTGACTTCA
AGGTTGTGAATTCTTCCCATGGCTTAAGTCCTGGGATACTTCTGCAGTGAAAGGAGGTCTTGTACCTCTT
CCTCAGAGTCAGAAGTTCTGAGTACCTTTGCCCTATTCTGAAAAGGGCTAGGGGCTCCTGCTCCCAGCTG
CCCTCTTCCTTTGGCTTCCAATTCAGTTCCCTCTGCCCCGCATCCTGCAGACAGGCGCTCCCGCAGGGGG
CCCTTGTGGACCTGCACTGGAGTCTGTTGCCTTCACTGAGCTGCCTGTGCTGGCCTTGCATGGTGCCTGT
AGGGGGATTTGCTTTGCTGTGCCATTGGGGTACAGCTGCTGCTCTTACTCTAGACCAAAAAGTCGGGTTG
AGTGACTGGTGGCAGGGCCACAGATAGAGACAGCGGGGAGGGTGGCTGACCCTGGCGGCCCTGGACTGAG
CGTCTGGAGGAGTCGTGGAGGCTCTTTCCCTTCTTTCTCCTCTGAGAGCTCGTTCTTCAGGCTCTTCCAG
CTTGTCATGTCGAGTGCCTGGCCACTGCTCAGGGTTGGAGGCTCAGTCCCTTTGCCCTGTCTGTTCCAGC
TCTGGAGCTAACTCAGGGATCCCTGATCAGGGTTACATAGGTTTGGTAAAATGAGTGCTGGAAATTAACT
TTCTCCCAGTAGTCTTAGGTCATGCTCAGTGAACTTAAACTTTATCCAGATATGGTTTTCCTTCAGCCTT
TCTATTCCCTTTCTAGCCAGTGAAAGACCCGCTGCCCTTTGACCTCAGCCCCTCCAAGCCCCCAAGTTTA
AAACGCCACCCCCTGCCACCAGAAAAAACAGAAAAAAAAAAAAAAAAAAAAAACTAAAACACCCATCTGG
TCTGGGCATCTTCCTTTCCTTTTTCACTATGTATCCTGTTACTGGGCTTAAACAGCTTTCAGAGAAGAGA
TGTCATTTCTATTAAATGCTCTTTCAGTAGCGAACTGAGTTCACACTTGACTAAGGATATTTTCCGGACT
GTCTGTCATCAGCATCCTTAGTGGGTTTCCCCATATTTAAATTGGTAGAGGCCAGGGATGGTGGCTCACA
CCTGTAATCTCAGTACTTTGGGAGGCCAAGGTAGGTGGATTGCTTGAGCTCAGAAGACCAGCCTGGGCAA
CCTGGTGAAACCCTGTCTCTACTAAAAATTCAAGTTAGCTAGCTGGGCATGGTGATGCACTTCTGTAGTC
CCAGCTACTTGGAGAGGGGGTGATGCTGGGGCAGCAGGATCGCTTGAACCCAGGAGGTTGAGGTTGCAGT
GAGCCAAGATGGTACCAGCCTAGGTGACAAAGTGACACCCTGTCTCAAAAAAGAAACCAAACAAACATAA
AAAAAAAAACAAAAAAATCGGTAGAGAGTGATTTCTCTCCCAGGCCCACTTAATGTAGACTGGGCCTGGC
TGACACCTCACCATTCGTGTGATGTGATTGCTGTTCTGATGCTTAGATACTCTTGGCGCAGTCTCACAAT
TGCCACCATGGTAGGAAGGTGTCCCAGGAGACGGTGCACCTTGAACCAGTCACCACTAAAGTGGCTGCCT
TTCTGGGTCTCTCCACACATCCCCTCTCTCTAATTTCCCTACTTAATCGTGTGACTTCATGGTCTCAAAG
GAGGAACAGAGGCTGATCTTGACTTAGATATACTGAACCATGAAATCACTGCATAGAATGTGGGGACTTG
AATGTGTCTTTGGGCAAGTCATTTAACCTCTTAAGACCTCATCTGTAAAATGGATTAGATATGTTTAATT
ATAGCCTTAGCATTAAATATTCATTGCTGTTATTATTAAGTGTCTGATAAGTCTCTGTGTACATGGATGT
AATCTTCCTAACTCCCATTACCTCCATTTATAGATGAGGGTTATATGGCCAATAAAGCCTGGGTTTGAAT
CTAGGTCTACTGCCTCCAAAGCCAGTCTTCTCTCCTGCAACATCATGCTCTGTCTAGCAGGAGATGAGAA
CAGGTCTCCATTTGGAGCCTGTCAGTGGGGTCAGAGACTAAGATTCAGGCTCAGGGTCTAAATTCCATAT
CCTTTCTTCCATACCCTGGTGTTTCCTATGAACAGATAGATACTTTAGGGCTGCAAGGTTTGGATTGCAT
GGCACTGCTCAGAAGATAAGTTACAGGTCTGGGCTAGGCTGTAGCTGCCCCTCCAGGTGGCTAGACCTTT
CCTTTCTGTGTCACCAGTTAACACTGGCCAACAGTTCCTTCCATTAACTGTTCACTGCTTTCTCCTGTGT
CTAACTGATGCAGTTTATGACCCATAACTAAGAGCAGTACCAGGTATGGCTCTGTTTCCTGTTCATGTCC
CCTGTCCTCTGGGCTGCATGCATTCCGTTCTTACAGAAAGAATACCTTTAACCTAGTACATCCTGCCACA
CATCTGCTTCTACTGTGAAATTGATGAGGGGGTATTACCGATTCTTCCCTCACCCATCATTTACTGAGAT
GCTGGTGATTGCATTATAATCCTCTAAAGCTTACATTGTCTTTCTGATTCTTGGTCTTATCTGAGCAAGT
GATCTATAAATAACTCAGTGGCTTTCTCATGACTGTTTTAATTATTAGATTTTAATCAAGTGTCTTATTA
AATATATCTGCATGCTTCCACAGGCATCTGTCTCTTCACATGGCTGTTCAGTGTGCCTCTCACAAGTTAG
CCCACGTTTTCTGTTCTCCTGCTTCAAACTCAGTTGAGCTGCCTTGCTTTGGCTTTGATCCCAGCTTTCC
AGCGCTGCTCAATCTGTTGCCATGGCAGGCCATTGGAAAGGCTCAGTGCATCCCCGTGCCTGAAGCCAAG
TGAGCGCTCACTCCATGCATGCATGGAGGCTGGGCAGGAGCCTGCCTAATCAACCAGCCATGTGAGGAGG
GAGGGCCTGTTCCTTCCTGTAAGCTATGTCATGAGGCAGCGTGGTCAAGTCCTCTGCCAGGGAGTGGCCT
GGGCCCAGCCTGGGCATGTTTTCATGCCAGGGTGCTAGAGCCTACTGCCAGATTGTCTCCCTCCACCCCC
AATGAAAAAATCCTTCCAGAAGGGAAGAGCCAATTTCCCCTGTATTGGAGGGGAAGTGGCAGCACCTCCT
GAAGCAGTTGGACTTTCATCACCCTACCTCTGCATCTGCCTGAAGGACAGATTTAGCCAATTAACCTAAG
GTTACCTTCCTCTCTGATAAATTCCCCATTCTGTCTTCCCATGTGTTGTGTCTCGTTTTTTTCCTCCTCC
TTCCCTCTTCCTTGCCCCCTCTTCCCCTAAACCTTACAGATAGCTCGTGAGGCTGAGGCAGCCATGTTCC
ACCGCAAGCTGTTTGAAGAACTTGTGCGAGCCTCAAGTCACTCCACAGACCTCATGGAAGCCATGGCCAT
GGGCAGCGTGGAGGCTTCTTATAAGTGTTTAGCAGCAGCTTTGATAGTTCTGACGGAGTCTGGCAGGTAG
GGCCCTAAGGGCAGGTAACACTGTTAGGATAACCAGCCTCTTGCTCCACCTGCTCTAGGAGAAGACAGCC
AGGCCCAACCTGGCATCTGGGCACAGAGCCTCTTCTCGTCTGTAGGAACACCGCCAGGGAGGTCATGGCA
GGGCAGGACCAAAGGGTCCTGTGGCTCAGTAGGCACAGTAGATGTCACAGGCACTTGGTGAAGGACTGGT
TTCTGTGGAGTCTTGATCTTGGCTCAGCTCAGAATCTCCAGTGATTGGGCTCCTCTTGGCCTTTGTTCCC
AGGAACATGTTCCTCACCAGCTGTCCGGTGACTCTTCCCCTCCCTCTCCTTTTGTGACAAAGCTCTGACA
AAGCTCTGTCCCCCTCTCGTCCCTCTGGACGGATGTTGCTCCCCTAG

>PKM210 27,26,25 TTTACTC,TTACTCA,TACTCAC
GTACGTGGCTGGAGCAGGGGCTAGAGCCTAGAGGAGCTTGGGGATGCTTGAGCATTGGCTTCTGTGGGAC
CCCGAAAGTTTGGGGAATAGAAAGGGGAACACACAGACCTTAGTGGGGCAAAAGGCCCAGCGACTGTTCC
TCTCCCTTATTGGGAATGTTCATTCTGAATCTCTCATTCTCCGAAGTCCTAAGCTGAGCCAGGAGGGAAA
AGGGTCCTTTGAGTTGTAGGGCTGAGCAATTCAGTTCCTCTTCTCTTCTAGTCTGGGGCTCAAAGCAAAA
TTGTCCATTTTTTGGCATCTGCTCATTACTGAGAGTTTTTTTTGTTTTTTGTTTTTTTTTTAAATAAAAT
TGGCCACAGCTCCTGTGCTGTGGGGTGGCATACACAGATTACGTACTGATGTGGCCATTGTCCCTGTATA
AGGTAGGGTATCATCAGATGACAGGAAGCAGCTAGCTCTGACCCTGGGCAAGGCTTTGCACCCTCTCCAG
GATAGTGAATGATGTCCAAAGGTCCCTGCCAACCCTGCCATCTGAGTGATAAGGACATTTCAGGGCCTTC
CTCCTGTTTGCCTGGGCTGTGAGTTTGGTGCCACCTTGTGGTGTGAGGAAGTAGTGGTCAGCCAGCCTAG
TTCAGTACTCAGGCTATGGGGCAGCTGCCCAGGTGCAAACCTGCCTGGCTTGGCTTTTACTCACCAACCT
CCCTTCTCTTCCTCCAG

>PSMB44 44,40 CTGTTAT,TATTCAG
GTAAGTAGTAAGTCTAGAGGTGGGGGAAAGGGAAGACAAAAGGAAATGGATTAGTGGTTGTCTGCTTTTC
TCCTGAAATTCTGATATGAGGGATGGGCTGGGATCGCTATTACTGGGCAGATGGTTTTCTTTGTAGTCTG
GGGGCTGTAGGTGTTGACACTGATTCCAGTGACAAGATGACATGACTGGGAGTCAGTAGACATGCAAAGA
GAGGACACCCTAGAACTTCTTCCTGAAGTGGCTCTTAGCTTATTTTCTAAGCAGAGTTCATTCTGGTGAG
GCAAGAAGTAGAATGTCATCTTTCACTCTAATGCTTTTTATACCATAGATTTGAGACAACTAGCCTGTTA
TTCAGCCCAATATCCCCCCATGGTTTTCCCCCAATCTCCCTAG

>RPL134 26,23,22 ACCCCAC,CCACTTA,CACTTAA
GTGAGTACACGGCTCTCTGGCCGTCCTGGTGCGCGGGGACAGTGAGGCTTGGCTCCTTTATCAGTGACAC
CGGTCCCTGGGTCTTGCTGGGGTGAGAAGAACCAAAACATTGTGGGTGATGAGCTAAGCGGGACTGCTAA
GGTTCACCTGTGCGTTTCCGCAGAGATAACCTTAATGGACATGGCAAGGCTGTGTGACTTGGAGGCAGCT
TTTTCCATTGACGTTGCTCTCCCTAAAATGCTTCGTATTCCAAAATATTTCTAGAAAGACCTTGTAGGAT
AAGGTTGATAAAGAGTCCATTGTATACGTTTCCGGGTAGTTAAATTAGGGAACAGTTTTCTCTGCCCCGC
CCGTGGTTCACAGGTAGATAACTGTCTCGTGCGTGTTGCGTCAACTCAGTAAGATATAGTCACCTAACTA
ATAAGGACTGTTCTTAACATTGGGGCCACAAAGTGTGTTGTAGAAAAGGCTCAGACACTGGTCCTGAACA
CGGAATCCCCAGGGGAAAGTTTGGGGCCAGGTGAGGGTGGAGTCCTTGCAGCAGTGCGGCCAACCCCACT
TAACTCTTCTCATTCACCAACAG

>RPL135 22,20 GTTTAAC,TTAACAA
GTAAGTGAACACTTACTCAAATCCAGGCTTCAGACGAGATCAGTGGGTGAACACGTGGGTATCTGAGATG
CGGGTGATGGGGGTCAGGCTTAAGAACGTTAATAGTGGCAGTTGTGGGTGTGGAGGTTTGCGGAAAGGAA
CATTTCTTCTTAGTTTTTACTTCTTGCAACCATGAAGCCATACATTGGGAAGTATTTTTGTTTGTTTTGT
GTTTTTTTGTTGTTGTTGGAAAGAGAGTTTCTCTATGCTGCTTACATTGGTTTTGAATTGCTGGGTTTAC
AGGCTTGAGCCGCCATGTCCAGCTCAGGGAGGGTTTTTCTTTTTTTTTTTAAATCCCAGGGAAGGTGATT
GACTCAGGGTTGCTTTTCAGCAGTACTTATGGCAGCGAACCTGACCCCCAATCCCCGGGAGGTCCTCCAG
GTTCTCCTGACGCTTGGTTGTTCCCTTGCCCTTTGGTGCATGTGGGTTTAACAACCTGTCTTTCTCTTCT
AG

>RPL13A1 22 GAGTCCT
GTATGGGCTCCGCGCGGGCCGGGGCGGCAAGGGGCCGGGTGGGATCCAGGCCGGAATGGGGTCGCACCCT
CTCTGTCTTGCATGTTTTGCGGAGCTTAACATCCATAATGAAGCAAAATGGAAGTCTTTTGGGATAAGGG
GAATCTGTAGGAAATGCCGCGGCTCTCTTTAGGCCTAGGGTTGGCTACAATGTGGCATTTCCTTCTCGAG
GCGAGGGTGATAGAGCTTCCAGCACAGGACAGGTATTTTGCAACTAGATTTTGCTTACCTTGAACTCGGG
TAGTGGGTGGGGGCCCTGGGGTAGAGTCTTGGCCGAATTGGACCCTTGTGTGTCCTCAGCGATGAGGAAC
ACGCGGAAGTGTGGCCGGGCGGTCTCGGGGCAATGAGAAACTGAGTTTTGGCCAAAATGGAAGGTATTTT
TATCCCGCTCAGTGCGCGGGCTACTTTGATTTCACGTGGAGGTGTTAATCGGGGTCCCCTGCAGCTCCGG
TTCTTTTAATTCTCAATGCCTTTCTGCGGGGGGTCGAGAGCTGTTGGCTGCGGGGCACTCTGGAATGAAC
TCGTTTTCCGTCGTTTTGGGGATTGGCGATTGTCCTGAGGCGTGTTACTGGAAGTCGAGAGCTGTGATGA
ATGGTTCCACAAGGATGGGACATCTTTTGGGCCTGACACCTGGGGGCCCTTTCCCTGGCTCCTGGTGTAG
CTACTTAAGTATAAAGGAGGGATTGGCCCTGGAAAGGTTTCTTTGTGAGTAGTCTGTTGTTGGGGCGGGT
GACATTTCAGAGCCAGGCCGATCTAGGCAAGTTGTGTTCACCAAGCATGTGTCTTTGTGCCTAGCACAGT
TCGCAATGTTTTGCGTAGTTCAGTTAACCATATTCCTGAGGCAGTTACTGGTATCCTTGTTTTACAGAGG
AGGAAATTAAATTGGAATTGGTGATTTTGGGCCAAGGTCACGACTTCAGGAAGTCTGTCTGGATTTTAGA
GTCTTTGTACCAACGCTTACAAAGCATGTGTAACAACCAGTGTGTGCTTCATGCTTTTGCATTAAAACAA
TGAGGATTTCTACTTTTAGTGTTTTTTCTGAGACGGAGTCTCGCTGTGACACCCAGGCTGGAGTGCAATG
GTGCGATCTTGGCTCATTGCAACCTCTGCTTCCCAAGTTCAAGTGATTCTCCTGCCTCAGCTTCCCGAGT
ACCTGGGACTGCAGGTGCCTGCCACGACGCTTGGCTAATTTTTGTGTTTTTAGTAGAGACAGGGTTTCAC
CATATTGGCCAGGATGGTCTCGAACTCCTGACCTCAACTGATCTGCCCACCTAGGCCTCTCAAAGTGCTG
GGATTACAGGCGTGAGCCCCTGTGCCCGGCCAGGATTTCTACTCCGGAGGAAGCTGAGGTTCGGTGCCTG
AGCAGTTTACCGGGGAAAGCAGAGTGCTCTATAGCAGAGCTAGCATGGGCTTTTGACTACTCTGCCTAAT
CTCATCCCACCTGAAATTCGGTTTTCTTCCAAATTAAATTTGTGGTAGAAACATCCTATACATTAGAAGA
GAATTAGATTGTGTTAACATCCTACAATTGATTGGCCACAGTGGCTCAAGCCTGTAATCCGAGCATTTTG
GAAGGCCGAGGCACACGGTTCACTTGAAGCGAGGAGTACAAGAGCAGCCTAGGCAACATGGCAAAACCCT
GACTCAACAAAAAAAAAAGTACAAAAATTAGCTGCGTGTGGTGGTGCGCGCCTGTAGTCCCAGCTACTCA
TGAGGCTGAGGTGGGAGGATAGCTTGATCCTGGGAGGTCACAGGATCACAGGACAGCCTGTGCAACAGCG
AGACCCTGTCTCAAAACCAAATCCTACAGTTTATTAGTTACAAGGTCTTGTAACTGGGTAGTCAGTGGGC
AGAGCCTTGCTGGTCTTCGTTCAAATCCAATTGCTTTGCAAAATACAATCTGAGCATAAAATACTCATAG
AAGAACTCAGATATGAGGGGAGTTTGGGCCTCTTAAACTGCTCACTCACTGATCCTGAGGCAGCCTTGCT
TTCTCAGTCCCTGTTCCTCATCTGTAGAACGGGGCTCCGTGCATAGTTCCCAGCTCTGATGGCTGGGTGC
AAGGCACGCTGTTGGCACGGTAGGACAAAAGAAGGGAATGCTTGCTTGTGAGGACAATCAAAGGCTGTCC
TTGTCTCTGAGTCCTTTTGCCCTTGTCTCCCACAG

>RPL32 21,19 GTCTGAC,CTGACTA
GTATGTACAGACATCCTAAAAGTTGGGGGAATAGGAGTGGAGGGGGAGGGAAATTGTAGAGATGGAGTCA
AGCTGTTAGCAGAGGGCAGACTTTTTTTTTTAAGCAGGAGTTACACGTTGTCAGAACTGCTGCGACAGCA
GAATGGGAATGCTTAACTTGAAAACTAATATTCCAAGGCTACAGATGGTCAGCACTGTTTGCTTTAGGTG
CGGTGTGGGGTATTGATTTCAGAGCATAGTAAATTTGCCAGGAACCTTAGCAAAGAGAAGTTAACACTAG
TGTGGGGGGTTGGAGCTGCTGAGGCTGGCATAAGAACTGCCTCATTCATGTTTTTTTCACCTGAAAGCTT
GAATAATGGCCACTTACCTGTGTGTGTTCTACTTAGAGATGTCTAACAGCACTGGTTGCTGAGCCATGGA
GACATTAATGTTAGGCAGTTGATACTGACTAATCTCTGAGCTCAGAGCTATTGTTAGGGCACTGAATTTT
CCAGATAAATAGCAATCTTGTCTGCCTCCAGAGGTTTCTGTAGAAGAGAATTGAAGCTGGACAGGTATTT
GGCTGTCTAGGGTCCTGATATTTTTTGTTTGAATAACATAAATGTGCTTTGAATGAGAGATAGGCAGTAA
GGACAGCCCTGTGAGTCCGTACTGCAGGTGTGGGGCCCAGTTGCCCTTCCGGCCTAAATGGGCACTTTGC
ATTTTCCTAGAAAACATTACACCCCTTGCTTGGGCTCCTGCCAAGTCTGACTACTGCTTTTTTTTTGCAG

>RPL34 24 GGAGCTG
GTGAGCCCAGTGCCCCGGGGTGGCTTGGCCTGCCACTTAGTAGAAGTGACCTATGTGATCATGGGGGTCC
CGTGCCCGCACGCTTATGGGTAGGCTTCTCCCTTGCCAGCAGAGGGCACTGTGTCCTTACTGGCCCTTAG
CAAGGGAACCATTCCCCTTTAAAATTCAACTGGTGACTCACCAGTAACACTGAAATGCCTGCCTGAAAGT
CGGTTGTGAGGTACTGGCTGCTCTCCTGGAAACCTAGTTGATGAGCTGAGCAGGCTTTTTATTGACTTGG
TTAGAGTGGGTGCCTCTTGCTGTCCTGTTACTGGTTATCCTGGCTGATCTCAAGTGCTGAGTGCAACCCC
ATGTGGTGAGGGCCACCACGGATGAGAGTGCATGTCCACCGTTGAAATTTTGTCAGGACATTGCCAGGCT
GTCCTTGAGTGAAAGCTTTATGCTTAAATGCATTTTTTTTTTTTTAGAGACAGAATTTCGTTCTTGTTGC
CCAGGCTAGAGTGCAATAGCCCTATCTCAGCTCACTGCAACCTCCACTTTCTAGGTTCAAGCTATTCTCC
TGCCTCAGCCTCCTGAGTAGCTGGGATTACAGGCATGCGCCACCACGCCCTACTAATTTTGTATTTTTAG
TAGAGACGGGGTTTCTCCATGTTGGTCAGGCTGGTTTTGAACTCCTGACCTCAGGTGATCCACCTGCCTC
GGCCTCCCAAAGTGCTGGGATTACAGGTGTGAGCCACCGCTCCCGGTGATGCATTTTCTTACTTAGAGCT
TGTGCTCTCTCAAAAGCAGGCTTGTCACTAGGGCAAGTGTAGGTGGCTGAGGTAAAACCACTGCAGTACC
CCAAAAGGAACTGACCCAAAGGACAGCCACAGGAACATTGGGCTGGTAGGGGCTGGGATCTGGTTGTTTG
CCTGTGGTGTGGGTCTTGTCCGCTCATCCTGACAGTAACTCAGGCACCAGTATCCAAAGTTAAGTTGTTG
CTGTTGGCAAAAATGAAAGTTCCTTCCTCTTGGTGAGGTTCAGTGACTTGTTCAGAGTTACTGGCTTTTT
GCCGTGTGCTTGACATCAATCAGGCCGCATGGAGCTGCAGTTCCTCTGCTGTGGGAGGAGCGCTGGCAGC
TGGAGCTGAGCTGTGTCTACCTTCTCCTAG

>RPL35 29 GGCGCTG
GTGAGCTTTGCGGTGGCTTGAGTTGCTGTGCAAACCTGGGGGAGAAGTGGTTTCAGGCCCAGCTGTTCGT
TGATGAGGCTCAGAGTGAGCGCTGGGTACAGCGCCCGAATCGGACAGTGTAGAACCATTCTCTACTGCCT
TCCTTCTGAGAACAGCCTTGTGGTCAGAAGTGGCTGGGATAGCGGAGGGCCAGGGGACAACTTCTTAACA
CGTTCCTGGACCCTTTGCTCTTTGTAGCCTACTGATAACTGCAAAGGGGAGCTTGGAATTATGTTAGTCA
GTCCCTGTGAATGGGGGAGCTTAAACTAATGGATGCCTTAAAAAGCACCCATTCAGAATTGAGTTCAGGG
TGACACCCCCAGAGCCTATCCAGCTTGACAGGGGAGACCTGTGGGTAATGCACATGAAATAATCTTATCA
CTCCCTCAGATGACCCAGCCATGGTTGGTAATTGCTGAGTAGCAGGAAGGGGTCAGTGGGAGGTGCTGGG
CGCTGAGGTGAAGTAATGTGTATCCATTCCAG

>RPL36 22,21 AGCCTTA,GCCTTAC
GTGAGGTTCTGAGAGTGGCTCCCTGGGGGTGGGAAGAGGCCCCCGTGATGGGGAGTGGGGTTTCTGTGCC
TGTCAGTGCTGCTTCACTGACTGTAGCTTATGCATCACGTGGACATCAGTGGCTTGCTTCTCATGGTCAG
TTCTGGCCCATCTTGATGATTTGTAAGGTGCCATCCTGTAGAGTGGCTGTGGTGGGGCTGACTGGTGTGG
CTGGGGATACTAGTCTTATTGGTCCCTGATGCCACCACCAGGGGGGTGACAGGCCTGTGTTGTACAGCAG
GATCTTTAGTTTTAGCCCAGCCGCCTTACAGAAAGGAACCTGGAGGGCCAGCCAGCTTTTTGCTCTGACC
TTGGGATACGCTGTGACTGGGACTGAGGCCTCAGCTGCCTTCTAGCGTGCTTTGCAGGTCAGCACACTGG
CATGTCTGGGTTATTTGTCCCTAATGCCCCAGCCTTACACCCTTCTTGTTCATTCAG

>RPL84 23 GTTCCCT
GTGAGTATCAGGCAGCAGTTGAATGCTGAGGGCTGTGGGTGAACATGCTGTGAGTGCCGGTGGACAGCCA
GTGGCTAGACTTGGTCCCTGGAATTCGATTACCTGTTGTTCTAAAACTTGGGTTCTGTAAGTTTGAGCTC
ATCCTGTAGTCTCAGTTGTCATCACTGTACAACAGGCACAACAGTACCTGCTTTACTGCTGTTGAGGCGT
TAAATGAGATTGGGACGAAGTCACCAGGGTCTTGGATTCTACCGTGGGCTTCCTGATTGCTGCACTTGCA
TGCAGTTGGTTAACAGCCTTTTTAGAGAAGGCAGGGAGAGATTGTGGCTTTCTCAAAGACGCCTACTGAG
TGAGTGAAAAAGGATTTGAGTCTAGGTTAACTCACTGTGCTGTTTGGGAACATCTTGGAATCCTTGTGAT
GAACTCAGCCTCGCACAGGGGAGGCTCTGAGGTTGTGTTCCTGGAATAAGTAAAGCTGAGATGGGGCAGG
CTGAATCAAGTGTCTTACGTCAGGTTGAGTGGCCGGCCTGACGTCTCACACATGGTGAGGGGGGTGCTTC
CCTGCGCTTGGAGCTCAGCCAGCATTCTAGGTGATGGAGGTGAGGGCCTTGGCTTGCCTGCCCATTGTGG
ATTGAAGAAACTGGATGTCAGCTCACAGGGTGCAAGGGGCTCCCTAGGGTGGAGGCGAGTGGGCTTTTTG
CTGGGTAGTTGGATGCAGTATTGGGAAGGTGCATGACAGGAGATTGAGGGGAGGTGGGGGTGCTCTGACC
GACTGGGGGTTCCCTGAGGTATCTGATCCCCTACAG

>SLC25A32 31 ATATTAA
GTGAGATCAGACCCTGCCCAATACAGTCGTGTGGTCTACTTGTGGGCCGCCCAGCCTTTGAGGCCTGGAC
CCGGCTTGGAGGACAGGGAAGGACGAGTCCAGCCCGCTGCACCGTAGGACGGCGCCCAGTTGCTTGCCCT
GGGGTATCGGCCTTTTCCACCATAGGCGGGTGTCAGATCCTTGGCCTTCCCTCAAGGGCGTGGAAGCGCT
GAGGCCCTGTGTCCCTTCGTGACCTCCGTGTGCCCGAGGGAAGAGAGGCCGTGACTAGCTCTTTCTCCGC
CGTGAGCTCGCTTGGTCAGCAAACTAAGTACTGGGTAAACTCTCCTCCCGAAACTACTGACCACCCACAG
TTCTACTAACTATATTACCTGTCCTTTGATTTGCCCTTAGTTTTCTTAAAAATAGTCCTTTCCTAAGTTT
TATATTTGTCGACGCCAGGTCAGTCATTTTTGCACTTAATTGTATATGAGATAACTAGATGTCCTGTTTT
CGTGCGACTGGAGGAGGCAGCTTGCAGCCCTACATAGGCAATAGAAAGGAGATAATTGGTGGGCGTCCCT
TTGGTGTGATTATCTCTTGGGATTCTTGGTGGTTGGGCCCAGCTTTAACTTAGTTGTGTGTGTTTTAAAT
CCTAGTGAAGTATGTACATACAGAGAAACCTGAAAACCGAATTGTAGGAGTCCTAAGAATGTTATCTACC
TTGTGCCTGTAAAATCGAAAGATTTTTTTCTTTAAATCATTCATGTGCTTCTGTTGTCTTTAGTATGGAT
AGAGTCCTTATTTACACTATCTGTCGTTCAGTTTAAAAGTTAAAGCTAACATTATTTGTGTATTAAATGT
ATTTGACTGCAGGAATTTGTGCGTATCCGTTTTTATGTTACAGGAGTTCTTAAGTGGGGATAGTATTGGT
TAGTGGCTGGGATAAACTTTGAAGTTGTTTGCAAGCCTTTTACATGTCGAGTGATCTTTCTGAGTTTCGT
TTGTACTCTGAAGTGTGCTCTTACCAGTGGTTAATAATTTGAAGTTTGACTTTAATTGTAAAAGCCGTTA
ATGTAGAAAACTTTTAAAAAAATTAATATGGCAGAATACGAGCTATTAATAGTATCAGATACAGAACCCT
CATAATTTTTAAATGATCTGAATTTGGCAGTGAATTTTTTTTTAAGCCACTTAATTGTGGCCAAAGCTAT
TCAGCTGTGATAATAGTATCTCACAGGGAAACATTTTCTTTCATTCCAGTGGCCTTAGTCATCTCTGAAG
AAATACTTACTTGATTTTTTTTTTTCCAATCAAACAGAGCAGTATAGCTGTGACTATGGATCTGGCAGAT
TCTTTATCCTTTGTGGACTTGGAGGAATTATTAGCTGTGGCACAACACATACAGCATTGGTTCCTCTAGA
TCTGGTTAAATGCAGAATGCAGGTTTGTTTTGCATGCTGGACTAGAGCATATTGAAGCATGACTGACTGT
TAAGTTATAAGATATAGTCATCTAACAAGCTGTGTGGAAACCTAACTGTCCAGGAGGTAAGTTTATGACC
AGTAACATGAGTTTTATATTAAAATGCATGGTGTGTCTTCTCTTACTACAG

>SNRPB1 24 GTCTCAT
GTAAGGAGGGCACAGGCTGGCGGCGCGGGAGCTTCCGAGTCTGTTGTGGAGTGGGAACCGCGACTGATCG
GGGAGGAAGCCGTGGGTTGGAGCCACTTAGGGCGGTGAAGGCCTGGGCCGAGGCCGCTCGGTCTGGGCGG
GAAAGACCAGGACCTTGGCGGTTCGGCTAGGCATGGGGTCGAGGAAAAGGTTGGAACCGGTGTCGGAGGC
CGAGGTCGCTCGGCAGGGGCGAGGGTAGAACCGCGGCTCTCGACACCGCTGTAGCCATAATTCCTGGGAC
CCAGTAGGCACTAAGTTAACTTTTGCCGAATAAATATATGTCCCGGGCTTCGGAGCAGGCACTGGAGCCG
CAGGGGGACCCGGTAAAAGGCTCAGACTTGCGGAAGTTTGTGAGTCTGAGAAAGAGTTGGCGGAAGTGGG
TGGAAGGGGCTCGTGGACCACGCTAGAGTCTCGCTAGGTCTGCTGGATGGAGAGGAGGGCGGAGGAGGGT
GATGGCGAATGGAGGAAGAGCTCCACTCAGTTGCTCATCACGTTTCCGTGTTTGCCTGTGCCTGACTTCT
CAGGCGCTGGGGCTACTCTCTGAAATATGTTTGCTTCCTTCACAGAGGTAGCTGGGGACACATAATATAA
TTCAGTGTGGTCATTCGGTAAAAGTAACGGCAGCGGGGCGGGGTAAGAATGTTTTCTCAAATAGATGGTT
CCTGAGCAGATTCCTAAAAGATTAGCAAGAATGTTCCCGGCGAAAATGGGGGGAATATTACAGACCCGGA
GAACTGAAGGAACAAAGGCTGAAGGGTAACAAGATTTAAAAAGTTACTGGATTTTTCTGCGTTTGTTGAC
TGAGAAAAAGTTGCTGGAGGAGAAAGGAAGAAAGAAGGGAAGACGGGAAGAATTGGCAGGAGGCTAGTTA
CTAAAGGCCTTGCATGTTAATTTTACCTCAGTGGTGGTGAGGCATGTCATTGAAGGATTTAATTTAATTT
ATTTTTATTTTTTTGAGACGGAGTTTTGCTTTTGTTGCCCAGGCTGGAGTGCGGTGGATCGATCAGGGTT
CACTGCAAACTCCACCTCCCGGGTTCAAGCGATTCTCCTGCCTCAGCCTCCCAAGTAGCTGGGATTGTAG
GTACCCGCCACCACACTTGGCTAATTTTTTGTATTTTTAGTAGAGACGGGGTTTCACCATGTTGGCCAGA
CTGGTCTCGAACTCCTGACCTCAGTTAATCCACCCACCTTGGCCTCCCAAAGTGCTGGGATTACAGCCGT
GAGCCACCACACCCTGCCCACTGAAGGATTTTAACCAGCAAAATGACATAAGCTTAGTGGTGTTTAGAAA
GATTGCTCTAGCTCTGGCATGTATATTCGATGGGACTGGAAGCAGGGAAACCTGGTAGGATATTGTTTGG
ATAACTGGTTAGAATAGGCGCTGGATTCATTTTGTCTAGGTTCCAACACAGCTTCCCAGCTGTGAAACTG
GGCAAGTTACTTAACCTCTCCTAGCCTCAGTGACCTCATCTGTAAAATAGGGATAATAATGGGCCCAATT
TTGGGGATTAAATGAGATGTACTGTGCTTATCACAGTGCCAGATACACAGTGAGCACCCAGTAAACATTA
GTTGAGCTGGACCAGTGAATGTTGCCCTAAAGGTTCAGATCCCTTGTGGTTAGAAGCTGGTTAAAATGGT
CATTGAATGGAAACTGAACCACCTAACCTGAGGGAGGCTCGCAGTATCTTTGTGTGGAGTCAAGTTTTGT
TTTTGTTTTTTTGAGATGGAGTCTTTCCCTGTCACCCAGGCTGGAGTGCAGTGGCATGATCTCAGTTCAC
TGCAGCCTCCACCTCCCAGGTTCAAGCGATTCTCCCATCTCAGTCTCCCGAGTAGCTGGGATTACAGGCA
CCTGCCACCACGTGTGGCTAATTTTTGTAATTTTAGTAGAGACGGGGCTTCGCCATGTTAGCCAGGCTGG
TCTTGAACTCCTGACCTAAGGTGTTCTGCCCACCTCGGCCTCCCAAAATGCCGGGATTGCAGGAGTGAGC
CACTGAGCCCGGCCATGGAGTCAAGGTTTTGATCTGCATATTTGCAGGTTCAGAACTTTGTTGTCTGAGC
TCACAGAGATGAACAGATGTCCATAGAAGGCACTTGGTGGGTTAGGACTTGGGTATAGCAGTCAGACTGA
TGGGAGGATGATATACAGATCAAATGCCAGGTGATTTGTTTATAGAGAGAAATACAACTGCTTAGGGTAC
CTGACAGTTCACAAAGTGATACCTATATAGTCACTTCTTTATTTTAGCACATTGGAACCCAGGTTATGAA
AGCAGAAATGTTTGTTGGGTTAAAGACCATTATATGTCCAAACTGGTTAGCACCCTAACCATCAGAAGTT
TCCCTCTGCCAAATATAGTCTTGGAGGCACACTAACAAATTCTTGATATGTGGATTTCATTTTTCACCTT
GAAGCTGATCTCCTTCCTGATAACAAGCTTCTTGTTGATTAGATTTTTAGTTTCAGCCCTATTCTAGCTC
TTCCTTTACTCAGTGTTTTTAATGAGATTTGAATGTTCCATAGCACTTGAGTCACATATCTATAATCTGC
ACACTGGTAGATGGCTCTAGTATGTATGCATTGGATTATTTTGGGGACACCCTATACTCTCATCCCTGCA
ACTGACACGACAAGGAGAAAGGCAATTATAATATGAGAAAGACCGATTTCAAGGGAAGAGAGAATAGCAG
ATTACTGGGTAGAGGTCAGGGCTAAAACAGGGTGGCATGGGAGAATTCCTAGGAAAAGGCTGTGGGTGGG
AGACTGAGCTAAGAATCTGTTGAGAAAGTTGGACACATGGACAAGAACGCCATGGGAAGTTTTGGGGAGG
GCCAGAGGTGCTTGGGTCCAAAAGAGCAGAGTCTCATCCCTGTCCATTTCTCCTTGCAG

>SNRPB2 36,35,34 ACCTCTA,CCTCTAA,CTCTAAC
GTGAGGAGTGGACTGTGGGGGGCGGAGACTGGAGGATGGGAATGGATTGAGTGGGTGGGCCAAGCAATAG
AGGTGGTGATGTAGCTAGTTGGTTCTTCTCTGTTTATTCTCCAGTTTTAGAGGGCAGACTTAAATGGGGA
CATTGAACGCTAAGAAATCTTTTTGAGTCCAGCAAACCTTGCTCTCTAGTCTAGCAAAGTACAAGTTGTG
AAGGGCTGCTAGGCTTTTTGTTTCTCTCACTTTGCGTGCCCCTGGGTACTGGGGTAAAGGGCTCTCATGT
TCTCCCCACAGGTGTGTGAGGGGGGAGAGCTTGAGTTTCTGGCCTCATTGCCTATTTGTAAAGCTGTAGC
CTAAAGGGCTCTCCCAATGCAGCCTGGTCTGAAACTGCTTTAAGAAGCCTCTGACCCTCTTCAGGGTAAG
TGCTCAGCTCCCCATGTGGGTTTGGGGCCAGTGATTTTTGTTGGCATTTATACAAACAATTGGAGATATT
GTCTACTTTGCTACAATTCCGTAAGTTATTGGCTAACTCCCTTGCCTTGAGTCTCACAGATCTTAAGCTT
TTGGCCCATTAAAAGATATGATTTAGCTTCCCATCATGTTTTACATTCAAGGCTACTTGAGGCACAAAAA
GATGATGTGACTTCCGTGGCCAGCAGCTCTTTTGTCATATGCAGTGTCCATATTATTCTGTCACTCACTT
TGAATTCCCTTTGATTCTCCTTGGGGCTGATTTCTTCTGTGACCCAAGGTCAAGAAGTATAGTTTAAAAA
TGTGGTAGGGATGCCTTGGTGCCAGGTACGTATTAGAGAGGGGCCAACAGATGAGCGTGGAGCTACTCCA
AAGTTCCCTCCTGATTATAAAAAATGTTTATTGGAAAATATTTTTGAAAATACAAAGAAGTCTATGAATA
GAAACTAAAATACCCCGAAGGGTTTTTTTCTAATTATGAAAGGACAATACATGGTTATTATTTTAAAAAA
TAAGAAAATGTGAGCCAAAAAAGGGAAAAACTGTCCATCCACAGACAACCAGTTAATATACTGTAAAATA
TCAAAACAAAATCTTTTGAGTTCTTTTTTTAAATCAGGCTATTTTTTCCCCTTTATTTTTAGGATCTAGC
TTTAGCTTTTTTCCCCACTTTCCTATCCTGTTGCAGTTATTTTTCCTACTTCACATTTATATTTTGTTCA
TCTTTTTCTGGTTGTTGCTTTTTGGGGGTTTCTGTTTTTATGCTTTTGAGGAACAGATATGAAATTTCAA
TTTCTGTGTATGTGAAATTTCTCTTAACCTTTTCCTTCTATGGCTTCTCCTATTTCTGATGTAAGATGAG
GGGCAGAATTATAGGCCTGTGAGGTTGAATTGATATTAGAAGGACACTGCACGTAAGTGAGGTGGGTGGG
AGTCATTTGATTGGAATTGTTTAGGCAGCCTCCTGATGTTGGCAAGACCTTAAGCTGAAGGGAGGGAATA
GGGTCCTAAGAAAGAAGACTTGGCTGAGGGAAGGGCCTTCACGGTTGCTGTGGAATAGCATTTGGGCCCG
GGCTGGGCTTTGTTGACCTTGTCCTATCTCTTGGTCAGTGTGTCCTCTTGGCATGGTAGGAAACAGGTAG
ATAGCCACCTAAGAGGTTATGTGTTCAGCCTGTAGAGACTATCCAGGAGGGCTATCTTGGGAAAGTTTGT
GTACTGTTTGTTAGGAGATGCAGTATAAGCAAATCTTGGAGGCCACTAGGCAGGTGAACTTTACCCACCT
CTAACACTTTTTTTGTTCCTTCTAAACCTCTCTTTAG

>SNRPB3 30,29,28,27 CACTGGG,ACTGGGC,CTGGGCA,TGGGCAT
GTAAGTCAGAGCAGGAAGCCTTGTGGAGGAGGGGAGGCCCTACTGTGAGCCAGGCTCTGTGTTAGATTCT
GTTTCATTGCAGTTCTCACAGGCATCCTCTGGATTTTGCCCCCTTTTTCAGATAATAAATGAAATCTTAA
AGAGGTTACCCTGCAAGAGGCCGGGCGCGGTGGCTCACATCTGTAATCCCAGCTCTCAGGGAGGCAAGAG
GCGGGAGGATAGCTTGAGCCCAGGAGTTCGAGACCTGCCTGGGCAATATAGCGAGACCCCATTCTCCAGA
AAAAGGAAGAAAAAAAAAAAGACAAAAAAAAAAAAAAGAGGTTACCCTGCAAGAAAGAAGTGGAAAAGGG
GAACTAGAATTTGGGTATCTCAGACTTTAAAGCTCTACCTGTTTCTCAGTTGATGTACATAGTGAGTCAG
TGGAGGAAGCACCTGAAGCCATCTGGGTCAGTTCTTAATGTGACGACAAAGCCTAGGTAGACCTTAAAAA
GTTGTAACTCCGAAACAATAGGAAATGTGTGTATTTTGTTTTGTACAGTTACAGTTCATAGTTACTGAGA
ATCTACCTTGCGCCAACCACTTCAGTATTTTATTTGATCCTTTAGGTCTCTTTAGAGATAAATTCTCATC
TTATAAATAGAATAAACCAGGGCTTAGTAACTTGCCCAAGGTGCCACAGCCACTAAGTGGTGAAACTGAC
ATTTGATCTCAGACAGTCTTGATTCTGTAAACACCAAGCTACACATAGAAATAGAGCAGGCTTTAGAGAC
CTAGTCAAATTTGTTTTCCCTTTCCCTTTTTCATTTGAAGGGTTTTTTTTTTTTTTTTTTTTAGATTTTT
AGATGGAGTCTCGCTCTGTCGCCAGGCTGGAGTGCAGTGGCACGATCTTGGCTTATTGCAACCTCTGCCT
CCCGGGTTCAAGTGATTCTCCTGCCTCAGCCTCCCGAGTAGCGGGGATTACAGATGTGAGCCACCACGCC
CTGCCAAGACGTTATTTTAATCAAAAGAGAATAATCCTTTTAACTTTTTAAAAATCCACATATATTATCT
GGATTTTTTTGTACTTAACACATAGTGGGCATATATTATGTTGTTCTGTGTTTTCACTTAATGTTAACAT
TTTTCTAGTTGCTCAACACTTTTAAAGTCAAGTTAATGACTGAGATTTTCTCAAATGAGTACAGAGTAGT
TTATCCTAATCATTTTCTTTTTTGGAGATTTTTACGTTTTTGCCTTTTCCAGTTAAAAATGTCTGCAAGG
GATGTTAGCATATCTTGGTTCAAAGTCCATGTACATATTCAAATCTCTTAGTACCTACTTCCAGTAGAAT
TGGCTGGTCTAACATAACCCATCATAAACCTTTGTGATCACAACCAGTTGTACCATAACCATGTCATTTG
CAGATAAGGCAACTCAGCCCGGGATTGTGGGATTATTTGTCCATTGTCACCTAGCGGATTAGAATCAGCT
GGGAATGGATCTCATGTCCCTTTAATGCCTTGCCTGCTGAACCCTGAGTGGAACCCTGGCCCTTTGCTCT
TGGTTTAACTTTCACAGGAGTGCATATAGGTGGTTGAGTTGTGGCATGTTTCTCTAGACTTACTCTTAAG
TTCTACCCTGCTTCAGGGATAACTCATAGTCTTGGATGGAGGAAGAATGGTGTTGGCACACATGGAGAGG
TAGTATTTATAAGCTATTTCGATAGTATTTATAAGCTATTTCGAGGGGCTCTCTTGGCAATGATATTCCA
AAGTATACTTCTGATCTTCAGATCACTGGGCATCAGAGCATATTTGTTTATTTTTCAG

>SNRPB4 27,26,25 TCTTCTA,CTTCTAA,TTCTAAC
GTGAGGAGTTGGGGAAAGGGTACCACCTCCTGGTGGCTAAAATAAAGGATAAAGGGGAGGGTCCATAGTT
TTAAAAGGGTCCAGAGTGACCAACCTGTGATTGTCAGACTATCAGTGTTTCACTGTGGTTTATACATGGC
CCTAGAAGCAAGTGAAAAGGATAAGTTGCCATTGTAAATTATGTTGATGCTATTAAAGAGATGTACGAAT
TAGCCAACTGTATTTAAGGAAAATATTTCCATGACAGCATTTGAAATCATGAGTCATATTTGAAAATGCA
GTTGCCTTCTCTCACTTGGATTGGACATGCTTACATTCAGGTCTAGAAGATGGGAGTTGGGCATTCAAGC
TTGATCTTTCCCGACATGTGGTTTTGGATGGGAAGTCTGGTGCTGAGAGTTGTAGCATTAAGGGATTTGG
TGTCTGTTATTTCCCACTGTCCTTCCCCAAGTTGGGGAGGAGAGTGGGAAGCTGCATTGTACTGTACTCT
TCTAACTCTTTCTTCTTATGTCCTCTTAG

>SNRPB6 27 GGCACTG
GTAAGTGCCTGCAGTGGTGACTTTGGCTTCTTTCCCTAGAGCCTAGTGGGATAGGAAATGGAGGGAAGAT
TGCATTTAGATCATATCCCATGGGCTTTCAAGCCTTAAATCTAGGGAAATCCAGAAAGGAAAGAGAAGAG
GGAACATTTCTTAAATTGGGCTTACCTCCCCTCTTAGAAAAGTTAGAGCAGCCATGCACCCAGGGTGTTT
CTCAATATCTAAGGCAGCGGCCTCAGGACACAATGAAATAATGCATTCTGAGGATCCCTAACAGAAGTTA
TGAGATTGTCTTATGCTCTTTGGTTTGACAGTGCCTAGTAATTAAGAGGGGGCTCTGGGCTTTGCTGTAC
TATTATGGATTTCTCTTTAACTTCAGTTGGAGAAATTCTGAGATCAGTCCCCACATGGATGAGAAAATAG
GCCCCCAGGGAGTTTGGACTCCAAGCCCAGTGTTCTTTCCCTATAAGATAACCCATGGGCAAACTTGGTG
ACCCCTGTTTCTCTAGTCTGGATTATTCCTCTATGGGTTTTTATAGACATAGGAACCCAGTCAGCCTCAG
AGTAGTCCCTAGTTAGCACATATGCCATGTATACCCCTCTCCTCACTCGATTACTGCAGGGCGTGGGAGG
CTGGGGCAGGGTTGGGGATTCAAGTTGCAGATCAGGCACTGACTAAACTTCTTACTCTTACTTCAG

>UBB1 30,29,28 TGAGGTG,GAGGTGA,AGGTGAC
GTACTGGCCCGCAGCCGTAACGACCTTGGGGGGGTGTGAGAGGGGGGAATGGGTGAGGTCAAGGTGGAGG
CTTCTTGGGGTTGGGTGGGCCGCTGAGGGGAGGGCGTGGGGGAGGGGAGGGCGAGGTGACGCGGCGCTGG
GCCTTTCCGGGACAGTGGGCCTTGTTGACCTGAGGGGGGCGAGGGCGGTTGGCGCGCGCGCGCGTTGACG
GAAACTAACGGACGCCTAACCGATCGGCGATTCTGTCGAGTTTACTTCGCGGGGAAGGCGGAAAAGAGGT
AGTTTGTGTGGTTTCTGGAAGCCTTTACTTTGGAATCCCAGTGTGAGAAAGGTGCCCCTTCTTGTGTTTC
AATGGGATTTTTATTTCGCGAGTCTTGTGGGTTTGGTTTTGTTTTCAGTTTGCCTAACACCGTGCTTAGG
TTTGAGGCAGATTGGAGTTCGGTCGGGGGAGTTTGAATATCCGGAACAGTTAGTGGGGAAAGCTGTGGAC
GCTTGGTAAGAGAGCGCTCTGGATTTTCCGCTGTTGACGTTGAAACCTTGAATGACGAATTTCGTATTAA
GTGACTTAGCCTTGTAAAATTGAGGGGAGGCTTGCGGAATATTAACGTATTTAAGGCATTTTGAAGGAAT
AGTTGCTAATTTTGAAGAATATTAGGTGTAAAAGCAAGAAATACAATGATCCTGAGGTGACACGCTTATG
TTTTACTTTTAAACTAG

>COL5A132 27 GAGTGAC
GTAAGGATAGCCTGGCCCCTGGGCAGGCAGCTTGTTCGGCTGCCTCGGTGCCTAGCAAGTTGGTTCTCCA
GCCGACGGCCTGTTTATTTCTCACTCTCTTGCTTCTGAAACTGCTCTCCTGAATGGCTGGCCTTAAGCTC
TTGAACTTCAGCACCACGTGTTGGTGACACTCTCCAGACGCTGGGCTGGGCAGGTATGTGATAGGAAGGG
GCAGAGGCAGGAAGGAAGTGTGCTGAGAAAATGGAGCTTTCTAATTAGCACCACAATCCAGAAGGCTCTT
TCAGGTCATTCTGAAAATCAGATTCTTCTCCTCTACCCAAGTGGGCTTTTCCTCCAAGCTAATTTTAAAA
GGAAGGGAAAAAGGAGATTGTTTTTTCCCTTCAAAAATGTCCTGCTACTTAACCGTCGTCCAAATTTAAA
GTCATTTAAATTAACATTAACTTGGACGGGATTAGCAAGCTGCCATTGTCATAAACACCCACCAGCTTGC
AGTGTGGTTTGAGTCCCCTTTGTCCTCACCCTCAGCGAAGGAACAGGGGGCCGGGCTGAGGGAGCTGTGT
TCTCCCTGCACCTTCTGGAGCCCCCGCTGGCCCAGGCCTCCCTGCAGGAGCGGTCCTGGATGCTTGTTAG
TGAAATCACAGTGCCTGAGCATTGCCACTTGGGAAAACAGGAGAGAGATGGTCCTCAGGCCTTGGACTCT
GAGCTGGCCTTGTCCACGGGGCATATGGCGGGGACAGAGAAAGGCCAGTCTGTGGTGTACATGCAGGACA
GCATCTGCAGAGCAGGCCTGGGGGACATGCTCCCCGAAAGATGGCAGAGCTCACACCTGCCTTGTAGCCC
CAGCCATGATCCTGCAGCCCTGCCCAGCCCATCCTCCTATGCCCCATCCTGCTGTCCCAGGGCAGACAGA
GCTACAGGGTTGCAGCTCCCTCTTGGGCCTGTCCCTCCTGGCCAAAACCTTATGAGCAAACAAATGTGTT
CTGCCAGATTCACAAAATAGGAAAAAGAAGTCTGTTCTGAGTGTAAGTTGGCAGCACAGACCCAAGGAGA
CTATTATCTCCATCTCCACCCCTCTCTGTCTCTGTCCTTTTACCCATCCATCCATCCACCCACCCATCCA
TCCATCCATCCACCCACCCACCAACCCATCCACCCATCCATCCATGCATCCATCCACCCACCCACCCACC
CACCCAGCCACCCAGCCATCCAGCCACCCACCCATCCATCCATCCACCCACTCACCCATCCATCCAGCCA
CCCACCCACCCATCCACCCATCCACCCACCCACCCACCCACCCATCCATTCATCCATCCATCCACCCACC
CATCCATTCATCCGTCCACCCACCCACCCACCCATCCATCCATCCATCCATCTATCCATCCACCCACCCA
TCCATCCATCCATCCATCCATCCATCCATCCATCCATCCATCTTCTATTATCTGTCTATCTCTGTCAGTA
TCTATCCAACCCATCCACCTCTCCATCTGTCTCTATCCAGCTGTCATTCTTCTTCTGGAGAAGCCCTGAG
TAGTGCCTTTGGGAATACACTGTCTTCTGAAATACTCTTAGGTACCACTGTGAGAAACATGGGGAATGTG
AGGTACCCCGGTGGGCTGCTCCTGTGCTGGGGGACCTTTCACACTGCACTGCAGTGAGAGTGTCTGGGAG
AGGATATGGCCTTCTGCAGCTGGTCATGGGCTGTGACTGCAAGCCCTTTCCATGGAGGACTGTGTGGGAC
CAGGGACCTCGTGGAGCAACTGGAGCCCTTGCTCACTCCCATGCTCCTGACTGGGGCTCTGCCCCTCATG
CGTCTCAGCCTCCCCACCGGCGAGCCGAGGAGCTTAGATGGATGCTCCAGATGTCCAGGGCATCAGCACT
GTGGGTCACGGGACACAACACAAACCTGACTCAAGCCCAGACCTGCCAGGCACCACATGCCCCAGTCACA
CATAGGAGCTACTCACAGCCTTTCTGCAGCCTCTGGGTGTCTGGCCCTGCCCAAGGACATTTCGTTCACT
GCTGCACCTGGCTGGTGGCACAACCCACAACACAGACCTCAGGCCAAAAGGGCGAGGCCGTGTGCTTCCC
CTTGAGCCATGGTAGTGGTGGTTCATGTGTGTGAGATGGAGCCCTGGCCTCCTTCATCTTTGCCATCACA
GCTCTTCAGAGCCTCCCGTTCAGGACACTGAGCACAGCCTTTGCCCGCATGAGCCTTCAGTGGCATCGTC
ACTGCAGAATGAAGCCTGCAGCACTGCCTGGCTTTCTGGACAGGGTTGATGCTTTGTACCAAGTTCGGGG
AATGACGGAGAGTGTGGGTGCCCTCTGATCTAGTAGGTTGGGCTTCCCGAATGTCCACAGGAAGCTGAGG
GCTGGGCTGTCCTTGCAAAGGGACCCTTCCTCTTTTGTTGACTGCAGAAGCCTCACTTAGGTTACCCAGA
AGCCTCTGGGCGCTGGCTTGCCTTCTGCGCCTCGGTGAACAGATGCTGCCTCCCAGGTTTCGCCCTTGGC
CGCCCTTCTTTTGCCTTGGGCTTTGGACTTGGTAGTCTTGGGTGCAGTCCATTCACTTAAACAGCACATG
CATCGCGAGTCCTTTCTCAGTGCTGGGTGTTCTGCCAGGCTCTGAGGACTCTGGTGGTCAAAGCAGACAT
CCCTCTGGCATCCAGAGTGGAACACCACCTGGTAAGCAGCACTCAGAGGAGTGGTGGCTGTGATGATGAA
GGACAAGGGTGAGTCAGGGAAAGGTCATAGGCACCAGGGTCTGACCCAGAAGGTCCAGGGAGGCCTCCTG
GAGCAGTGACATTTTTGCTGAGCCCTGCAGGAGGGACAGAAGTGGATAGGTGAGGTATGGAAAGCAGGCA
GAGCTGTGGGGTCAGGAGGTGAGGAGCCGGGGGCCGGCACAGGGCCGAGCCCGGCAAGGGAGACGTGGGA
GTGGGCTGTGGGCTGCAGAGCCTGCCGGGGCAGCCAGCTGCTTTGGGGGAAGCTCTTTATCCTGAGGCAC
TGGGACCTACGGAAGGTTTTAGCCAGGGGGAATGGCACTGAAGATTGTTTGAAACAGCTCTGGTCCCAGT
GTGGGGCAGGAATGGGAAGGGGACCATTCCAAGGGTTGAAGGGAAAGCCAGTGGGATGTCTGTGCTCATC
CAGAGAGGTCTTTTATTTATTTATTTATTTATTTAGAGACAGAGTCTCGCTCTGTCACCCAGGCTGGAAT
GCAGTGGTGCGATCTCAGCTCACTGCAACCTCCACCTCCCAGGCTCAAGCAATTCTCCTGCCTCAGCCTC
CTAAGTAGTTGAGATTACAGATCGCCTGGCTAATTTTTGTATTTTTAGTAGAGACAAGATTTCGTCATGT
TGACCGGGCCAGTTTCGAACTCCTGACCTCAAGTGATCTGCCCGCCTCAGCCTCCCAAAGTGCTGGGATT
ACAGGCGTGAACCACCATGCCCGGCCCAGAGAGGTCTTTTAGAAGATCTTAGATATTCCGGCCAGATGGA
TGCTTCTAGGTGCTAGGATGCCAGGCCTGAGTGTCCGCATGCATGCGTGCATGTGTGTGTGTGCGTGTGT
GTACATATGTGTGTGTGCATGTGTGCGTGCATGTGTGTGCATGTGTGTGTATGCATGTGTATGTGTGTGT
GCGCACACGTGTGTGTGCGCGCGTTTGTGCACACGTGTGTGTGCGCGCGTGTGTGCACGCGCGTGTGTGT
GCGCATGTGTATGTGTGTCTGCCTTCCACATGAGGGCTGCCTGCTGTCTGCCTGCTGTCTGTCTGCCTGG
TCCTACCTTCTGCAGAGCTAGCGTTGGTTCTGTGGACCTTGACTATGGGCCAGACGTGGAAATGGCAGGA
ACATAAGCTGCTATGTCAAGCCAGCTGAAGCCAAAGGAAGAGGAGTGGGTGTGAGCAAAGTGTCGCTTTG
CCCCTCGGGCCTCGGGCCAAGGAGGGATCCCAGGAGCCCCTTCCCGGGAAGGGGGAAAGACCCGCTCTTC
AGATGCACCTGCCCGAAAGTGGAAGGCCTCTCCTAGCTGTGTTTGACTTCCCCAGTAGAAGGTCCCCTCT
CAAGCTGCGTTTGGCTTCCCAGCATGGCCATTGCTGGGACTGTCCACTCCTTCCTAAGGGCAAGAAGACA
GGTGCCCACAAGCAATTTGCAAGGGAGAAGGAAGGCTAAGGAGGCTGGGGGGGGCATTCTGTTCCACAGC
TCCAGTCACAGGGACTCGAGATTCTTTGGCTTGAGTTAGTTTATAAAGAAAACAGATGAGCAAGATGCCT
GCTGGGAGCCCCAGATGGCGTTGCGGTCGAGCCGGTATTTTGCTAACTGCCAGGGCCCCAGCGCCTGTGC
CTCGGGCACAGTCAGTTTGGGTTGCAGTCATTTTTGTTGCAGGATTAAACCTGTGGTCCAGGTCATAGTG
GGACTGTTTTAGGGTGGAGGGTTTTCATTCTAGGGGAGGATGGGAATGAGTAAATCTGGCAGCCCGGGCT
CATTCGCACCTAAATGCCAGGAGTCATCAGGTTGGCCGTGGGCATCCTCGCCTGTAGAACGCCTATCACT
GGAAGAAAGCAGATGTTTCGTTAATTTTCATATGCAAATATTTATTTGAAGCCAGAGGATATCACCATAG
TAATTGAAGAACTGGAACCGGAGCGCATTGTTAAAAAGCTACATAATTAACTCATCATCATAAATGGTTT
TAATAAATGCATTTCAAAATGGGAGACTCTAGGAAGCAGTTTTGACTCTGGCAGCAAATGAATGAAAGAT
GATGAGCGGAAACTTATCTGATGGCCTCCAGCCATACAGATCCACCTTGGGCGGAGCATCAGAAACCAGT
CAAGTTCAGCCAGGCACGGTGGCTCACGCTTGTAATCCCAGCACTTTGGGAGGCTGAGGCGGGTGAATCA
CGAGGTCAAGAGATCGAGACCATCCTTGCCAACATGGTGAAACCCTGTCTCTACTAAAATTAGCTGGGCG
TGGTGGCACACACCTGTAGTCTGTCCCAGCAACTCAGGAGGCTGAGGCAGGAGAATCGCTTGAACCTGGG
AGGCGGAGGTTGCAGTCAGCCAAGATCACACCATTGCATTCATTCCAGCCTGGCGGCAGAGCAAGACTCT
GTCTAAAAAAAAAAAAAAAGAAACAAAAAAGAAACCAGTCAAGTTCAGGAAGCTGAGTTGGGACACGGTG
GGGGATGTAGGGGCCCCTGCGTGTTCAGCCCGTGGCTTCCGTGTAATGTAGCTTAACTACATTTTCCAGC
TCTGACATCTTTGCACTGCATTTGTTTTCTGTGGTTTGGAAAATGCAAAACAACAACAGAAAAAAGAGTA
TAAATTCTATTAGAGGAGAAGCCGATGACTCTTGGATATATGATTTATATATTAAATTCCAAGTTTGCGC
GTCTGCAGAGCCTGTTGAAAATTTAATGGCTAATATTCTTAACTGTAGCAAAAGTAAATTATGTATGAAA
GGGGTTGACTTTCTTCTCTTTTCTTGCAATAATGATTTCCCTCCCTGCTGAGGACAGAGAGAGAAAGAGA
GATGAGGAGGAGGGGAAGGAGGGAGGAAGGAGGAGGAGGGATGTAGCGGTGCTCTGAGGAAAGAAACCAG
ATAATAGTATAAACATCCATCAGACTGCAGGAGGAAAATTGGATTTCAGCAGGACTTGTGCAGGAGTGCA
AAGCTGTGTGTGTCGGGTGTGCGGTGAGCTTCTCGCCCTGATAAATCTCCTATTAAAACACGGAAAAGGT
GGGTGGCGGGGAGGCCCAGGTTCCTCCTATCCTGCTCTGAATTCACAGTCTCTCAATAACCCGGGAGACA
GCTGCCACCTGAGCAGGGCCGGGCATTTAGAGAGTGACTGACCAGCCCCTTCTCTGATTCTAG

>FBN230 16 TATGAAA
GTGGGTATCATAAGAAAGGATAAACATTTATACACACACATGCACACACACCCACATGCACACACAAGCG
TGATAAAAGGAAGGCTTTTTCTGTTGTTATTTTAAAAATTCAAATCATTTTACTAGAACTGTAAAATCTC
AGGAAGAATTACTTTTAAAAATGTCTAAAGGCAGGTTGTATATTTATCTATAACACGATGATTTGCGGAT
GGATTATATTTTAGATCTTGCCTGTGTATTTCAGTATTATGCTATTCAGTGTAGAAGATAGCTTTTAAAT
TACTGTGATGAGCACATACTAAGATATTGAAAATAAATTTTCTAG

>GH13 21 AGCCAAT
GTGAGTGGATGCCTTCTCCCCAGGCGGGGATGGGGGAGACCTGTAGTCAGAGCCCCCGGGCAGCACAGCC
AATGCCCGTCCTTCCCCTGCAG

>ITGB431 17 GGCTCAC
GTGAGTGGTGGGCAGGGAGGTGAGGGGCAGACCGGGCAGGGGGGCAGGGGGCAGCAGCCAGGGCCCTGGC
TCACTCCCCTGCCCTGCAG

>LCAT4 20 CCCTGAC
GTGAGTGTCTCTGCGGATGACCGGCTTGGGGTGGGGCAGGTGCCCCAGACCCCAGCTGCCCTGACCCCTT
CCACCCGCTGCAG

>LDLR9 25 CGCTGAT
GTGAGCGTCGCCCCTGCCTGCAGCCTTGGCCCGCAGGTGAGATGAGGGCTCCTGGCGCTGATGCCCTTCT
CTCCTCCTGCCTCAG

>NPC16 28 CACTAAT
GTAAGCAGTTTTGTTTGTCATCCAGGGCAAAAAGAGCAAAATTGCCCACTGGCACTTTGAGCTTTCATTT
GTCAGAGCTTGGTTACTTAGGACAAGAAACAAATACCTCCATGAATACCATTGCATGGATTATTGTGTCC
TACAGCTATTCTATAGTAAACCATCAAAGTTCTGTTTAACACTGCAACATCTGAAATGAATTTTACTGAT
TTATTCAAAATGATGTGTGATTTAAAGCACTGTGCATTAGCCACTGATTCTTTTTTTTTTTGGAGACTGA
GTCTCACTCTTGTCGCCCAGGCTGAAGTGCAGTGGTGTGATCTCAGCTCACTGCAACCTCCACCTCCCAG
GTTTAAGCAATTCCCCTGCATCAGCCTCCTGAGTAGCTGGGATTACAGGCATCCGCCACCATGCCTGCAT
GCCTGACTAATTTTTGTATTTTTAGTAGAGACGGGGTTTCACCGTGTTGGCCAGGCTGATCTCCAACTCC
TGACCTCAGGTGATCTGCCCGCCTTGGCCTCCCAGAGTGCTGGGATTACAGGAGTAAGCCACCGTGCCCA
GCCGGCCACTCATTCTTTAGAAAGTCAGAGTCAAGGCCAGGCTCAGTGGCTCACACCTGTAATCCCAGCA
CTTTAGGAGGCCAAGGCAGGAGAATCATGAGGTCAGGAGTCCATTGCAAACAGCCCTGGCGACAGTGCGA
GACTGTGTCTCACCAAAAAAAAAAAAAAAAAAAAAAAAGTCAGAGTCAAATGAGCGAAATCAGATTCAAA
TCTAATTAAATGGAGTACTATAGTCCTTTTAGATATTTGCATCTTAATTTAGGACAGTACTTTTTTTACT
TTTTATTTTGAAATAATTGTAGACTTAACCAAAAAGTTGCAAAATGGTAGAATTTATGTGTATCCTTAAC
CCAGTTTCCCCGATGATACAACTTACATAACTCATAGTACATCTAGAACTAGAAATACCATTTGACCCAG
CCATCCCATTACTGGGTATATACCCAAAGGATTATAAATCATGCTGCTATAAAGACACATGCACACGTAT
GTTTATAGCGGCACTATTCACAATAGCAAAGACTTGGAACCAACCTAAATGTCCAACAACGATAGACTGG
ATTAAGAAAATGTGGCACATACACACCATGGAATACTCTGCAGCCATAAAAAATGATGAGTTCATGTCCT
TTGTAGGGACTTGGATGAAACTGGAAACCATCATTCTCAGCAAAATATCGCAAGGACAAAAAACCAAACA
CCGCATGTTCTCACTCATAGGTGGGAATTGAACAATGAGAACACATGGACACAGGAAGGGGAACGTCACA
CACCGGGGACTGTTGTGGGGTGGGGGCCTGGGGGAGGGATAGCATTAGGAGATATACCTAATGCTAAATG
ACGAGTTAATGGGTACAACACATCAACATGGCACACGTACACATACGTAACAAACCTGCACGTTGTGCAC
ATGCACCCTAAAACTTAAAGTATAATAATAATTAAAAAAAAAACTCATAGTACAATGATCAAAACCACGA
CCATGCCATTATTATTACATTATTATTAGCTAAACCAGAGATCTTAATCAGATTTCACCAGCTTTTTCTC
TAATGCCCTTCCCTGTTTCAAGGTCCCATATTACATTTTTGTGTTTTATGAGTCCCCTCTAATCTGTGAC
AGAAAGTTCCTCAGTCTTTCCTTTTCTGGCCTTAACACTCTTGATGATACTGGTCAGGTATTTTGTAGCA
TGTCCTTCCATTTGGCTTTATCTGGTATTTTCTCATGATGAGATTGAAATAAGGTGTTTTGACAAGTACA
TCACAGAAGTCATGTTATGTCTTTCTCGGTGCATCATGTCAGGGATCCCTGATGTTGATGCGTCTCTTTC
CTGGTGATGTTAACCTTGATCACTTGCTCAAGGTGATGTCTGCTGGCTATCTCCACTGTGAAGTTACTGC
TTTTCCCTTCGTAATTGATAAATATCTTGGGGGAAGATGCTTTGAGACTATACTAATATTTTGTTCCTCC
TGAAACTCAACCACTGATTTTAGCATTCATTGTTGGGTCTTGTCTGCAACAGTTATAACTAAGGTGTTTG
CCTGATAGTGATTTTTTTCTCTTTCCCTCTCTTCCTCTGCATTTACTAACTGGACTTCTGTACAGAAAGC
TATCCCTTCTCCCTCATTTATTTACTCAGTTATTTACATCATGGACTTTTAATTCTGTGGGTTGTATCCA
ACACTGTCATTTATCTTGTTACTCAAAGTTTTCCACTTTGGGCCATTGGGAGTGCCTTCTGGCTGGCTTC
TGTGTTCTTACATACACCTCCCATCCCCAGCTTTATCTTACATATTCCCTGTCCCTGCCCTGCAAGGAGC
TCTGGTTCCTTTTATTGGAGAATGGTATGTAGAAACGAAGATCTGGGCACTAGGTATGCTCATTGCTGCT
GGAAAGAGTAGCATGTTTTTGTTTGTTTGTTTGTTTTTTTGAGATGGAGTCTTGCTCTGTCACCAGGCTG
GAATGCAGTGGCGCGATCTCAGCTCACTGCAACCACCGCCTCCCTGGTTCAAGCAGTTCTCCTGCCTCAG
CCTCCCAAGGCACGTGCCACCACACCCAGCTAACCTTTTTGTATTTTTAGTAGAGACAGGGTTTCACCAT
GTTGGCCAGGTTGGTCTCGATCTCTTGACCTCGTGATCCCGCCCACCTTGGCCTCCCAAAGTGCTGGGTT
TACAGGCGTGAGCCACCGCGCCTAGCCCAGTAGTGTGTTTTTAAAGGACCTAAAAGTTTTAAATAAAATG
AGGGCCACAAGGTGAAATTATCCTTTATTAATTGTTCTCTTAACATCTTCTTAAATTTTCTCCTGAGACT
GGTGAGCAGAGGGACCCAGAGCAAGGGGACTTAGGGGAAAGAAGGCAGTAATTAGGGAGGAGGAGGCCAG
GAGGAGGAAGAAAGCATTTCATGGGATTACAGGAATGTCCCAAAAACAACCTCACTGTGATGAAGTCCAC
TAATGCTATTTCTTCACTTCTGTTTTTCAG

>PMM27 23 CCTTCAT
GTAAGTAGAGAAGTGTTTGTGCACCTTCATTGTTGCATTTGCGCTTGATGGGGGAAATTGACAACTGGGC
TGTTTTTCCTGTACCTACACTTTACCCACCCGCCCTGCTCAAACTGAGCAGTGGCTTCTGTCCTGGAGAG
GTGGGTGATTGAGCCACCTTCCCCTCTAAGCTCAGACCCCCGACGCCTCTGTGGAGGCAAGGATCACACT
GCATGTTAGTTGAACCTTTTCACCTTGGCTTTGGAATTAAACGTTGGCCACCCTATGTGCCTTCCAGAAT
ACCAGTCCCCGGTGCCACTGTCAAACCCTCTGCGTTTCAAAGCTCTGGCTGTTTCAACCTCATTTTTCCA
CTGTATTTGTCCACCCGAGGCATTCATTCTAAGTTGAACACGAGGGGCCATGAACGATGGGAGGATAGGG
AATGATCTCATGAGCCTGAAACAGGAGAGGACACCAGCAACAGCAAAGAGGCCAAGTGAGTCCCAGGCAT
CACACACGGCGGGTGCTTGGAGCTGCCCCCAAGGGATGTCAGAAATCTCGAGTTCAGGGCCAAATCTAAA
CTGAGAACTGAGAGCAGAGCCCAGTGTTAAAGGCCAGGGCCAGCAGGAGGAATACATAGAAGAAATGCCC
CCAGGTGTCCTCTCCGTGGGGCAAGGTGGATCCCCAGGAGGTCAGAGAGGCGTTGCTGCCATCAAAGGCC
CAAGAGGAGGCTCATCACCACCCAGCTTTGGGCCAGCTCCTTTTCTTTCTCTTTTTTTTTTTTTTTTTTT
TTTTTTCTGAGACAGAGTCTCGCTCTGTTGCCCAGGCTGGAGTGCAGTGGTGCAATCTTGGCTCACTGCA
ACCTCTGCCTCCCAGGTTCAAGCAATCCTTGTGCCTCAGCCTCCTGAGTACCTGATATTACGGGCATGCA
CCACCACACCTGGCTGATTTTTGTGTTTTTAGTAGAGATAGGGTTTTACCATGTTAACCAGGCTGGTCTC
AAACCCCTGGGCTCAAGTGATCCAATCAACTCGGCCGCTCAAAGTTCTGGGATGACAGGTGTGATTTTTA
GTACAGACAGGGTTTCATCATGTTGGCCAGGCTGGTCTTGATTCCTGGCCTCAAGGAATCTGCCTGCCTC
AGCGATCCACCCACCTCGGCCTCTCAGTTCTGGGATGACAGGCCGCGCCCAGCCCCATCACCTTTTCAGT
TACTCCCATCCTCTGGGCCCCTCTGCCTCCCTCCCACATGCAGGCTGGGGGTGTTGGTTACCTTGCCATC
AGCAGGCCCGTGTCAGGCTTTCTCGCCATCCTGCACCTAGCAGGTGCATCATAAATGCTGCATATTCAGA
GTTTCTCATCCCTCTGATCTCTGGTCCACTCCAAAATCCTTGCTGCACTGCTAAGATCTACCCATGAAAG
ATTTGCTTTTCAGCAGGGTCCCCACGTCACAGTCTTCCAGCATGAGGGGTACACAGTGGTAGTAGAGGCT
TGTTACTTATTTTCAGAATGATAAAACTGAAACCCATAAAGGGTAAGGGATTTGCCGAAGGTCACACGGC
TAATGACAGAGCTGGTGGCACCAGAAGAAGTCTACCTGTTCTTTGTATGTTTTAAATAGCTTTATTGAGG
TATAATTGATCAGCAAAAGCTGTACATATTTAACGCTCACAGTTTCGTGAGTTTAATCATTGTGCCTCTT
TGGTTTTGGGGGCGGTTTGGGATTTTTTTGTTGCTATTGTTATAAGAACACTTAACATGAGATATTCCCT
CTTAACAAGTTTCTAAGTGTACAATACAGTATTGTTAACTATAGGCACTTCTGTTTGTCCAACAGATCTG
TAGAACTTACACATCTTACATAACTGAGACATTACACCCATTGAACAACAACTCTCCATCTCCCTCCTCC
ACCGCCCCGTCCCTGGCAACCACCGTTCTTTTCTCTGCTTATATGACTTTAGCACCTTTAGATATCTGAT
ACAAGGGGAATCATGCAGTATTCATCCTTCTGTAAGGGGCTTATTCACTCAGTATGTCTTCTCAGTTTAC
TCATGCTGGCACAAATGGCAAGTTTCCTTATTTTTTAAGGCGGAATAATGTTTCATGGTATGAATACACT
ATATTTTCTTTCTTTTTTTTTTTTTTTTCTTGAGGCAGAATCTCGCTCTGTCGCCCAGGCTAGAGTGCAG
TGGCACCATCTTGGCTCACTGCAACCTCCACCTCCCTGGTTCCCTGGTTCAAGTGATTCTCGTGCCTCAG
CCTCCCGATTAGTGGCTGGGATTACAGGAGCCTGCCACCACGCCCGGCTAATTTTTGTATTTTTAGTAGA
GACAGGGTTTTGCCACATTGGCCAGGCTGGTCTCGAACTCCTGGCCTCAAGAGATTCACCTGCCTTGGCC
TCCTAAATTGATGGGATTACAGGCGTGAGCCAGCGTGCCCGGTCAGAATATACTCCATTTTCTTGATCCA
TTCTTCTGTCAGTAGACACATGAGTTGTTTCCGTATCTTGGCCATTATGAATAATGCTTCAGTGAACACG
GGGGTACAGATACCTCTCTGAGATCCTGACTTCGTCCTTTTGGCCATCTACCCATGGATTAAAGACTTAA
ACACAGGACCTGAAACTGTAAAACTCCTAGAAAAAAAACATAGGGAAAAAGCAATGATATTTTAGATGTG
ACACCAAAAGCACAGGCAACAAAAGCAAAACAAACAAGTTGGACAACGTCAAACTAAAAAGTGTCTGCAC
AGCAAGGGAAATAATCAGAATGAAAAAGCAACCTACAGAGGGGAAGAGAATATTTGCAAACCATATATCT
GATAAAAGGGCTAGTATCCAAAATGTATAAGAAACTCCAACAACTCAATGGCAAAAAAAAAAACAATTTA
AAACATGAGCAAAGGACTTGAATAGACAGTTCTCCAAAGAAGACATGCAGATGGCCAGTGGGTATATAAA
AAAAGGCTCAACATCAGTGTTCAGGGAAATGCAAATCAAAACTACAATGAGATAAACCTCACACCTGCCA
GGATGGCCATTTTATTTTATTTTATTTTGAGACGGAGTTTTGCTCTGTCACCCAGGCTGGAGTGCAGTGA
TGCGATCTTGGCTCACTGCAACCACTGCCTCCTGAGTTCAAGCTATTCTTATACCTCAGCCTCCCGAGTA
GCTGGGATTACAGGCGCCCGCCACCATGCCCAGCTAATTTTGTATTTTTAGTAGAAATGGGGTTTCACCA
TGTTGGCCAGCCTGGTCTCGAACTCATGACCTGAAGTGATCCACCCACCTTGACCTCCCAAAGTGCTAGG
CTTATAGGCGTGAGCCACCACACTGGGCCAGGATGGCTAATTTTGTTTTTTTTAATGTTGGTGGCTGGGT
GCGGTGGCTCACACCTATAATCCCAGCACTTTGGGAGGCCAAGGTGGGCGGATCACCTGAGGTCAGGAGT
TCCGAGACCAGCCTGACCAACATGGAGAAACCCCGTCTCTACTAAAAATACAAAATTAGCTGGGCATGGT
GGTGCACACCTGTCATCCCAGCTACTTGGGAGGCTGAGGCAGGAGAATTGCTTGAACCCGGGAGGTGGAG
GTTGCAGTGAGCTGAGATTGTGCCATTGTACTCCAGCCTGGGCAACAAGAGCGAAACTCGGTCTCAAAAA
GATAAAATAAATGTTGGCGAGGGTGTGGAGAAATTAGAACCCTTGTACACTGTTGTGGGAAATGTTAAAT
GTCATAGCTATGATGGAAAACTACATAGTGGTTCCTCAAATTAAAAATAGAACTGCCATATGATCCAGCA
GTTCCACTTAGAGATATATATCCAAAATAATTGAAATCAGGATCACAAAGAGATACCTGCTGTTTAAAAT
AAAATAAAATAAAGACAGGGTCTTGCTGTGTTGCCCAGGCTGTACTCCAACTCCTGAGTTCAAGCAATTG
TCCCGCTTCAGCCTCCCAAGTAGCTGGAATTAGAGGCGTGCACTACCACAGCTGGTGATACCTGCTGTTT
AAATGAGTGTGCTTTCCACTACGATAAGCTCTCTCTCAGTGGGGTAGAAAGATCTTGTTCTAAATCCCAG
ATGAACTGGGTACTTTGAAGGAGGTGTAGCATTCAGGTTTGTTCTTAATGACAGTTACATATGGTTTTAT
AACCACATCCTTTTGTTGAAATGCTTTTGATGCAGAAATGCTTTCAGTGCAGGCTTTGAAAAAGATCACC
GTCTGACTTCATGTCTTTAAAAAAATTAAGCTAATGAAATGACACCTAGGATCTAAGGGATGCCCGGAAG
CTTCCTCAGTCCTTCTCTAGCTTGGTGCCATTTCTTGTAGACAGAGAGGAGAGCTATTAAGACACACGAC
AGCAGATTGTTCTGTAATGATGACATTCTTGCTTCATGTAAATAGCCATTTAGAAGCCTCAGTTGGGACT
TTGCAGAATGGAATGCAGTTCTTGGATAATCAGAAAATGACTTATTTTGGGAATTCTTCATTTGGGAATT
AGAGGGTTTTCTATTCTGTTTAACCATTGCATTACCATGCCTGGATTCTATTTTTAAAATCTTACCTACG
TTTTAAAAAATGAGTATTATTTAATGGAAGCTTTCCCCCAATTGTAAATTAACCTGTGCATTCATTATAG
AAAATTAGAGAAAGTACGAAGAAGAAAAAGAAAGTCACCTATAATCATCCAACAATGTCCCAGCCTTTCT
ATGTATATGATCCCAAAAGTGGGATCCTTACATGTTGTTTTAGTTTTAGTTTTCTTTCTCTTAACGTATT
TTATTTTTATCATATTAGTGAATATTCTTTGCAAAGAAGATTTTTTTTTTTTTTTGAGACAGAGTCTTGC
TCTGTCACCCAGGCTGGAGTGCAGTGGCGTGATCTCGGCTCACTGTAAGCTCCACCTCCCGGGTTCACAC
CATTCTCCTGCCTCATCCTCCCGAGTAGCTTGGACTATAGGTGCCCACCACCACGCCCGGCTAATTTTTT
GTATTTTTAGTAGAGATGGGGTTCACCATGTTAGCCAGGATGGTCATGATCTCCTGACCTCGTGATCCGT
CCGCCTCGGCCTCCCAAAGTGCTGGGATTACAGGCGTGAGCCACTGCGCCTGGCGCAAAGAAGATTTTTA
ATGGCTGTATAATATTCTCTCATTAGGCATCAGTTACTCACCTCCCTTGCAGAGGCACGTTGGGTGGTTT
AAGGGGTTTTGCTATCATAACTAATGCTGTGGTGAACATTCTTGCACGATTCTTTGCCCCCATCCCTGAT
CCTTTTCGTCAGCGGTTTTCTAGAAATGGAAATTAGCAGTCCAGCCATGTAAACCTTCAAACAACCTATC
AGTTCTTGAAACTTCAGGTGCAGAGCAATCCAAATACTAGCCTTACACTTTGCATTTTCAGTGATAGACA
TTTAGAAAGCTGGGGTTTTTTCCTTTCCTAATGAAGTTTGATGTTTTTGCCGGCGTCCAGGGAAGTGATC
CTGAGCTGAGGCTGTCAGTAAAAAAGCCATTTCTCAGCCAGGCCCTGAGGCTTAGCAGCCTCTTCCAGCA
GCACAGCCTCCAGGAGGCAGAGTCTGGTGTTACATAAAGGGTGCCATCTGCTTGGAGCAACTCGAGAGCA
GAGTGAGGAAGTGTGGCGTTGGCCGTTGCTTTTCAAAATATTTGCCATCTTCAGAAACCCTGTCATTCTT
CCCATCAGCCACAAAAGCCAGTGTTTCTTAAAATCTGGCTCTGAGTTCAGCATGGAGGCCCTGGGCCTGG
CATGGAGTACCTTGGTTTGTTGCAGAGAGAGAGAGACGGCAAGGGCAGAGAGCACACACCACACATGGCT
CTGCATGGCTTTCCAGAAACCACCCTGGCTGGATCACCCTCAGCCACTCTGAATTCGCAGGCAAGAGAAC
CTGTACTTACCCATGCTTTCTGTAAAAGTCATCTTGGCTTTAAGGCAGTTGCAACATGAAAACATTCTAA
CACTTCATGAATATCAAGCAGCTGGTTTGGTTTTTGACTTGACGCTTCCATTTTGGGTAATTTGGCTATC
AGTGCACTCAAGCATGTGTGAAAGACTCACGCAGAGGGTTCAGGGTTGGGGACAGCCCCGCTGCTCCTCA
GGAGGCTGGCCACATGACAGTGGTCTGTCTCTGCACTGGGATGCCATGTAGCTGTAAAAAGAGTCCATGT
GGACCCATCTCTAGGGCTTTTTGTTAGGTGATCAAAGCAAAGTGCAGGACAATATAAGTAATGTGCTGGC
TACATTTTTGTCTAAAGAGGGCAAAGGAATTTCTCTTTTTGTTAGCTTATAAATGCATAAAAGGAGTCTG
AATGGATGAAATTTACAGAGGTTACTGTGGGGGTGGGGAGGACAGGAGAGAGAATTGCCACCTAGGTCTT
AACTCTTTCTTAATATGTTTGAACTATATGAATGTGCTATCTATTGAAAAATAAAATTTTTAAATCAACT
TGAGAAAAGGATCTGAGTAATCCCTGTAATCCTGGCTACTAGGGAGGCTGAAGTGGGAGGATTACTTGAG
CCTAGGAGTTCAAGATTATAGTGAGCCACGATTGCGCCACTGCACTCCAGCCTAGGCAACAGAGCGAGAC
CTCGTCTCTTAAAAAAAAAAAAAACAATAAAAATTAAAAATTTTTAAAAATTGAAAAAAGGGAGGAAATG
TAAATCTTCCAGCACTTCCTCAGTGTCAGACCCTGAGCTGGACACTTATGTTGTACATGCTCCCAGGGGA
GACAGCAGCATCCTCCCTCTTACAGAGGAAGCACAGTGGGAAGTCCAGGGTCTCAGCTAGTCAGAGACTA
AGCTGGGATCTGAAAGCCTCGCCTCTGTCATTCTCCTACATCGCTTCTAACATGCTACCTGCCTTCCTTT
TAAGTAAATTGTGCAACATTTTATTCTCCAGAAATGTTAATAAGGAAGATCTGCCTTTAAAATTAGCTTA
AAAATACAAAAATTAGCTGGGCGTGGTGGCGCATGCCTGGATCCCAGCTACTCAGGAGGCTGAGGCAGGA
GAAGCGCTTGAACCCGGGAGGCGGAGGTTGCAGTGAGCTGAGATTGTGCCATTGCACTCCAGGCTGGGCA
ACAGAGTGAAATTCTGTCTCAATAAACAAATAAAGAAAAACAAAATTAGCTTAAAAGAGGTTTGTATCAG
TGTGGACCATGTTGACCCAGATCTGGCCCCACCATTCACCAGTGACCTTGTGACAGTGAGGACAGTGACA
GTGACCTCGTCAGCCCAGTGAGGACACAGTTCTTCTTTTTTTTTTTTTTTTTCCTGAGACAAGGTCTCAC
TCTGTCACCCAGACTGGAGTGCAGTGGCGCAATCTTGGTTCACTGTAATCTTGAACTCCTGGGCTCAAGT
GATCCTCCCACTTCAGCCTCCTGAGTAGCTGGGATTACCGGTGCCCACCACCACGCCTGGCTAATTTTTG
TATTTTTAGTAGAGACGGGGTTTCACCATCTTGGCCAGGCTGGTCTTGAACTCCTAACCTCAAGTGATCC
GCCCACCTTGGCCTCCCAAAGTGCTGGAATTACAGGCGTGAGCCACCACTCCCGACCACAGTTGCTCTTC
TGAAGGAGTCATATGAGAATGAAGTGAAGGCATCTGAGGAAAGTGGGTGACGCAGGGCCTGACTCAGGAA
AGGCAGCTGGGACATGCATCTTTGGCCTGGTCCACAACCAGCGTCTGCTTCCTTCACTTTCTAAGAAAGT
TATTCAAAGGCTCATCTGTTATTGAGATTTTCCTAAGAGATTGGAGCCTGCCAAGTCCCTCAGTGAAGGG
CCATCCTTGTGAGTGAGCACCTTCCTACACACCTTCCAACAGTTCATTAGAGCGTGAATTAGTGAACCAT
GTCCTCCTGTCCTCAGGTTCCAAGTTAGGCTTTGGATGGCAGTTGGCCTTTGCGATCCTGGACTTAACCA
TGCCTAGCATCTGTAGCTCTTTCAGGACTCAAGGCTAAGGAGGGCACAGAATGGATTCTGTGGATAGATC
TGTCTTACTACTTATTGCTGGGACCACATGATTTGAGACCCAGGTCTTCTTGTGTGGCTGGTGGCAGACT
TAGCTTCTTAACATGTGAGTCCCTCACTCCTGGAGGGACCCTGAGTGAATTGCCGCTCCCACAGTCAGCT
TCCAGAACTGACTGGCAGAAATTGATGAGAGGTTCTCAGCCTGGTGGAGATGTCCCACCCGCTCCTGTGT
GGGAGGCCAGGAAGCAGGGTGTCATGCATGGGAGCCACGAGCTTCAGATGTTCCTGCTAGCCCACCTTCC
TCCTGAGTGCCAGACTCCACAGAGTCCATGGCCCTGGGTGTTGGTCCCAGGAATAGGACTGTGGCTAACA
ACCAGCCCACAGAGTGAGCATCCCTGCCTGTGTCTGTGCTGAAGCTCTTTCATTCAGGGAGACACTGGCT
TCAAACCCCTGGAGTGGGGCTGGCCTTCCAGGGAGCCCCTTGATGTCCGCAGAATCGGCATCTCCTGTGG
GCATTCCAGGCCCAGATCCGTCACAGAGCTGTCTCCTCTGCCCTTGAAGGCCGGAGAGGTGAAATGAGAG
GGCTGTGCTCAGAGCCGTCAACAGACCCAAGGGTCACTCGCCCTAGGGCCACTAGCCCCTTGGCCAGCTC
AGGTTCCACCCTCGCCCCCAAGCCAAGGGGTGTTTTTTCCTAGATTCTAAGTCACTGGTGCTCAGCCCTG
GATATATATTGGAATCACCTGATCACTTTCAAAACATCATGACCCTGGGCTTGGGCCATGCCCCAAACAA
GCATTTTTAAGGCATCCCCAGGGACTCTAGCCAGGGAGAGCCACTACTGCTCTACGCCATTTCAGAGCAG
GCTCTTGTCTCATTGGCCCTGTAACTGCCCAACAGGTTCTCCTTGCCCACTGCCTAGACAAGAGCCGATT
TATCAAGACAGGAGAGTTGCAGTAGACAAAGGGTAATTCACGCAGAGCTGGCTGTACAGGAGACTGGAGT
TTTATTATTCCTCAAATCAGCCTCTCCAAGAATTTGGGGATCAGAGTTTTTAAGGATAACTTGCTGGGTA
GGGGCTTGGGAAGTGGAGATTGCTGATTGGTCGGCTTGGAGATGAAATCATAGGGGGTGGAAGTGAGTTT
TTCTTGCTATCTTCTGTTCCTGGTGGGATCAAAGAGCTGGTTGAGCCAGATTACCTGTCTGTGTGGCATC
AGATACTGCATCAGAACACAGGGTCTACAAAATATCTCAGGCACAATCTTAGGTTTTATGACAGTGATAT
TATTTTCAGGAGCAATTTGGGGAGGTTCAGACTCTTGTAGCTAATTTGTTAGTCCTACAAAGGCAGACTG
GTCCCCAGGCAAGAAGGGGGTTTATTTCAGGGAAAGGGCTGTTACCGGCATTGTTTCAAAGTTAAACTAT
AAACTGAATTCCTCCCAAGGTTAGTTTGGTCTGCATCCAGGAATGAACAAGGACATCTTGGAAGTTAGAA
GCAAGATGGAGTCATTTAGGTCACCATCATAATTTTCTCAGTTAAAATTTTTGCAAAGACAGTTTCAGTT
CCTCCTGTTGGGTTTTATAATACCTTATTCCTAATACTTCATACTGTGGGATATGAAGATGGGAAAAGAG
TGATAACCGCTCTAGCTTCTTTCTGCTGACAGGGAGCGTAGTCAGGGTAGGTGTTGACCCAAAGGTAGGA
GGAGTGAAACCACTTTGCAGCTGTCTGCTTCTACTCAGGGGTTCCTGGTTAGGGTTTGAAGGCCTGCATG
ACAAAGGCATTAGTATTCTCATCTATAGTTTTAACAAATGAGTCCTAGGATAAAGAGTGAAAGTCCTGGC
TTCAGAAGCTTTTGTAGAATTGATCCTAAGCTCTGAGGGACCCAGGTAAATAGCTCCAAGAACCAATCAG
ACATGGGGTTACTAGCAGAGAGAGATTTGGGTCAGAGGTTGTTAGACAGACAGATTGGGGTAGACAGGAA
AGAGGAAATTTAAATATACTCATCCTTATCTTTTTAGTCAGTTTTCCTAGTCCTAAGACTAGATCAGTTC
AGTTAAACAGCTGTTTCCATTATCAAGAGATGGCACTGGAGATGGGCTAGGCATCTTTAGTTATAGAGGA
GGAAGGCAGTGGCAATTTGACATGTTTTTGTCATCTGTATTACAAAGAATAAGCTTCAGCTTGCAGGGCC
TCAGGAAAAAGGTAGTAGCAATTTAATTGAGTCCAAGTCAGAAAAGTGGGAAAAAAAAATTGAAAGCATT
AGTTTGGGAATTGTAGCCCACAGAGAATTCAGGATTTAGTCCAAATTGCAGGAAATAATAAAAACTCAAG
AACAAAGGACAAGACTAGAATCTAACAGCAGGGTGTATCATAGTTTTTTGAAACACTTTTTTCCCTCTCC
CATCCTTATTTTTATTAAAGACAAACCGTAGTAGGACAAGTTTACTTGCAAAATAAGTCATAGTCTTATT
AAGCTTGGCCTGATTATTTGTATAAAGTAAAGCAAGAATAATTGTTTGCCAGATAGGCTGTTTTTAAAAT
TGGCTTTGCTGAAACTTTGTTCCATAAGAAATCTCAGGTTAGACTTTTTTAAAGCCTCGAGCCCAGCCAT
GGATTTATCTACTATACCTGCAAAGATAAACCTGTATGAGTTGGGTGAAATTTTTTCTTCTCATGGTCCT
AAGATAATTTGGGGCTCCTGGGCCTGTCAAAAAGTGACGGTCTTTATTTACCACAGTTCAGGAACCCCGT
ACAGGGACTGTGTAGACAAGGTATGAGGCCAGCTTTTCCAAGGGACTTCTATTGGCTCTGTTAGTCAACT
TTGTTCCTTAAAGCAGTCTGTTTATATTTGAAAGTATGTCGTACCAGTCAAAGCCTTGGTAAAGTAACCG
GCATCTCTAATTGTATCCTATTACAAAAGAAAACAGATTGTTACTGCCCTTGCACAAATAATTATACTGC
CATAAGTTGAGAATACTCACAAATAGTTTCCAAATTCTGGAGAAATCAGAGAGAAGGCAATATGCTCTAA
ATTTTGCTCACAGAAGTATACTTTAACTCAATTGTTAAAGTTGTAAATAGCTCAAAAGAAAAATAGTTTT
CTGGACTCTGAAAAACAAAAGGATTAACAATGTTTAACACATCAGCTCTCCATGAGGATCCTAGAAGTTT
TTTTTCCTCCATTCCAATGGCACAATTTGTAAAGTTATCAGAGACCTGCATTCAAGAGTACCCATTAGAG
TACTATATCTGATTATAAACTGCCTTTTGAAAAGGATAAAACCAAGACAGCAACTGCCTGTGGGTAACAA
AAGTCTCAGGACAGCCGTAGTTAAAGATGCAGTCAACAAGGAAATCTGGTCATCTCTGTGACACACAGTT
TAACAGAACAGTTATAATTATTACTCATAACATATACTGAGACGTATCAGAATTATAGGAGTCTTACACA
ATTTTGTAACACATACTAATAACATAGTTATACGACTATAAACCCAAAGAAAGTTAAACACTTTTTTATA
TTTGACAGTGCTTCCTACATAATTTTAATACACCAAATAAGCCAAATATGCCTCTTTTGGACTTTAGGGG
ACTTTTTTTTTTTAACTTAGAATTTGATCTTGGGAAGTTTGTTAAATATCAAAGGTTTGAAACACTAGAT
ATCACAAAGTAGAATCCCAGGTCACCATAAGTAATTCATTTAGCCACAATGATAACTCAAACATTTTGTA
ACAGGAAAAACCTTTACTCTGATAGAGAGAAGACTCAGCTTTCTAAACAACAAAACCCAGTGAAGATAGC
ATGAGGCCAACTGAATCTTTCTTTTATTTTTTTTAATAGTTTACTCCAAAGCCAAATAAAAATCTTTCAT
TGTCTCTCTCTGTCAATATTACATAAAAATATTCTTCAAAAGAGAAAACCAAATTTTATCTCGCATTAGT
GCATCTTTAATGCTAAAGCTAGTTTTGTTTTTGTTGTTGTTTGAGGTGGAGTCTCGCTCTGTTGCCCAGG
CTGGAGTACAGTGGCACGATCTCAGCTCACTGCAAGCTCTATCTCCTGGGTTCATGCCATTCTCCTGCTT
CAGCCTCCCGAGTAGCTGGGACTACAGGCGTGTGCCACCACGCCTGGCTAATTTTTTGTATTTTTTAGTA
GAGACGGGGTTTCACCATGTTAGCCAGGATGGTCTTGATCTCCTGACCTCGTGATCCACCCACCTCGGCC
TCCCAAAGTGCTAGGATTACAGGCATGAGCCACTGTGCCCGGCCTGTTGTAGTTTTGAGACGGAGTTTCA
CTCTTGTCACCCAGGCTGGAGTGCAGTGGCATGATCTCGGCTCACTGCACCCTCCGCCTCCTGGGTTCAA
GCGATTCTCCTGCCTCCCAAGTAGCTGGGATTACAGGCACCCACCACCACTCCTGGCTAATTTTTGTATT
TTTTAGTAGAGACTGGGTTTCGCCATGTTGGCCAGGCTGGTCTTGAACTCCTGACCCCACGTGATCGCCC
ACCTCAGCCTCCCAAAGCGCTGGGATTACAGTTGTGAGCCACCACTCCTAGCCAAAGCTAGTTTTTAATA
AAATTTTACAAACAAATGTATCCGATTTTAGTTTGACTGTAGGGTAACATTTTCGTAAACCTTTTATATA
ACCCTTTATAATTGTTTGTTAACAAATCAGTGTTCAAAAATAAAACACTATTTTTTTTTTTTTTTTTGAG
ATGGAGTCTTGCTCCATTGCCCAGGCTGGAGTGCAGTGGCACATTCTCAGCTCACTGCAACCTCTGCCTC
TCAGGTTCAAGCAATTCTTCTGCCTCAACCTCCCGAGTAGCTGGGACTACAGGCGTGTGCCACCACGCCC
GGCTAATTTTTGTATTTTTAGTAGAGACAGGATTTCACCATATGGGCCAGGCTGGTTTCGAACTTCTGAC
CTCGTGATCTGCCTGCGTCGGCCTTCCAAAGTGCTAGGATTACAGGCATGTGCCACCGCATCTGGCATAA
AACCCTATTATTTTGATATATGGGCCCAGATTCTGGCCCTGCATCAGTATGCTTTTAATATTTAATTTAT
GGAAAAAATTAAATAATACCCTTTCGATTTTAGCCAGCTTGCTCACACACAGAGTTGTTCACAAAGTTAA
TTTTTCACAAACCTACAATTTGCTTAAACTTTCAGTTTTATTTTGTCTTTCAACCAAAAATAATCTTTAA
ACTCTCTAAATTAGAGAAGATTTTCTCTTTTAAAAAAACCCATATTCCCATGTCTTTAAGCAGTTTTAAT
TACATACCAAGTGCAGAGCCTAGAATACAGGACAGAACTGCAGATAAAGTCTGACTCTCTCTGGCCTAGC
TAGGAGTCATGGCTACCTCCATATGTCCCCAGGCCTTATCTGGAATCTAATGGCTCTAAAGTAGGTAAAT
TGAACAATTACAAAAGTCACAGAAGCCACTTATGACCTTAAAGCATCCAGCAGAAACAGTATCTGATCTG
CCTAATTCAGACCAAATGAAGACAGTTTTATTTCATCAATAATCTTTAAAACTATCTTTATTTACCAAAG
ATTACTAACGTCATGTGAACTAAAATGCATTAGAGTTGCTATTTCTTTGAAAAAATATTTAAGTGCTTAT
TTTTTAAGCCAATTAATTACAGCTCTTAAACATCACACACACAACATTATAAATATATAGACCGAAGAAG
ATGCATTAGTTAAGATTTTTCATTTGCTGATTTTTTAGGGGTTTTTTTTCCCCATTTTACAAATCTTGTC
ACGACTCACAGAGACCATCTATGCCATGCTTGGACTGTCTGACTTGTCCTATGTGTCCCTCTTTCGTGAA
TAATCAGTCGTTCTATTTTAGGACAAGAATTTACCATACAAGATCTTTTCTCATATAAATTTCTTTTTTT
ATAATCATCCTTACCAAAAATACATCTTTATAGCCTCAACTTTTTTCACATATCTCTCTCCCCTACTAAA
GTAATTCCTGATGCCCTCAAAAGTGAAAAAGGCCAAGTAATGTGATTCAAAACAGAACAGAGCCTTAGAT
TTTGAGAGGGGTCTGTCTGCTTACACTTCTTGGGGTTTTATGAGGAAAACAGAGTTTCTCCCAAAACAGG
GTCTGTGGAGCCTTCTCTCTTTTTCCCAAGGAGTCCCCAGCTGTCAGAAAGTACCTTAGGTCCTCTCATG
TGGGCATTCAGAGTGGCAGGAAGACAGACTGGGGAAATAATTCAGTTGACTGAGAAGAAAGACAAACAAA
AACTCATTCCTCGAAGAAAAAAAAAAAATCCAGGAAGAGAAAAAGCACAAAGGCCTTTTTTTTATTTTTT
TATTTTTATTTTTATTTTTTTTTGAAATGGAGTCTTGCTCTGTCACCCAGGCTAGATAGAGTGCAATGGC
ATGATCTAAGCTCACTGCAGCCTCTGCCTCCCGGGTTCAAGTGATTCTCGTGCCTCAGCCTCCCGAGTAG
CTGGGACCACAGGCACACGCCACCAGGCCTGGCTAATTTTTGTATTTTTAGTAGAGACAGGGTTTCACTA
TGTTGGCCAGGCTGGTCTTGAACTCCTGACCTCAAGTGATCCCCCTGCCTCAGCCTCTCAAAGTGCTGGG
ATTACAGGCATGAGCCACTGCACCCAGCCCACAAAGGCCTTTTAAATGTGTGCATATATATATATATATA
TATATATATATATATATATATATATGCACACATTTATATATATATATTTATATATATTTATACATATTTA
TATATTTATATAATATATATTATATATATTGTATAATATATAATATATATGTTATATATTATATATATGT
TATATAATATATGATATATATGATATATATTATATATATTATGTTTTATATATAATATATATTTATAAAT
ATATATATTTATAAATTTATATATATATATAAAACTTGGATATCCATTTTTAATTAAGCAGATTTTAACT
GTAGAACTCTTTTTTTTTTTTTTTTTTTTTACAAAATCTTTTTAAATTTCTTATTACCAGACTCTAGCCA
GGATAGACAGCCAGTATTTCTGGCTTTTGAACTTTACCACAGGTAACCTCCTAGCAAAATTAATAAGTCT
TATCTAAGATTATGACTTAACTACAGAAGTATAAGATGTCTCAAAGGGATGGTAAGCAGTTTTTTGTTTT
TTTCTTTTACAAGATTTAGAATCTCCCCAAACGTAGTTTAGAGAAAAGAAAATTTAAGGCAGATTTCAAG
GCAAGCTGTCCATGGTGGGGAAAGAATCAATAAATGGCACACAAAAAAAACTTACATAAATAACAAACCA
GAGAGCACCCATTCCGTAAGCTGGGAACCAGACCCAGGCTACCACTGTGAAATAGCAAAGCTTCAGCTAC
TGAGCTAAAGCTGAAGGCTGTTACACTGGTCTTCCTGGGAATCCAGGACTTTACTCAAGATAATTCTTAA
GGCTAGACATGACACTGTCACATGTCCTCTCAGACCAGCTACCGACATGAACCCAAAAATTCATGCCCTC
TGGATGCCGGAGACCAAAAGAGGGTACCCTGACATGGTCCCAAAGTCAAGTTTTTCAGGACGTAAAACAA
GAGAAGAGGGAAACCTTATCTGGTTTTTGTTGGAGCAAAGTTTGGAACTGACCAGTCTGCCAGGCTGGAT
TGAACAGCGGGCTTAGAGGGGTCCTATGTCCACATCCTATTCTGTGGTCCTGCTCTCCATGACAGAGGAT
GCAGCTGTGAGTGGGTTTGGTTTGCGCTGTATCTCCAGCTACTAAAGCAATGCTTGGCAGGTAGTAGGTG
TTCTAGAAAGGTGTGTCGTATTAATGTGTGAATACTGACTCCCCCTCCTAAGTCACTGAGTGAGGAGAGA
GGATGTGTGATTCATCTGAGGCATGTGAGAGCTGGTTGTGCCTTTGTCTTTGTTTTTCTTTTTTCTTTTG
AGATGGAGTCTCACTCTATTGCCCAGGCTGGAGTGCAGTGGTGCGATCTTAGCTCACTGCAGCCTCCACC
CACCGGGTTCCAGTGATTTTCCTGCCTCAGCCTCCAGAGTAGCTGGGGATTTGTATTCACAGCACAGAGT
GCACCAGATTCCCTACAGCCTAAGTCTAGGCTCATAAGATTTTTTCTATTAATCAGACCCTTGCAGAGGA
GACAAACAGTGATGTTTTCCATTCATACACGGCGAGAGGGGCCAGAAGCCTGGCTGGTAAGAAATGTTTA
CCCTTTTTGCCTGCATGTCAGGTTTCTGGGTTCCCATTCTCTGTAGCTTCCAGAAGAACGGAGCAGCTCT
TGATGACCCTGATCGCTGCACGCTAGCTGTGGGCGCCAAGTCGCATTGCAAAGGAAAACCATCCGTTTCT
GTTTTATGGAACCACAGGCAAAAGCCTCTCAATTTTTCAAGATGCTGCCCAATGGGCGCATGGGGAACTG
AATTAACATTTTCCATCCTGGCCAGAGCAGAGTACACATGACAAAACTAGTCACTATGCTCAGTGCCCAG
CATCAACTTGGCAAGGCTCACACTTGCTCCCGTTGGTCTCTGTCATCTTTGATCCACTCCACTCAAGGTG
GGAAGGGACGCCTTCCACCGGGAATTCAAAGGATGGTCTCTGAGCCAGATGGAAGAGCGGATGGTCACCC
TCGAGGCAGCCCTGTCAAACTTCCGAGCTTCTGCTGACAAGTCCTTCAGGGTTCAGTGAATGTGACCAAC
CAGACAAACTAGGAGAGCCTGATGGACTTCCTTCAGCAATTCCCTTAGACATCTCCTCCACATATACAAA
CACATACAGCAAAACACCTTCCAGAAAGAGTTTCCAGACTAAATCACAAACCAAGAGTATTCCTCCAAAC
AAGTCCCCTATTCTCTGTACAATTAGGGCAGATACCCCATGCTGGGGCTACAAACAGATACCACCTAATA
GAGCTAGAGATGCCCCATGATGGGGCTACAGGCAGACACCCAATGATGGGGCTACAGACAGATACCCTGT
GATGGGGCTACAGTTACAGGACGTCTCCCCAGGACTGTTTATTGCAGTTAAATCCATACACCATGGGTTG
GCAGCACCCCATTAGTAGAGATGGTGCCAGTGTCAGCCCCCAGTCGAAGAGAACTAGGTGGCCGCCTGGG
CTGGCCTCTGGATCCATCACCAGTGAGGGGGGTTGGGGAGGCTACTGAATCGCTGGAAGATAGCCACAAG
GGAGATCACAGATGAGCCCCCAAATTTGTAACCCCCTCCACAGGTTCTCCTTGCCCACAGCCTAGACAGC
CAATTTATCAAGACAGGAGAATTGCAATAGACTAATTCACACAGAGCCAGCTGTGCAGGAGACTGGAGTT
TTATTATTACTCAAATCAGTCTCCAAGAATTTGGGGATTTGAGTTTTTAAGGATAACTTGGTGGGTAGGG
GCTCTGGAGGTGTGGATTGCTGATTGGTCAGCATGGAGATGAAATCATAGGGGGTAGAAGTGAGTTTTTC
TTGCTGTCTTCTGTCCTTGGGTGGGATCAAAGTGCCGGTTGAATCATATTACCTGTCTGGGTGGCGTCAA
CTGCTGCATTGGAAGGCAGGGTCTGCAAAATACCTCAAGCACTGATCTTAGGATTTACAAGCGATGTTAT
TCTCAGGAGCAATGTGGGGAGGTTCAGACTCTTGCAGCCAGAGGCTCCGTGGCTCCAAAACCATAATTTC
TAATCTTGTAACTAATTTGTTAGTCCTACAAAGGCAGACTGGTCCCCAGGCAAGAAGGGGGTTTATTTCA
GGAAAGAGCTGTTATCCTTTGTTTCAAAGTTGAACTATAGGCCGGGCAGGGTGGCTCACGCCTGTAATCC
CAGCACTTTGAGAGGCTGAGGCAGGCCGATCACTTGAGGCCGGGAGTTTGACACCAGCCTGGTCAACAGG
GTGAAACCCCGCCTCTACTAAAAGTACAAAAATTAGCCAGGTGTGGTGGTGCACACCTGTAATCCCAGCT
ACTCGGGAGGCTGAGGCAGGAGAATCACTTGAACCTGGGAGGCAGAGATTCCAGTGAGCCGAGAGTGTGC
CACTGCACTCCACCTTGGTGACAGAGTGAGACTCCGTCTCCAAAAACAAAAAAAACAAAGTTGAACTATA
AACTGAATTCCTCCCAAGGTTAGTTCAGCCTGTGCCCTGGAATGAACAAGGACAGCTTGGAGGTTAGAAG
CAAGATGGAGTCAGGCCAGATCTCTTTCACTGTTAACATTTTCTCAGTTATAATTTTTGCAAATGTGGTT
TCAGTCCCTGCATCCATAATACCTAGAAATTTGATAAATACTTGTTAAACAACCAAAATAAACATCCATA
GCAAGAATCGACTATAAGGCATGGTGGTGCACACCTGTAGTCCCAGCTACTCAGGAGGCTGAGGTGGGAG
GATCGCTTGAGCCCAGGAGGTGGAGGCTGCAGCAAGACATGGTCGCACCAGTGCACTCCAGCCTGGGCAA
GAGTGGGACCCTGTCTCAAAAATAAATAAGAGTCCCGACCACGAGCTACAGAGAGTCCATCTGTGCTATA
GGAGGCATCCACACAGCACACACCCACTGCTACCAGCGAAGCAGTTCACGCAGGCTGTGATAGATCACAC
TGTTCCTCTCTTTGGATGATTGGGGTTCACTGCTACACTGCACAGGTCAGCAACAGCATGTACAGAAATG
GGCTGCGGTGGGGAGACTCATCAGCCCCCTGGCATCTGAACATGGCCAACACTATGCCTTCTGTTTCATC
CTCAGACTTTGGGACTATTAGGGATTTAAATATTAATGCGCGGATTTCACTGAGCCCTGGCCTCTCTTTG
GTGCCTGTCAGGTACACTATAATGAGAAATTGGATCGTTCATTCTTCCCTCCCCCCTTCCCTCCCTTCTC
CAGGGAACAGGGTTTTTGTTCTTGGAGCTTGGGAGGTGGCTGAGTTCCCCAACTAGAATCAAGTAACCTT
TAGTGCATATGCAAATCCAGCATTTGAAATTTCCGGTTCTCTAGCCTTATTATTCTAGAGGGCAGCCAGC
TTTCCTTTCATTTCATTTGGGGTCCGCTTCACTTGCTTTGCAGCTACTCTGGTATGCAAGCTCGACACAG
CCCCAAGAAGGCTGCACCCCAGGAAGGAGCCCACCATGCTCTGAGAGTCACAAAGAAAGAAGCAGACCCT
TGGCGGGAGAGAAAGGAAGGCCTGAGGCAGGTTGTGTTTGTGATGCAGATGCTCCTGCGAGCCGTGCGGC
TCTCTGAAAGCGGGTGGAGCTGAGAAGCAACCCAGAGAGGCTCCTGCAGCCAGGGTCGGGAGGATTTCAC
CTTCCTGGATGGGAATTGATTCTCCAGACCTAGCTTTATTAAGTGTCAGCGAGTTACATGCACACAGATC
ACTCAGATTCCACAGACACCTCCCCACCAGCCCCCAGCAGGACCACGGGAGGAGACTCGTGCCGTTAGGC
CTCTGTCCCTGCATGTGACATCTGCAGGGAAGGGCAGGCCTAGCAACTGTCAGGGGACTAGCATAAACCC
TTTTTGCTTCAGGGGTCTCTTCCCAGGTAATGGCCTCTGTCCTCTTTGCACCCTGGCCGGCTGCAGGAGC
CTCCTAACTGCTCCCTTCAATTGCGTCCTCACCCCGCACCCGTTCTCCAGAAAGATCCTGTTGTAAAGTA
ATCTGATCATGGCCCGGGCTTGCAGGCTTCAGGCGGCTACCCGTGAAATCCCAGGTGCTTACCACAATCT
GTGAGGCCCGCTGTGGCCCGGCCCCAGCCCCTGCCCATCCTCCCTCTTCAGCGTCTTCTCTGATGGCCAC
ATGGCCTGTGCCCTCACGTCCCTCAGATGCCAGGGTTCCCTCACCCTCCAGGCCTGGCAGCCCTTCCCTC
CCTTTGCTCAACAAGGCGCCCAAGAGCTGTCTGTTGATGACTGGTCTCCCCAGGGCAGCTGTGATGTGGT
TTTGGTTTGCGCCGTATCCCCAGCTGCTAAAGCAATGCCTGGCGGGTAGAGGGTTTCGTGCGCGTCCGTG
TGAAGAGACCACCAAACGGGCTTTGTGTGAGCAACATGGCTGTTTTTTTCACCTGGGTGCAGGCGGGCTG
AGTCCCAAAAGAGAGTCAGCAAAGGGTGGTGGATTATCATTAGTTCTTATGGGTTTTGGGATAGGCGGTG
AAGTTAAGAGCAATGTTTTGCGGGCAGGAGTGGATCTCACAAAGTACATTCTCAAGAGTGGGGAGAATTA
CAAAGAACCTTCTTAAGGGTGGGGGAGATTACAAAGTACATTGATCAGTTTGGGTGGGGCAGAAGCAAAT
CACAATGGTGGGATGTCATCAGTTAAGGCTATTTTTACTTTTGCGGATCTTCAGTTACTTCAGGCCATCT
GGATGTATACGTGCAAGTCACAGGGGATGCGATGGCTTGGCTTGGGCTCAGAGGCCTGACATTCCTGCCT
TCTTATATTAATAAGAAAAATAAAATAGTGTTGAAGTGTTGGGGCGGTGAAAATTTTTAGGGGGTGGTAT
GGAGAGAGAATGGACGATGTTTCTCAGGGCTGCTTCAAGCGGGATTAGGGGCGGCGTGGGAACCTAGAGT
GGGAGAGATTAAGCTGAAGGGAGGTCTTGTGGTAAGGGGTGATATTGTGGGGATGTTAGAAGAAACATCT
GTCGTATAGAATGATTGGTGATGGCCTGGATACGGTTTTGGATGAATTCAGAAACTAAATGGAATAAGAG
AAGGAGAAAAACAGGTATAAAAGGTCTAAGAATTGGGAGGACCTATGACATCTGATTAGAGAGTGCCTAA
GGAGATTCAGCATAGTCCTGCCAGCAAAGATTATTTATTTACCTCAAGAGTTTAGAGTGGCAGTTTGGGG
ATAGCACCAGGAGATATCAGCTGTGATGGCTTGGAGAAACAGTGTAAACCGGCAGTGTAAACAAGAGCAG
GGCATGTATGAGTAGTTGAGAATGGCGAATAGGAATATGACTAGACAGGAGATAGTAGGGATGACAAGTT
TTGGGGGGCACAGTCTAAGTTGGTCTGGTGTCTGGAATGAGACTGGGGCCTAATAAAAAGGAGCGTCTAT
ACAGGAGCTTACATGGGCTGTACCTTGTAGCATTCTGAGGACAGGCCTGAATTCTGAGAAGGGAAAGTGG
TAAAAGTATTGTCCAGTCCTTTTTAAGTTGGAGGCTGAGCTTGGTGAGGTGTGTTTTTAAAAGACCTTTA
GTCCATTCTACCTTTCCTGAAGATTGAGGACTGTAAGGGATATGAAGGTTCCACTGAATACTAAGAGCCT
GAGAAACTGCTTGGGTGATTTGACTAGTAAAGGCTGGTCCGTTATCAGACTGTATAGAGGTGGGAAGGCT
AAACTGAGGAATTATGTCTGACAGAAGGGAAGAAATGACTGCGGTGGCCTTCTCAGACCCTGTAGGAAAG
GCCTCTACTTATCTAGTGAAAGTGTCTACTTAGAGTAAGAGGTATTTTAGTTACCTGACTCGGGGCATGT
TGAGTGAAGCTAATTTGCCAGTCCTGGGTGGGGGCAAATCTTCAAGCTTGATGTGTAGGGAAGGGAGGGG
GCCTGAATAATCCCTGAGGAGTAGTAGAATAGCAGATGGAACACTGAGAAGTTATTTCCTTGAGGATAGA
TTTCCACGATGGAAAGGAAATGAGACGTTCTAAGAGGCGGGCTAGTGGCTTGTACTATAGCATAGCCTGC
CTTTGCTGCTATGTGGCGATTAGGCCTGGTGGAACCGCCATCAATAAATCAAGCGTGATCAGGGTGAGGA
ACAGGAAAGAAGGAAATATGGGGAAATGGGGTGAATATCAGGTGGATCAGAGAGATACAGTCATGGGGGT
CAGGTGTGGTATCAGGAATAATGTGGGAGGCCAGATTGAGGTCCGGGCCAGGAACAATGGTAATTGTGGG
ACTTAACAAAGAGTGAGTACAGCTGAAGGAGCCGGGGAGCAGAAAGTATATGCATCAGGTATGAGGAAGA
AAGTAGATTTTGGAAGTTACGAGAAATGTAGAGAGTGAGTTGAGCATAGTTTGTGATTTTTACGGCCTCT
AAAAGTATTAAAGCAGCGGCAGCCGCTGCACGCAGACATGAGGGCTAGGCTAAAACAGTAAGGTCAAGTT
GTTTGGACAGAAAGGCTACAGGGTGTGGTCCTGGCTGTTGTGTAAGAATTCTGACCGCACTAACCATGCC
TAGGAAGGAAGGGAGTTGTTGTTTTGTAAGGGATTGAGGTTTGGGAGATTAATCAGACACGATCAACAGG
GAGAGCACGTGTGTTTTTATGAGAATTATGCCGAGATAGGTAACAGATGGGGATGAAATTTGGGCTTGAC
TGAAGTAGTGGGGGCTGTCTGTGAAGCCTTGTGGCCGTACAGCCCAGGTAATTTGCTGAGCCTGATGGGT
GTCAGGGTCATCTAACTGAAAGCAAAGAGACGCTGGGATGAAGGGTGCAAAGGAATAGTAAAGAAAGCAT
GTTTGAGATCCAGAACAGAATAATGGGTAGTAGATGGAGGTATTGAGGACAGGAGAGTATATGGGTTTGG
CACCACGGGGTGGATAGGCAAAACAATTTGGTTGATAACGCGCAGATTCTGAAGTAACCTGTAAGCCTTG
TCTGGTTTTAGGACAGGTAAAATGGGGGAATTGTAAGGAGAGTTTATAGGTTTTAAAAGGCCATGCTGTA
GCAGGCGAGTGATAACAGGCTTTAATCCTTTTAAAGCGTGCCATGGGATGGGACATTGAGTGGGGTAAGG
GTGATTAGGTTTTAATGAGATGGTAAGGGGTGCATGATTGGTTGCCAAGGAGGGAGTAGAGGTATCTTAT
ACTTGTGGGTTAAGGTTGGGGGATACAAGAGGAGGACACAAAGGAGGCTTTGGATTGGGAAGAAGGGCGG
CAATGAGATGTAGCTGTAGTTCAGGAATACTCAGGGAAGCAGATAATTTAAAGTGTCTCGGCCTAATAAG
GGAACTGGGCAGGTGGGGATAACTGAAAAGGAGTGCTTAAAAGAGTAATGTCTAAATTGGCACCAGAGTT
GGGGAGTTTTAAGAGGTTTAGAAGCCTGGCCGTCAATACCCACAACAGTTACGGAGGCAAGGGAAACAGG
CCCTTGAAAAGAAGGTAATGTGGAGTGGGTAGCCTCCGTATTGATTAAGAAGGGGATGGACTTACCCTCC
ACTGTGAGAGTTACCCGATGCTCGGCGTCCGTGATGGTTTATGGGGCTTCCGAGGGGATTGGGCAGTGTC
AGTCTTCAGCTGCTAAGCCGAGATCTGGGAAGGAGTCAGAGAGCCTTGGGCCAGAGTTCCAGGGGCTCTG
GGGAGTGGCTGCCAGGTGAGTTGAACAGTCTGATTTTCATGGGGTCCCGCACAGATGGGACGCGGCTTAG
GAGGAATCCCGGGCTGTGGGCATTCCTTGGCCCAGTGGCCAGATTTCCAGCACGTGTAGCAAGCTCCTGG
GGGAGGAGGTTCTGGAGGAACGCCTGGCTGCTGCGGTTCAGGCGTTTGGAAGTTCTTGTGTGCTGGAGAT
GTGGCTGGGGTTTGTCTCACAGTGGAGGCAAGGAATTGCCACTTTTTTCTATTACTGTCCACCTTGAAGG
TGAGGTTAGTTAAGTCCTGTTATGGGGTTTGAGGGCCAGATTCTAATTTTTGGAGTTTTATTTAATGTCG
GGAGCAGATTGGGTAATAAAATGTATATTGAGAATAAGACGGCCTTTTGACCTTTTAGGGTCTAGGGCTG
TAAAGCGTGTCAGGGTTGCTGCCAAACGAGCCATGAACTGGGCTGGATTTTTATATTTGATGAAAAAGAA
CCTAAACGCTATCTGATTTGGGATAAAGAAAAAGGAGCATTAACTTTGACTATGCCTTTAGCTCCAGCCA
CCTTTTCAAGAGTAAATTGCTGGGCAGGTGGGGGAGGGCCAGTCACAGAATGAACTGTAAGCTGGTCCAG
GTGTGAGGAGGGGAGGTGATAAAAGGATTATAGGGTGGAGGAGCGGAGGCTGAGGAAGAATTGGAACCTA
GCTCAGCCTGGCGAGGAGGAGAGGTCAGATGGGTCTGTAGAAAAGGAATATTAGAAAGACTCAGCGACGC
TTGGGGTTGCGACTGAGGGGACAGGTGGGAGGGAAAGAAGGAAGATTTGGGACGAGTTGCACTGGGCACA
GAGACTAGGAAGGGACTGATGTGTAAAAGAATGCCTGGACATCAGGCACCTCAGACCGTTTGCCCATTTT
ACGACAAGAATTATTTAGATCTTGTAGGATGGAAAAACTGAAAGTGCCGTTTTCTGGCTATTTGGAACTA
CTGTCGAGTTTGTATTGGGGTCAAGTGGAATTGCAGAAGAAAATAAGGCATTTATTTAGGTTTTAGGTCA
GGTGTGAGTTGAAGAGGTTTTAAGTTCTTAAGAACACAGGCTAAGGGAGAAGAAAGGAATGGAAGGTGGA
AGCTTGCCCATAGTGAAGGAGGTAAGCCCAGAGAAAAGAGTAGAGACACGGAGAAGGGGTGGGGGGTTCT
TGCCCTCCAGAAAAGCAGAGAAGGGGTTGGGGCACGGAAATAAGGGATTGGGGCACAGAGATATAAGAGA
TTGGGGCGCAGAAATAAGGGATCGGGGCGCAGAGATACATGGGGTTGGGGTACTTACCCCTCCCCTAGAA
AAGCAGAGAAGGGGTAGAGACACGGAGAGAAGGGGTTGGTGTACTTGCCTCTCCGCCAGAAAAGTGGGAC
TTGCCGCTAAGGGTGAAGGACCAAGGCAGGCGTCCCTGCATGGTCTGACACCTTTGAAACGTGGGTAAAT
AATCAGGCGTCCCTGCAGTGATTAAACACCAAGGGAAGGCTGCCTTCCCAGTCTCTGACCGGCGCCGGAG
TTTTGAGTCCACAGATAAAATGTGTCTCCTTTGTCTCTACCAGAAAATGAAAGGAATTGAAATTAAGGGA
GAGATTGAAGTGTTTCATGCGCGTCCGTGTGAAGAGACCACCAAACAGGCTTTGTGTGAGCAACATGGCT
GTTTATTTCACCTGGGTGCAGGCGGGCTGAGTCCGAAAAGAGAGTCAGCAAAGGGTGGTGGATTATCATT
AGTTCTTATGGGTTTTGGGATAGGCGGTGAAGTTAAGAGCAATGTTTTGTGGGCAGGAGTGGATCTCACA
AAGTACATTCTCAAGAGTGGGGAGAATTACAAAGAACCTTCTTAAGGGTGGGGGAGATTACAAAGTACAT
TGATCAGTTCGGGTGGGGCAGAAACAAATCACAATGGTGGAATGTCATCAGCTAAGGCTATTTTTACTTC
TTTTGTGGATCTTCATTTACTTCAGGCCATCTGGATGTATACGTGCAAGTCATAGGGGATGCGATGGCTT
GGCTTGGGCTCAGAGGCCTGACATTCCTGCCTTCTTATGTTAATAAGAAAAATAAAATAGTGTTGAAGTA
TTGGGGCGGTGAAAATTTTTGGGGGGTGGTATGGAGACAGAATGGGCGATGTTTCTCAGGGCTGCTTCAA
GCGGGATTAGGGGCGGCGTGGGAACCTAGAGTGGGAGAGATTAAGCTGAAGGGAGGTCTTGTGGTAAGGG
GTGATATTGTGGGGATGTTAGAAGAAACATTTGTTGTATAGAATGATTGGTGATGGTCTGGATACAGTTT
TGGATGAATTGAGAAACTAAACAGAAGATCCAAGGTCCAAATAAAAGAAGGAGAAAAATGGGTATTAAAG
GACTAAGAATTGGGAGGACCTAGGACATCCAATTAGAGAGTGCGTAAGGGGGTTCAGCGTAATTACTTGC
TTGGTTGGCAAGTTTTTGGGCTCTATGCTTGAGTTTTTTTATGTTGTCATACATCAGGCCAGATTGATTT
AGGTAAAAACAACACTCTTCATTTAAGAATATGCAGAGTCCTCTTTTTTCAACAGTGAGTAAGCAAGGCC
TCGGTGGTTTTGGAGGACAACTGCAGCTAAAGAGTCAACTTGGGCCTGGAGGACTGATAAAGTTTGTGAC
ATGTCTGTGATGCTAGCAGAGAAGTCATTAGACAGGCTACGGAAGGTCATGACAGAGGTTGAAATGCCTG
CTATTCCAGTACCGAGAGCAATAGTGGAGGCAGAAAGTCCTAAACCGACCATCAAGGGAATTAGTGGAAT
GACTCTTCTTTGTTGTGTCGGTGTCATGAGGGGAACAGGGAGCTCTTCGTTCCTATTTGCAAATTGAATT
TTGGGAGTAAGGAAGACTAGTGTGCATGTGCCTGTCCAATTAGCAGGTAGACACATGTTAGGTAAAGGAT
CCACAGAGGAAGAAGAGACCTTGTGCGAGGCAAAACTGGAGATGTAAAGTAAAAAGATGAGGAGTGCTGC
AAGGGGTGTCTTGTACCTAGAGTCCTAGGGATCCAGCTAGGGCGGCAGCTGTCAGAGGTTGTAATGGGGA
CTGATGGGGTAACTGCATAGAGGGGGAGGTTCGATTTTCATGGTGTATGAGAAAACGTTGAGTATCTACA
AGCAACCTTTCACTATTATTTTCGGGGCTGGGTAAAAGTAAACAAGAGGAGGGCCTGGGAGGAAGAGTCT
GATGAGCAAGGGGAAAGTAGCCAAGGATGGAGTGAAATACAGGGCAAGTGTCTTCCTAAGCAATAATTAC
TGCTAATGTTTTTAAGTTTGTCAGTATTGATAGCGGGCTTGTCTGTAATATGGAGCTGGAAGGCTCCCAT
TGTTTGAGTGATGTGTGTAGTTGGACTTTGGAGATGAAGAGTAAAGGAACATCGAGAAGGTGAAAGATTA
CCTAGGGGAATTCCAGTGGGTCTTTGCCGAGAGATACATATAGGAGCGGCCACAGGCATAGTAGTTTGTG
TTGTGAGAGGTCCGAATATGGGGGGAGAAAGGAGAAAGGAGAAAGGTTTTTTAAATAAGTGTGAAGGAGG
GCGGCAGCTTGCTGATGTGAAATGTCTGGGGAAGTCTTGCTGGACCTGTCTAGAAAGTAAATGAGTTCTT
CAGGAGGGTAAAGGTGAGGGCTGTTACAGGAAGTTCGGAGGTGTAGGGAGATGGGAGATGTTGCCCAGTC
TGTCTGTAAGGTGGGGACAGCTGTGTAGGCACTGGAAGAAAGGGAAATGCAAAGCCAGCAGTTGTTCACT
AAGGAGGGATTAGAAGCGGCTAGGAGAGAATGGGTAAGGTTGATAGTGTGGTGGAGATAGCTGGGGAGAG
GTAGAGGGTGGCATAAGAATGGGAATGAGAATAAGAGTGAGTATAAAAGTAAAGAATAGAACTTCATCAG
GGTGGAAATATTGGAGGGTGCCTTGCCAGCAAAGATCATCTATCCACTCTAAGAGGGAGTTAAGAGTGGC
AGTTTGGGGATAGCACCAAGAGATATCAGCTGTGATGGCTTGAAGAAACAGTGTAAACCGGCCGTGTAAA
CAAGAGTAGGGCATTTATAAGTAGTTGAGAATGGAGAATAGGAGTATGACCAGACAGAAGATAGTAGGGA
TGACTAGTTTTTTGGGGCTCGGCCTAAGTGGTGGGGGTGACTTCGTAAAGCCCTGTTGCAAAAAGTAGGG
TAAGGACGAAAAACCTAATAGAATGAAGGGATGTATTAGGCTCATAAGGGTTATGACTGTTCTTCGAAAT
ACGACTGAGTTTAAGGGAAGTAGGGGAGAGTACTTGCAACTTCCAGGAGGAAGAGGAGGGATTAGGCTGG
CTGTCCGATGGACACAGCTTTATTCTGGAACGGTGAGCCTAGTGGGGAGGATCCTGCAGGCGGACAGCAG
TCGGGGTACTATAGATGACTAAGTAGGGTCCGGTCCATCGAGGTTGTAGAGTTTGAGGAGTCAGATTAAC
AAGAACTGATCGTCCAGCTAGGGTGTCTTCATATGGCTGGGGATCTGGAGTAGGCAAGAGAAGCTTAGCA
GCCTGGCGAATTTCCTGTCTAGCCTGCTGGAGGACTGGAAGACAGTCGCCTAGAGGGCTGGTGTCTGGGA
TGAGGTTGGGGCCAAGCAAGAAAGTGCGTCCATATAAAAGTTCAAATGGACTGTACCTACCCTGTAGCAT
CTCGAGAACAGGCTCTAATTCTGAGAAGAGCAAGAAGTAAAAGTACTGTCCAATCCTTTTTAAGTTGGAG
GCTGAGCTTGGTGATGTGTACCTTTAAAAGACCATTAGTCCGTTCTACCTTTCCTGAAGATTGAGGACTG
TAAGGGATATGAAGGTTCCACTGAATACTAAGAGCCTGAGAAACTGCTTGGGTGATTTGACTAGTAAAGG
CTGGTCCGTTATCAGACTGTATAGAGGTGGGAAGGCTAAACTGAGGAATTATGTCTGACAGAAGGGAAGA
AATGACTGCGGTGGCCTTCTCAGACCCTGTAGGAAAGGCCTCTACTTATCTAGTGAAAGTGTCTACTTAG
ACTAAGAGGTATTTTAGTTATCTGACTCGGGGCATGTTGAGTGAAGCTAATTTGCCAGTCCTGGGTGGGG
GCAAATCTTCAAGCTTGATGTGTAGGGAAGGGAAGGGGCCTGAATAATCCCTGAGGAGTAGTAGAATAGC
AGATGGAACACTGAGAAGTTATTTCCTTGAGGATAGATTTCCACGATGGAAAGGAAATGAGAGGTTCTAA
GAGGCGGGCTAGTGGCTTGTACTATAGCATAGCCTGCCTTTGCTGCTATGTGGCGATTAGGCCTGGTGGA
ACCGCCATCAATAAATCAAGCGTGATCAGGGTGAGGAACAGGAAAGAAGGAAATATGGGGAAATGGGGTG
AATGTCAGGTGGATCAGAGAAACACAGTCATGGGGGTCAGGTGTGGTATCAGGAATAATGTGGGAGGCCA
GATTGAGGTCCGGGCCAGGAACAATGGTAATTGTGGGACTTAACAAAGAGTGAGTACAGCTGAAGGAGCC
GGGGAGCAGAAAGTATATGCATCAGGTATGAGGAAGAAAATGGATTTTGGAAGTTATGAGAAATGTAGAG
AGTGAGTTGAGCATAGTTTGTGATTTTTACGGCCTCTAAAAGTATTAAAGCAGCGGCAGCCGCTGCACGC
AGACATGAGGGCTAGGCTAAAACAGTAAGGTCAAGTTGTTTGGACAGAAAGGCTACAGGGTGTGGTCCTG
GCTGTTGTGTAAGAATTCTGACCGCACTAACCATGCCTAGGAAGGAAGGGAGTTGTTGTTTTGGAAGGGA
TTGAGGTTTGGGAGATTAATCAGACAAGATCAACAGGCAGAGCACGTGTGTTTTTATGAGAATTATGCCG
AGATAGGTAACAGATGAGGATGAAATTTGAGCTTTGGAGGGGGATACCTGATATCCTTTGGAGAGTAAAT
GCTGAAGGAGCAGAAGTGTGTCTTGTTGAGAAGATTCAAAGGAGGGGCTACAAAGAAGAAGGTCATCAAT
ATATTAAATAAGGTGAGAAGCGGAGGGGTGGAAAGAAAGTAGATCATGAGAAAGAGCTTGGCTGAAGTAA
TGAGGGCTGTCCCTGAAACCTTGTGGCAGCACAGCCCAGGTAAGCTGCTGGGACTGATGGGTGTCAGGGT
CAGTCCAGGTGAAAGCAAAGAGAGGCTGGGACAAGGGGTGCAGGGGAACGCTGAAAGAAGCATCTTTAAG
ATCAAGTGTGGAATAGTGAGTTGTGGAGGAAGGTATTGAGGATGAAAGAGTGTATGGGTTGGGCACCACA
GGGTGGATAGGCAAAACAATTTGGTTGATAAGGCGCAGATCCTGAACTAATCTGTAAGACTTGTCCGGTT
TCTGGACAGGTAAAATGGGGGGATTATAAGAAGAGTTTATAGGTTTTAGAAGCCTATGCTGTAGCAGGCC
AGTGATAACAGGCTTTAATCCTTTTAAAGCGTGCTGTGGGATGGGATATTGGCGTTGAGCGGGGTAAGGG
TGATTAGGTTTTAATGGGATGGTAATGGGCATGTGATCAGTTGTCAGGGAAGGAGTAGAAATGTCCCATA
TTTGTGGGTTAAGGTGGGGGGATATGAGAGGAAGACGCAAAGGAGGCTTTGGGTTGGGGAGAAGGGCGGC
AATGAGATGCGGCTGTAGTCCAGGAATAGTCAGGGAAGCAGATAATTTGCTTAAAATATCTCGGCCTAAT
AAGGGAACTGGGCAGGTGGGGATAACTAAAAATGAGTGCTTCAAAGAGTAATGTCTAAGTTGGCACCAGA
GTTGGGGAGTTTTAAGAGGTTTAGAAGCCTGGCCGTCCATACCCACAACAGTTATGGAGGCAAGGGAAAC
AGGCCCTTGAAAAGAAGGCAACATGGAGTGGGTAGTCCCCGTTTCGATTAAACAGTGGGTGGACTTACCC
TCCACTGTGAGAGTTACCCAAAGCTTGGCGTCCGTGATGGTCTGGGGGCTTCCAAGGCGATTGGGCAGCG
TCAATCTTCAGCCGCTAAGCCAAGGAGTCAGTCAGAGAGCCTTGGGCCAGAGTTCTAGGGGCTCTGGGAG
TGGCTGCCAGGTGAGTTGAACAGTCCGATTTCCAGTGGGGTCCCGCACAGATGGGACACGGCTTAGGAGG
AATCCTGGGCTGCAGGCATTCCTTGGCCCTGGTAGTCAGATTTCTGGCACGTGTAGCAAGCTCCTGGGGG
AGGAGGTTCTGGAGGAACGCCTGGCCGCTGCGGTTCAGGCATTTGGAAGTTCTTGTGTGCTGGAGATGTG
GCTGGGGTTTGTCTCACAGTGGAGGCAAGGAATTGCAACTTTTTTCTATTATTGTACACCTTGAAGGTGA
GGTTAATTAAGTCCTGTTGTGGAGTTTGAGGGCCAGATTCTAATTTTTGGAGTTTTATTTAATGTCGGGA
GCAGATTGGGTAATAAAATGTATATTGAGAATAAGACGGCCTTTTGACCTTTTAGGGTCTAGGGGCTGAG
GAAGAATTGGAACCTAGCTCGGCCTGGCGAGGAGGGGAGAGGTCAGATGGGTCTGTAGAAAAGGAAGATT
AGAAAGACTCAGCAACGCTTGGGGTTGGGACTGAGGGGACAGGCGGGAGGGAAAGAAGGAAGATTTGGGA
CGAGTTGCACTGGGCACAGAGACTAGGAAGGGACTGATGTGTAAAAGAATGCCTGGACATCAGGCACCTC
AGACTGTTTGCCCATTTTACGACAAGAATTATTTAGATCTTGCAGGATGGAAAAATTGAAAGTGCCGTTT
TCTGGCTATTTGGAACTACTGTCGAGTTTGTATTGGGGTCAAGCGGCATTGCAGAAGAAAATAAGGCATT
TATTTAGGTTTTAGGTCAGGTATGAGTTGAAGAGGTTTTAAGTTCTTGAGAACACAGGCTAAGGGAGAAG
AAGGAGGAATGTAGGAAGGTTGCCCATAGTGAAGGAGGCAAGCCCAGAGAAAAGAGAGCGTAGAGACATG
GAGGGAAGGGGTTTGGGGGTTCTTACCCTCCAGAAAAGCGGGAAAGGGGTTGGGGCATGGAAATAAGGGA
TTGGGGCACAGAGATACGAGTTTGGGGTACTTGCCTCTCCCCCAGAAAAGCGGGACTTGCCGCTAAGGGT
GAAGGAGAAGGGGTTGGGGGGTTCTTGCCCCTGCCCCAGAAAATCAGAGAAGGGGTAGAGACACGGAAAG
AAGGGGTTGGGGTCCTTGCCCCTTCCTCAGAAAAGCGGGACTTGCCGCTAAGGGTTATGGACCAAGGCAG
GTGTCCCTGCGTGGTCTGACACCTCTGAAACGTGGGTGAATGATCAGAGGCGTCCTTGCAATGATTAAAC
ACCAAGGGAAGGCTGCCTTCCCAGTCCGTGACCGGCGCCGGTTTTTTGGGTCCACAGATAAAACGTCTCC
TTTGTCTCTACCAGAAAATGAAAGGAATTGAAATTAAGAGAAGGGAGAGATTGAAGTGTGGCGCCTAGAT
TGAAAGGAGAAAGACGGTGAGGGATAGGGAGGTTGGAGAAGAGAGTAAAAAGAGGCTGCTTATTGGATTT
GAAATTGGTGAGATGTTTCTTGGGCTGGTGGGTCTGAGGACCTGAGGTCGTAGGTGGATCTTTCTCATGG
AGCAAAGAGCAGGAGGATAGGGGATTGATCTCCCAAGGGAGGTCTCCCGATCTGAGTCACGGCACCAAAT
TTCATGCGCGTCCATGTGAAGAGACCACCAAACAGGCTTTGTGTGAGCAACATGGCTGTTTATTTCACCT
GGGTGCAGGCGGGCTGAGTCCGAAAAGAGAGTCGGCAAAGGGTGGTGGATTATCATTAGTTCTTATGGGT
TTTGGGATAGGCGGTGAAGTTAAGAGCAATGTTTTGCGGGCAGGGGTGGATCTCACAAAGTACATCCTCA
AGAGTGGGGAGAATTTCAAAGAACCTTCTTAAGGGTGGGGGAGATTACAAAGTACATTGATCAGTTCGGG
TGGGGCAGAAACAAATCACAATGGTGGAATGTCATCAGTTAAGGCTATTTTTACTTCTTTTGTGGATCTT
TAGTTACTTCAGGCCATCTGGATGTACACGTGTAAGTCATAGGGGATGCGATGGCTTGGCTTGGGCTCAG
AGGCCTGACAGTAGGTGTTCTAGAAAGGTGTGTTGTGTTAATGTGTGAATACTGACTCCCCTCCTCAGTC
ACTGAGGCGGGGAGGGTGTTTGGCTCTTTTGAGGCATGTGAGAGTTGGTTGTGCCTTTGGTTTTTTGTTT
GTTTTTTTTTCTTTTGAGTCTCGCTCTGTTGCCCAGGCTGAAGTACAGTGGTCTGTTCTTGGCTCACTGC
AATCTCCGCCTCCCAGGTTCAAGTGATTCTCCTGCCAAGCAGCTGGGATTACAGGTGCGCACCACCACAC
CCAGCTAGGTTGTGCCTTTGTTAGGTTCTCTGTGACTTTTACCCACTGTGCCATTCCTGAAAGAAATCTT
TTTTTTTTTTTTTTTAATTAGAAGAATTACTGGAACTAGCTTGGACTGTTGGACACAGTCTTTGTCTCAG
CTACTCGAGAGGCTGAGGCAGGAGGTTCGCTCGAGCCCAGCCTGGGCAACATAGCAAGACCCTATGTCCG
AAGGAAAAAAAAGGCAAAATCAGAATTACCAGAACTGATTTCACATGTGTAGGTAGCAGATGGTGGCCAT
GCAATTCAGGTCTGTCTGAAGGCCCCCAGGCCTGGTACAAAACTGTGTAAGGCCAGTACAAGGCCCTGAC
AGGTTCCCAAGTGGCTGGACTGGAAGAGATGCCAAGTTCATGGCCTCCTAACCTGACTCCACCCAGCACT
CCCTGGGCCCAGCGACGTTCCCTCCTGAAGCCTGAAATTCACCTCCACCTGAGGAGGCCATCTGCCTGGG
GATAGGTTCTTGCAAAAATGAAAACACTCATTTCCAGAGGCAATTAATTCTTTTAAAGGATGTCAGATTT
TTGGTACAAAATCATGGTTTCCACGTTGGCTTCATGCTCGGTGCTTTATGAGAAAAATCCCTTTTTTCTA
CGGTTGTGTTCATTGTATTGTAAAGCAATCGTAGATTATTTTAAGGTTTTGAGTTAGAGTGATTATCCAA
TTTTATGAGGGAAATAAAGGAATTCCATGAGAAAAACGGGGGCTTTCCTGCAGGGCTCGGGGTTGCGGGA
GCGGCAGATAACCTGATTCATTAACGTGAGCCCAGTGGGATTGGTGGGGGTGATGGGGACACAGATGGGA
GCACTCAACTCAGGCACAGGACCCCAGCAGAACATGCCCAGGTCCTCCTAGACATGGGCCCTTGCAGACT
TTCTGAGGCCTCGGTTTCGTCATCTTACCAAGGTGTGACCCCAACCATCATCTCCTGAACTTCTGGCCAC
AGAGCTGTGAGCAAGCTTCCATCATGACCCCATTTTGGAGATGGGGAGTTGGCGCAGCCACACTGCTGCT
CAGTGGTAGAACCAGCATCTGACCCAGGCCACCTGTTCCAGAGACCCTGCTTTTAGCCAGCAGCTCAGAC
CCCAGTCATGTGGGGCCATTTATTTATTTATTTAAGATAGAGTCTCCCTTTGTCGCCCAGGCTGGAGTGC
AGTGGTGCGATCTCGGCTTACTGCAACTTCCACCTCCCGAGTTCAAGCAATTCTCCTGCCTCAGCCTCCC
GAGCAGCTGGGATTTCAGACGTGCGCCACCATGCCCAGCTAATTTTTGTATTTTAAGTAGAAATGGAGTT
TTGCTGTGTTAGCCAGGTTGGTCTCAAATTCCTGACCTCAAGTGATCCACCCTTCTCAGCCTCCCAAAGT
GCTGGGATTACAGGCATGAGCCACCATGCCCGGCCCACGTGGGGCTGTTTAAATTAAAATCAAATTAACT
GAGTTCCTCCATTGCATTGGCCACGTTTCAAGTGTGCAGAGTGACACATGGCCAGTGGCTGCCATCACCG
CTGATGTCGCCACGTCCCTCATCACAGGAATATCCCTGGCAGCCCTGCTCCCGGCCCTCTGCCCTCCTGA
CGCTCCCTTGTGACTTGTTAGAAAAGCGTAGGTACAGCTAAAAAAAAAAAAAAAACTGATGGCTGTGAGA
ATACTGTCACTCGCTGATGCCTTCTGTGTAGAAAAATAAGCCTTAGACAGATCTTCGCAAGAACATCGTG
ATGGCTCTCATAGGCATAATTACGTGTTCCAAGCCAAATTGCAGTTCAAGAGAAGGTTATAAATCTCTTC
TTAATAACAATTGTACTCACGTTCCTCTCCTGGAAACTAAGAGGAAGGTAGCTGAAGAAACTCTCCCTGC
CCAGTTAAATCTTGTTTTTTGGGTACTTTTGGACTCCAGGGTCACATCAGCAATGGCCCGGGACAGACGA
GGGGGAGCCTTCATCTGTACTTCGTGTCTTTCCAG

>TH11 22 GGCTGAT
GTGGGTTGACCCCTCCCTGCAGGGCCTGGGGTGTGGGTTTGGGGGTCTGAATCCAGGCCTCACCCTCTTG
CCGTCCAGGCTGAGGCCTCTCCTTCCACCCACGAATTGTGACCCTCACCCTGGCCTGCCTGCATCCTGGC
CTGGCCTCCCTGGGGGTGGTATCCTGGTCACGGGTGACCAGGGGCTGCCCGGTGGGCGGCAGCTGTCTCT
GGGCTGATGCTGCCCGGCTTCCCCGCAG

>TSC238 18 GCGTGAC
GTAGGGCCGGGTGGGGCCCTGCAGTGCAGGAAAGGTAGGGCCGGGTGGGGCCCTGCAGTGTGGCGCCAAG
AGCCCTGGGCCTGGCGTGACCACCAAGTCTCCCCAG

>XRCC69 26 AAATCAA
GTATGTGGCAGAGATATTTCCAGGGCTTCTGAACCTTGCCCATACTTTGGAATCATCCATGGACTCCTAA
TGCAGACCTACTGAATCATAGTCTCTGGGAATGGGGCTTAAAAATGTCTATTTTTAAGCTTTCTTGGGTG
AATTTAGTGCACAGCCAGGTAAGGCCACTAAATATGGTGATGGGGTGCACAGCATGCGCAGCCGTACAAG
GCTGATCTGCAGCTAGGATAGAGAAATGTCTGCCTAGGGGACTGTTTGCAGATTACTGACACAAGTTCTT
GGGACCTCACTGCCGACACCTTTCTTTCCAAAGCCATTGTTTGGCACCCTTGTAATGTCTAATGTTTGGT
TTAGTTCCTATACAAACCAACCATGGGGTTTGCCAAGATAGTGAGGTATAGCGGAAAGACCATGGATTTT
AAAGTCAGATTTGACTTTATCTTGTGCTTATGTGTCTGGAAGCTTGCTTGCTTTTGTTTTGGGCCCATCT
CTGCTGCTTGTTAGCTGGTCAACGTGGGCAAGTAATTTAACCTTTCTGTTTAATATTCCTTAGCTACAAA
GATGGGCGTTCTGGAGCACCTTTCCCTCGGGGTGGTTTTACATTTGAGATGAGTTACTGTAGTTTTAACT
TTGATCCTCAGCATGCTCAGGAGTGCTCAGTTACTAAGCTATTGTATCTCAGCTCCAAATTCACCCTTTT
ATGCTCTGCACTACTGAGGCTGAAATGATCCAAACCTAATTTCATCTTTCACAGCTGGCTCTCAGGCTGT
GTCTATAGTGGGTGCTAGAGGGAGACCAAAGGGCAGAGGAGAGGTGAGGGATTTGCTTCTTCCTGTTTGC
TCAGTGTGGTCAGCATTGTCAGCAAAGGCTTTCACCTGGTAGCAGCAGTTAGTTACAGGGCGTAGATTTT
TTAGTCCTTCCAGAACCAGCCAGTAACTGAACTAAAATCAGCCTGATAACTCTTACCTGTTTCCTTTTAT
TTATCACGTGGTAGAGGGTAAGGAAAAAAGGGGCGAGGGTGAAGCTCAGAGAAGGCCCCCATGGAGCTGG
GACTTAGCCCTCCAGGGAGGAGGCACTGTCCGGCTAGCTCTGGATGTATCAAAAAAGCTGGAGACTGGAA
CCAACTGCCGCCAGGTAAAGGGTCTTTGCTGGGGCAATACAGGTAGGAACAGTAAATACAGGAGGGCCGC
AACCACAGTTTTGCTTTCTGCAGTTTCAGTTACCCATAGTCAACCATGGTCCAAAAATTTTAAGTGGAAA
ATTCTAGAAATAACTTAAAAGCACAATCCCACCTGGGGCAGGAATCATCTGTTTGTTCAGCATCTCCACA
CTGTAAATGCTACCCACCAGTTAGTCACTTAGTAGCTGTCTTGGTTATCAGATTGACTGTCAAGGTAATC
AGTATTGCGGTGCTTGTGTTCAGGTCACCCTTATTTAATAACGGCCCCAAAGCACAAGTGTAGTGGTGCT
GGCAGTTTGGATATACTAAAGAGAAAGTCATAAAGTGCTTCCTTTAAATGAAAAGGTGAGAGTTCTTGAC
TTTAAGGAGGAAAAAAATATATGCTAAGGTTGCTAAGATATATGGTAAGAAGGAATCTTCGAACCACAAA
ATTGTTAAGGGAAAAAATTCATTTTAGTTTTTTTTTTTTTTTATGCTGAGGTTGCTAAGATACATGGTAA
GAAGGAATCTTCTATCCACAAAATTGTTAAGAAGGAAAAAGAAATTCATCTTAGTGGCCAGGCGTGGTGG
CTCACGCCTGTAATCCCAGCACTTTGGGATGCCAAGGTGGCGGATCACGATGTCAGGAGATTGAGACCAT
CCTGGCTAACACGGTGAAACCGTCTCTACTAAAAATACAAAATTAGCCAGGTGTGGTGGCAGGCTCCTGT
AGTCCCAGCTACTTGGGAGGCTGAGGCAGGAGAATGGTGTGAACCCGGGAGGTGGAGTTAGTGAGCTGAG
ATTGCGCCACTGCACTCCAGCCTGGGTGACAGAGCGAGACTCTGTCTCAAAAAAAAAAAAAATAGTTTTT
TCCCCCCCTTCTTTTTTTACATAAATTGAGACAAGGTCTCACTATGTTGCCCAGGCTGGTCTCGAACTCC
TGAGCTCAAGTGATCCTCCTGCTTCAGCCTCCCAAAGTGCTGTGCTTACCGACGTGAGCCACCATGTCCG
GCCCAAGCTAGTTTTCCTGTTGCACCTCAAACTGTAAAAGTTACTGCCACAGTACATGAGAAGTGCTTAG
TTAAAATAGAAAAGGAGGCCAGGCACTGTGGCTAATGCCTGTAATCTTAGCACTTTGGGAGGCTGTGGCA
GGTGGATCGCCTGAGCCCAGGAGTTTTGAGACCAGCCTGAGCAACATGGTGAAACTCTGTCTCTGCAAAA
AAATAAAAAAAAGTAGCCAAGTGTGGTGGCATTCACTTGTAGTCCCAGCTACTTGATAGGCTACTTGAGC
CGGAGAGGTAGAGGCTACAGTAAGCTGTGATCACACCACTGCATTCCAGCCTGGGTGATAGCAAGATCCT
GTCTCAAAAAAAAAAAAAAAAAGATGAAGGCTGGGCGCGGTACCTCACGTCTGTAATCCCAGCACTTTGG
GAAGCCGAGGTGGGCAGATCCCCTGAGGTCAGGAGTTTGAGACCAGCCTGGCCAACATGGCGAAACCCCA
TCTTTACCGAAAGTACAAAAATTAGCCGGGCGTGGTGGCGCCTGTAATCCCAGCTATTCAGGAGGCTGAG
GCAGGAGAACCGCTTGAACCTGGGAGGCGGAGGTTGCAGCGAGCCGAGATTGCCCACTGTACTCCAGCCT
GGGCGACAAGAGTGAAACTCCATCTCAAAAAAAAAAAAAGATGGAAAAAAACATTAAATATTAAATTTAT
GAACGTATGACATGGACAAACATGTTTCAATTGACGGCAGTCAGGTTTGGTGCTGTCCGAGGTTTCAGGT
ATCCTCCCGGGTTCTTCAAACATATTCCCCAGGGATAAGGGATCTACTGTATACAGGAAGGGGCACCCCT
CCTCCCTTGCAGTCTTCTGGAAACTGCAGAGGGAGTCTGTTAGGCAGATGATAACAAAAACCAGCTGGTG
GAGTTCAAGAAATGGGGCCTACGGGGCCCCAGCCCCAGCACCACAGGACATAAAAGGAAGAATTTGGAGC
TGAGAAACAAGTGACTGCAACACTTGAAGTCAAATCAAAGAAAATTTATCTCCTTTCTTCAG

>MBNL16 141,144 CGATGAT,TTCCGAT
GTGAGTAGAGATATCAGCTCTCTCCTTGTTAGCAGTCAGAAAAGCAAAGTGAGCAACTATATCTGACTAC
AAGCTATTCATTTAGTAACCTTTTTAAAAAAATTGCTGAAGATATGTTTGTTCAGGTATCCCAGACAATA
TATAAAGAAGTTACTTTCACAGAAGTGAGGGTAACTCCTCAAATGGTTCAGATTGCTCCTACTCTTGGCC
TAACTCTTAATCTGTCTTATTGTGGATGTAGGGTTTCTGAAATCTCTGCTTTGTAAAGAACCACCTGTCT
CCTTTTCAACTTAACGATATTGCCATTTTCAGTCTTCTTATTTCTGTGTGCCATCTAATCAGCCATTGTT
TTCCTTTGGTGTGTTCTTTTGCACATCAAGGCTCTTCTTTACATATATCTTGCTTTTAACAATAACATGA
TCTGGAACTATTTAGGAGAATTGTTCAACAAAATTGTTCTTAGAATTAGCTACAGGATTTTGAGTAGTAT
ACTATCTAGATTGTCTGAAATAATATTGTGGCATAAACATAATAGTAACACTAGAGAAGCTTGACTATGC
CATTATATAGACAGGAGAGAGACAGCAGTACTCAAGGAGTTAGAAATTGGATCATTAAGAATAGCTACTA
AACTATATTCTCAAGGTAAATTTTAATGTGATCTAGTAGCTGATTTTAATGAGCCCATTCTTTGTTCTTT
GCTTACCTGTTTTAATGTTGTCATTTTTTTACATAAATATATGACTTAAATCAATGAAATACTCATTTTA
AAAGTCACTGTGTAGTATTTCATAACACAGTGAAATAATCACGAGAGAGATCTTTTCTGTGTTTATGGAT
ACTTGAGCAAAAATACAGAAGGCAGACTCTCTCCTCCTCTCTTCCTTTCACTCTTTTTTTTTTCTGTTAG
AGTATCTTGTTTGTAATTAACTACAAAGAGGAGTTATCCTCCCAATAACAACTCAGTAGTGCCTTTATTG
TGCATGCTTAGTCTTGTTATTCGTTGTATATGGCATTCCGATGATTTGTTTTTTTATTTGTTTTTTCTCA
CCTACCCAAAAATGCACTGCTGCCCCCATGATGCACCTCTGCTTGCTGTTTATGTTAATGCGCTTGAACC
CCACTGGCCCATTGCCATCATGTGCTCGCTGCCTGCTAATTAAG

>MBNL18 51,64 TTTTAAT,GTGTGAT
GTAAGGGGTGGGGTTTCTTAATAAATGAATCTGATGATCTACAGAGAGTCCTACTGTTAGAGCAGATAAA
CCACACCCCAAGTTTGTTTGTAATTATAGATGAGGTGTCAGGTAAGGTGGTCAATGATGGAAACTTATCT
GAGGTATCTCATGTGGTTTTCCTTAAAAACTAAGGATTGTAGCTTAATGAAATGTGGATTAAAGATCAGT
GGTATTTTATATATTTATTTGTGTTTGTGTAATTTGGAAATGAAATATAGTTCTCTTTTTTTCTCTTTCC
TCAACACTTATATATGTCTGTCAAGCTATTTTATGATACTTTCTTGCTGTAAGACCCCTTTGCCTTCATT
ATTCCATAGAGTTAATTTAAATTATATAAAACAGCACTTTCAGTTTTGATTTTTATTTTTCAGCCTTTTT
GTTTTCAAGGTCAAGAATGAAAACAACTATGCGTTCTAGAGCTCTTAAAAAGGGCTCTTATTGGCATCAA
TCAGTACACTGTTTAAAATTATGACTGTTCCTAAGCTAATATTGAAATAACCCTAAGTGCTCAGCAATGT
TTAATTTATTATGGAGTTCTACATTTGTGGTTTCAGCTTATTTTCAATTTGGTAATGTATACATAATCTA
GAATTATTCACACAGATTGCAAAGTTTAAAACACAGACTAGCTACTCATTTAATTACCTGGAAATTTACT
CTTTTTATTCACTCTGAACTTACTTCAGAAAATACATATAAGCTCATTATTATCTGGAATTTTACTAACC
AGAAACTCAAATCTCACTTTCCTCTTTATTGCTTCACCCTTATTTTCAGAATACCATGGTTTTAGAGACT
TACTTAATAAAATTATTTTATTAATTAAATTAATGAGTAGATATATATGTCAAAAATCCAGCTCCCAATT
TTATATTAGACTATACTGGCAGTATTTACAGTGTATTAGGTTCATAATGCTATAAGAGAATGTGAATTTA
TTTTTGATTCACAAAATAAATTATATGAGCTTTTAATACTAACCATAAGTTTTATACAGTACATATTTGA
AAATCAGTCATCCATATGTAAAATAAATACGAAGTAACAATTAACTACAATATTCCACTAGCTGAAATAG
CCAGTGCCCCAGACACGTGGATAAAATGATATTTGTACTTGTGAAATAGTATCTTTCAAATTGCAGTTTG
CCCATATTGGAACAAAAACTAAATCATTTTGACCTGCAGCCTCACATTTCTCTTATGTTTTGTAATATTA
TAACTTTCTTCTCAACATGCATAGTTTTTCAGAAATTAATCTTTTTGCTCTTGTGCAAGTTGCTGTGTCC
CTAGATTTTCGCTGCCCCCAACAAACAATCCATCAGTTTTTCTATAGTCAGATGAGCAAAGTTTCAAGGG
ATTATATGTAACTATCATAATCTCTTTGAAGAAATTAAAACTTATTTTTGTCAGTTTATTTTATTGGCTA
AAACATTACCATGATAAATGACCGTTTCAGCTAGACCAGAGGTAGTGAGTTATCTCAATAGATTGTTCAC
AGTCAGTTACAGATTGAACTCCTCGTTCTACTCATTGCTGTCTTCTCACTGCTGCACTTGACTAGTCTTA
AAAAATATGATAGTTTCTCTACTAAAGTCTAAAAAACAAATCTGTGCTATTTAAAGAAAGCTGAAAAAAT
CTGTTTTATCAAATAGGTTTCACATTAGTTTTTTCAACAACTCTCAAATGACTATAGTTTTTTTTCTAAA
TAAGTATAACCAATTACATGGTATGATGACCCTTACTTGTGACACTAGTGTCTCCCTAGAATAGCTTTTT
GTCTGTGGATAGAGCCAAAGATGCTAGATAAAGTTCAAATTAGGGAAAATAATAAACTCATTCATAAATC
AGAATCAAACTTGTCTCTCTGTGCTAGGTTAAGCATTGCTAATTTAAATAAAATCTGCATTAATTGAAAT
ATGCTGAAAATTTTAAGATATATTTGCATTTATTATGATGCATTTTGCATCAGAGATATTCTATTCTTGA
TCAATATTTCTCAAATATTGGCCAGGCGCAGTGACTCATGCCTGTAATCCTAGCACTTTGGGAGGCCGAG
GCAGGTGGCTCACTTGAGGTCAGGAGTTTGAGGCCAGCGTGGCCAACATGGCGAAACCCCATCTCTACTA
AAAATCCAAAAATTAGCCGGATGTGGTGATGCATGCCTGTAATCCCAGCTACTTGGGAGGTTGAGGCAGG
AGAATCCCTTGAACCTGGGAGGCGGAGCAGTGAGCCAAGATCACATCACTGCACTCCAGCTTGGGCAAAG
GAGTGAGACTCCATCTCAAAAAAAAAAAAAAAAAACCACACAAAACAACAACAACAAATATATATACACA
CACACACACATATTTCTCAAATATAATCAATATAGTGTGAAATTATTGCATTAGTAACATAAAATAACAT
TTATTTGCAACTCAGTTATAAGGGCCTGAAACAGCAAGTTGACCTTTATTAATCACATAATCAGAAGTAG
GTAGTGACTCCATGATTATTTTAAAATATTTTCATTATATAATATATACCTGCATTCACAAAAATTGACG
CTGTGGCATGAAAAGGTTAAAATGGATAGCTCTTCATTATTTCTGCCCCATCACTTTGTCAGACAGTCAG
AAAGGAAAGAAGTCTAATGCAGGGAATGTATATGCAAAAGCCTCAGGGGCCAGGCAGGAAACACAAGTGA
AGCAAGAATAAATTGGGAGCTGTGGGGTCTGGGAGGCACAGGGGAGCACAGGCTCAGTCTAAAGAGTATA
GTCAATGTTCAGACTTTGCCTTTTGTTGCCTCAGAGGATTGTCTGCCTGGCAGGTTGTACTTGCTGTCCA
CTGCAAACCCTTTGTGGCTCCATTTATATCATAGTCTGTGTAAACCACAATTGATTGTGTATATGCCTCA
TAGGGTTGGTTGTAAGAAACCCGCACAACCTAACACAGTAGCCCTGACATACAGTGTTGCTAGGTCTTAT
GGTCTTATGATTTTTTCCCAGATACTCTAGACATTTGTATGTTTATATGTGAAATTTCTCAATATTTAAA
TTTTGGCAATTCAGTTTTTTAAAAACACCCTTTGAGAACTAAAGGAAATTCATCTTACCACACATTCACA
TGTAATCTCATGTCTAATACCTGGGAGAAAAGGAATTTCATTTTCCAAAGTTTGGTTGTTCTGCAGACAA
ATAATACAGAAGAATTAGATGATCAAGGAATCCGATCTGAACACAATTTAATAATTTGGAAGGTACACTT
TTGAAGGCTTTATTGGAACTGGGAAGAAAATGGAATTCTTTTATTTTTTGCAGCTCAGAATTTTAGTGGT
CTGTAGTCTGTTGTTTCAATGATAACTTCAGATGTGTAGATATATTTTATTCAAATTACAGTGAAGCATG
GTTAGCTAAATTCTTAGAGCAGGTGGCTGCGTATAGAGTAGTTTGCTGGCAAAAGATCAGGGTTCAGTGA
CAAGCCAGCCAGCTAGCTAAGAAAAATTACTACATACTTTAACTTTTAAGAACAGAATTGGATTTAATAT
GGACATTACCCATCTAAGCATCATTCAACCATACATCCATCCATCCTCCTATCATTCTGTTCTCCCCTTT
CCTTTCCTCTCTTTATCCTTTTTTCCTTCCTCCCTTCCTCTGTCCTTCAGTTTTCCATCCATCTATTCAT
CCCCCCATTTATCTATCCACCCATCTTTCCATTTATTCAGTCAATAAACATTGATTGTATGCCACATGGT
ATACCAGTATTTATGTGAAGGATTGCAAACTGATAGCTCAAGGGTAAAATCTAGTATCTAGAAATATTTT
TGTTTAAGAGTGTTTAAATGAAAACTAAATGTAAATCCTTTAGATAGGACACATACTGTACCCTTCAGTT
CCAAACGCTACAATTCCCTATTGCCTTAGGCCAGGTTGTTTCAGATATTTTGTTCAAAAGAGCTACGTTT
TATTGAATGGTTGCTCTTGTTCCCTGCTGCACTGAGTGCTTTGCCTACATTATCTCATTTTTTTTCACAA
CGCCCAGAAGGTTGGCATTAATATTTTCATTTTACGAATGAGTAATTTGGAGCCTAGTAAGGTACAGTGA
TTTGTCCCAAGTTAAATGGCTTTTGTAAGGTTTAGATTTAAGTACAACTTGAACTCAAGTCAGGCTGACT
TGGTTAGTCTCTCAATATCTATTACACGAAGACCTTAAAAATGATTTGGGAGAGTGGAAGTAGCCCTTAC
TGAACACCTAACTCCATGGTGTTTCACACCTTCCACCTCATTTAAAGATAAATATAAGTATTAGGTTAAA
TTCATATTGAAGTTTTGTCTTTTCAAATTTCGATATATACTTGTTTTAACCTTCCCCTTTCAGGACCAGA
TTGATTATTTGTAGATATTATGCATAATTTAGGATCTATTTATGTTATATATATGAGTTTTCACTCATGA
AATTACGGCGTGTAAGAAATACCACTTTCCTTTACACCATTTCTTTTTTCGTTGAAATTAAGTCTAGCTC
TGAACTGTGATCTCTATCTCCCTGGGTTGAGAGAAATAACAGGCATTACTGGGAATCCAGGACTACATGC
CCCAGCTCCCTCTCTTTCCTGACCTTACCTCAATGTGAGGTCCTGTACAGTCTAGTATTCTCAGACAGGC
TATGCATTCTTCATGCTTCAGTCACCGCTGCTCACTGCTGATGTGATCATTGTCTATGCTTGCAAGAGCT
CTTAAGACAGGTACTCCAGGGGTTCTGTGCTTGCCTTGGATATAGGCTTCCTTGTCTATGCCCTCCAGGC
TCCCATGCCCTTGAGGACCTGATGTCTGCAGGGCTATTGTGAAAGAACAGGCTACCTACCCAGCTACCTG
TGGAGCTGCACACTGCCTGCCACTTCAATCTTGAGGAATTTTTTTCTCTGCCCTCCATCACCATTTTTGC
TTACCTACCATCTTCAGAATCACACCTCTTGTCTCCCTCTCTAGCATATCTCCCTCAATCAGTGTTGGCT
TATGAGTTTTAACAGTTCTGAAAATACATTTACTTTAAACAACTTCTATTTTGGCTTGTATTACAACTCT
ACCAAGAATAAGGCAACGAAAGGCCAGGAAACTCTTAGGTGGTGGTGTAGGTCTAAGGGCAGGGGTAGGC
AGGGTTGTGTTTATGCAAAGAAGAGAAAAAGATTTGTCACATTTAGTATCATTAATACATATAATCATTT
ATAATTATGTATATTAATAAATTACTTATAATTAATAAAAATAAAGAAGGTACTGCTTGTTTGGATACCA
ATTTTGAGAATAATCCAACTGATTGTTAACTTTTAGTCTTAAAATGATATACACTATTTTTAGAAAATCT
TAATCAGCCTAATACTTCTTATAATCAACCTAAATAGGACTGAATTATTACATCGAAATTCTAACTTCCA
ACTAAATCTTCATTACAATTCTTTTTCTCTCTTCTACTTACTTCCCTTCTACTCCAAGTAATTTTAAGTA
TGCATACATCTTATTTGTAAATTATCATCCTAGTTTTTCCTACATTTTCATACATATCAATTAAAATTTT
TGATTTAAAAGGTCATGCAATTAAAATAACACATTTCTCAGAAGCACACCATTCTGCTCTGCAAATATCT
TTGTAGGAGAAATTGGAAATTGACAAATACATTCACTTAAATTTTGCTTTGTGCTGAAAATTGAGGAAAA
ATTTAAATTGGCCATTTGCACATTATTAGTAGTAAATCAACCCATGTAAAGATGGAAACTATGGTCATTT
CAAAAGTGATTTTCATTTTTGGTAAGTGGGTCCTACAGCATTATGTCCTCATATTTGTGAGTTATTGCAC
CCTGGCTAGTATTTTCATTGCTGCCTTATGTTTATTTGCTGCAAATCCCTCTCAAAACTGTGTGCATTGG
TTATAATGCTAATGAGGAAGATAATTCAAACTAAAATTCAAATCATAATAGCTTTAGGATTTTAGAGAGA
TAGTATAAGGTTAACTCATTTTCAGCATGTGCAGACTTAATTATGCATGGGATGAAATACAGTAGGCAAG
TCTCAGCCTAATAATAAATAATTGAAAAATATAACCTGTACAATATTTAAACTGGCTTTAATATTACTTA
ATTATCACATTATTCTTTTTCATTCATCATTTCTTTTCCAATTCTCTCACCCTACCATTAAGACAGTAAT
GATTTTATAAGATGTAGATCCGGTATTAAGTTTTGCTTGCTCTACTGTCTCAAATTATTATAACTTCTTT
GTTATTACTGGCTTGTTTCTGTTTGTCTTTCACAAGTCTTTGACTCAGTAGTAGTAGCAAATGACAGAGA
TCTTCAAGTGTCTTAATGCTTGTCAATATAATATTATTCCACTTGATAGGATGTGTCCCCAGATACATTA
CAGAGTTTAATCGTTGATCACTCTGCCCACAGTCTAATTGTGATAACAAACTAATCGCAGCTGTTACAGA
GATGCCAGTTAAGTAATCCGTGTTTCAGCTGAGTTTCTCAATGGCAGCTTTATTTTATAGGGCCATCTCT
GACGAGATTCATTTGGCAGATATTTTTCTAACAAATGTTCGTCCCAGATGCTGCTAGTATTTAAACAGGA
TATGCTAAGATTTAGATAGAAATATAAAATCCTTGGATATTTTAAAACCTAGAATTCTAAAATAATCCCA
TAGAAAGAACAGTAGTTCTGCATATGGGAAAGTGCCTTGTACTTGGTAAAATAAGTTAAATTTTCAATAT
TTACATGTCAAAGAGAACAAGGACTATCTATATATGCAACATTTATTTTTGCTTATCATGGTTGAACAAT
TGTCAGCATCAGTGCTAACACCCCATATGTGATGTATGTATTTTCACTCTCTCCCACTCAAGGTTTTTAT
TGAACTCTAATTAGCAGTTTCTTGCGTGTGAAATTTTGTAGAACATTTGCTACTCCCAGAAGTCTTGAAG
GTCTAAACCAGCAATGAAAACCACTCTGATTTCCTAGATACTGTGAAGTAAACCAATTTGATACTTATAA
GAAATTATATTCCCCCTTAATGCTTTTCCTACATTTTAATTTCAAACTAAGGAAAGGCACAAATTTCACT
TTTTTATGTATAATTTATTGCTTGGCATCCCTCCAAATACAAATCCTGTATGAATAATTACAACCCCTTT
CATGTTTATATGGTTGCTGCTACAATGAACAGGAAAATAAAGCAAAAGGAATGAAAATGAATGTTTGGGT
TTCATTATATTGTTAAGTCAGTTTTGTACATTGAATTATTTAGTATTTAATAATAAATATCTTTAGTAAG
TTAATATGTGCCTGATATAAAGAAAATGTTAAGGCATTCATAAGTTAAAGTCAGAAATAGCAAAACGACC
AGATGGTTAGTAATCAGATTAAAACAAAACAAATTACAATATTATTTTTAAAAGAATTAAGTGGATTTAA
ATTACTTCCAAAATACTTTTGTTTATAGGCAACAATTAAGAGAAACAAAGTGTACCAGCACACAGTTAAA
CTGGCTTTTATTCTTCACTTGAGACTAGTTCTAATTGATCACTGTGCTATTGTATGATTTGATTGTGCTG
ACAGTTACATGCCACTGTTCCCATAATAACAATTTTTCTTCTTTGTTCAAATGAATTTTCTAATTACACG
TGTGATGGGATGTTTTAATTCTTTTCCCTTTTCAAATCCACCTTCCTGTTGCAATGCATGATGGGCAG

>MBNL19 31,41,229 TCTGTAT,GCTACAC,TGGTAAC
GTAGGTGCCAGCTTTGTTTCTTGATTATCTTAAACCTATGGTGTACCTCACAGCCCCTCAAAATCCACTG
CTAAGTTTAACTTATATCTATTGGGCAAGTCCATTTCCCTTTTACTAACACTTGTCAATTAAATGCCATT
TTCTGTTTAATTGACATGGACTCACATAAGTGTTTTCTTTACACACAACAGTTTCCTTTAGTCACCTTTG
GTGGATTTTGATTGGACTATGAGTTCTGGTGTGTAAAAAAAATCTATTTCATAAAAGTAATATACTGTAT
ATTTTTATAATAGTAAATGAGAAAAAAATACTTTCATTCAAACAGATAACTGTATATATGAAGTAAATAC
TTGTATTTTGACTTAGATTTTGAATGTCTGACTATGAACACTATATAAAATTCTTGTTTTTGACTTAGCA
TATTAAGCCTGTTTGTGTCAATTTTCTTGATTTGATGGTAACAAGCTTTTTTCCCCCTTTTTTTTCTCTT
TCATCCCTCCTCCCCTTCTCTCCTTGGAATGTTGTCCTGCTTTGCGCTGTGATTGCATGTCACTCGCTGG
TGATGATGTCCTGTCACATGGCTTATTGCTGTGATAAATACCATGCCCAATTATCTCTTCCATGTTGCCA
TGGTTTCCATATTGCTACACTCTTCTGTATGTTCGCTTATATGATTTTCCCTCCGAAAG

>CLK14 224,229 ATCTGAA,ATCTTAT
GTATGAACGTTTTTAAAACATTTTGGAAATTTTATATCCCATGTGGAACAGGGAAACTTGAATTTTTGTG
TTTGATTATTTGAGAAAGTTTTAAGATGAAATCATCTCAGTTTTAACCTGCAGGATTTTTTCTGTGTTTG
TGCATTGGATAGGAAATTCCGGAAATAAAGTACACATTTAGTTCTATAATTTAATTATTGGTTGGCTCCT
AATTGACATTCCAGTGAAATGATGGGAGTTAATTGATTTAATTTAGATTAGTTGAAAATTATTACAAAAT
ATTCTAAAAGGGTTTTTTGTGGTACTTCAAGAAACCTGATTAGTTTTGATCTATTGAAATCACAAAAGTA
GAACAGGGCATTTTATTTTTGTATAATTTAGGATTAGGTATGCTTCTTTGTTCTAACAAGTCATGTTTTC
TAACCCTTCTTTCACTAAGCAAACCAGAACAGATTTGAACTGTTATGGGTTATATATTAGTATGGAGATC
AGCTCAGATGACATTAAAAATGCCGTAGTGTTATTCTTGTATGCCAAATCTTTTTTTCCCCAAAATTAGC
ACTTTAATTTTATTTACTGTTATAATATTTGTTTTCTTAGATTAGGTAGGAAATCTTAATTTGGCCACCG
CCTACTTTGACAAGTAAATATTACATCATACGATTTTGCAACATTAAATTAGAACACTAGAAACTAAAAA
ATTATGTTTCAGTGAATGCTACAACTAAGCATTTTTTTTTTTTAAGAAAAACAATTGTATTATGTTTTGT
TGCCTTGCCACTTTGAGTATCTTATCTGAAAATCTGTTCCTTGCCATGTTTTTCTCCTGTTAACATAAAC
TATGTGCCCTGTGAATTTCTGGGGACTGAATTTGAAATTGCTCCTGCCAACCGTTTGTGGCCTGGCGTGT
ATCTGAATGCCTGAATATCTCCCCGCTGAATGAATTTCGTATTCTGCCCTGAATTCACTCGGGTATATTG
ATTGGCTGGATGATCTTGGTGCCGCCCACTTGACGTTTCCAG

>CLK34 196 TCTTGAC
GTGAGTGGTAGCCAGAGTGTGCTGGCTGGGGCTTAAAGGCCTCATCTCTTCCTAGCCTTCTCTCAGGCTG
GCTGGTCCGGGTGAGTACTGCCAGCCCTGTGCACGTGCACTGGTGTGCGTGCATGTGTGTGTGTATGTGT
TGTCTGGTCCAGGTGTAGGGCTGATCACAGGGTCCTGGCCTCTGTGTCTTCTGGCTCTTTCCAGTGGCAA
CTGTAGGAACTCTGGCTCCGATGCTGGCTGGCCCCTGGCCTGTCTATGTCTACACAGTGCTCCAGACAAA
GGCCACGTGGTGCAAGTGGCTGGGGACACTTCTTAGGACACTTCTTAGGGATCCTAGTAGAGTGGCTGGT
ATGGTGGTCTGCAGCTATATGGCCTGGTCCTTCCCACCCAGAGACTGCCTCCTCGTGTAACTGAGTGCTC
TGATGTGGACTGCACCCACCTCTGCGTCTCATCTGCACACCCCTTCCCAAAGGCCCCCAGTCTGGAGTGC
CTCACAGGACCGGAGGATTTGCCTGTCAGCCAGCTCAGACTGGGAACTTCCCTTCTGATCTCCAGCCAGG
CCCTCTCCAGCCGAGCCTCTTTACGAGGGGCAGTCGCGGTGAGGAGGGGCAGGTGCCTGTGTGATGGGGC
ATGTGAAGAAATGGCAGAAAGGCTGCCGCCCCAGGCCTCGTCCAGTTGCAGGCCACATGCCCAGAGCAGG
GCCTGGCCAGTATTCCTAGCATGGAGGGTTGTAAGGTCTCTGGAGCCCACATTGCGCTCAGTCCCCTGGG
GAAGCAAAGCCAGTTGTGTATTTCCGAGGTTACGTGCGGTCTTCTCTTCTCCCCCATCCCTCTTCCCTGC
CTCCCTCCTGCCGGCCTTGAGGCCCCTGAGGAGCAGTGGAGAGGCCAGGTGTCTTCTCTGCCCAGCGCTT
TCTGTGACTTCTTTGAGTGGCTACAGGTTGAGGGTTGACTGTGCGGGCGATTGCAGCGTGGCCCTTTCAC
CTCTTTGCACACTGCCACATGCTGCCACAGGATGGCAGTGCAGGTCTGGCTCTGTTTCTCTGTTTGGTGC
CCTCTATCGATCGTCGTGAGGCTTGGGATGGGCCTAGATTGTGAGCAGCATGGGTGCCAAGGCCAGGGCA
GGAGCTGGCATGGGGCCTGTGTGGGCCATTGTGGTAGGAAGCCTGGCAGTCGACTGGCCCAGAGGATCCC
AGGCTGCTTTCCTTCTTGAGGCTGGTGGCAGGAGGGCTGCTGACGGAAGGCTGTTTCTGGTAGTGATGGT
GAAATCTGGCCAAGGATGCCGTCTGGAGGCAGGTAGCAGCTTGGCTGTGAGTGGCAGCTGTCAGGCATGT
GCAAGTCTGCGTGGGCGAACAGAGGCAGGCAAGGACAGGCTGGGCATTCTGCAGCTGAAGCCGGAGCAGC
CGCTGACCAGTCTGGATGGTTGGACCCAGGCGGGGCCAGCTGCCTTCTTGCGCCGCCGTTCTCACTGCAT
CTTCCGCTCTGGCCCAAAGCCACATGGGAGGGTCTGGGAGGGAGAGACTCGGAGGAGGAGGAGGAGGGAG
TCGGGGCGATGGCTCTCCTCACAGCGTGGCCCTCAGCAGCAGAGGCAGGTCATCTTCCTGAGCGTTTGTG
GCGCTCCTCTTAAAGATAATGTCCGAGTTTTCTTTACATACCTGTAGCTGTTTTTACTTTTCTGTTTTTG
AAGTCAGTTTGTGTCTTGACGTGTCCCTTGCAATATCCCTATCGTTATATATGCTGTGTGCCTTATGAAA
TGCTGGGATCTGGAAAATCCAACCAACCAACCCACCGGCTCCTCACCGTCTCCACCTCTGCCTTTGACTG
ACACCTCAATCTGTCAATCGGAACCGCCTACCATGCGATTGGTCGGATGGCGTTTCGGGGGGCGGTGCAT
GCAG

>HTR43 143,151 ATGTGAC,CACTAAG
GTGAGCAGCAGGAGGGAACCTTTTGAGGAAACATGGGAGTTCTGAGCTGTCCCTAGAGAGTTGGGTGTGA
ACATTTCTATTAGAATTTGTAATTAAGAAAGAAAACATTCATGGGAACAACATTTTAAAAATAAAAGGGG
AGAAAAAGGGATTGCAATTAATCCTACAACTCTAATACAACCAGTGTAAACATTTCAGTGTATTTCCATC
CTGTCATTTTTTTCTTTGTCAAATGTGTTTATAGTTGTGATCACTATATATACAATTGTTGAGAGCACAT
ATAATCTAACCTCCCCATTTTATTAATGGTTTAGGGAAGATGTGGCTGACAAGGGACAGATCTAGAAATT
AAACCTGTGTTTTTTGCACTTCTACTTCATCAGTCTCAACCCTGGCTGCAATTAGAACCACCTGAAGCAC
TTTGAAAAACTATCATCGTGTGGTATTAGTATGTCTCATGTAGTATTTTGGACATAGTTATATTTAAAAA
GTGATTTATTGCTAAAGTTCAAATCTAATCAGGCATCCTGTATTGTATCTGGTAATCTTTGAGGGGAGAG
GCGTTAACTCCCCAGGGTGCCTGAACTAACTGATCTGGGGTGAGACCTCAGCATCAATACTTATTAAAAT
GCATCAGGTGATTCTAGTGTACAGCCTGGGATGAGAGCCTCTGGGCCATAAGAGGGTATAACGAAGCAGT
TCCTCTCTAAGTAAGACATCCACACATCTAATGATGATGCAAATAAAGTGCAAAAGCGCAATTCTGACCA
GTGTTATAAATGTGAGTACACAGTAGCCAGTCTGCTAGTGTAAAATGGTGGACTGTGACTACAGTCACAG
GGCATACCTTGGGAGAGTTTCCTGAGAATGCCCGACCAAGGACTGACGGGTGGGTGGGATTAACCAGGCA
ACCGTTGGAAGAAAGAACATCTGCATTGGCCCTCAAAAGGGACCTATATGTGCAGGGAAACTCAGATTAG
GGCAGGGTGGCCAGAAGGGGGAGGAAAAAAGAGGTTTTGGTATAAGGTAGGTCTGGAGAAGTCAGGAGAG
GCTGGACCACGCTGGGTCTTCTCAGCCATGTTACAGAAGGGGAAATTGAATCTCACGGAATACACTAAGC
ATGTGACTTTTTCTTTCCTCTTTCCCCCTCCCTTCTTTTCTTCTTTCTTTGTTTCCCTTTTCCCTGTTTT
TTCTCTTGATCTCTTCTCCCTCCCCTTTTTCCCTTCATCCCTCCCCCTGCCTCCTCTCTTACACTTTTTC
ACTCACAG

>HTR44 27,33,72,267,273 TGCCTAT,TGCCCAT,CTCTCAT,TAATCAC,ATTATAT
GTAAGGACAGAACAATGTGCATAGCGGAGCTCCATGCTGGAGACATGACTTGATGGATATTGGGCAGTGT
CTGCCTTTTCTTATTCATTAGAAGAAATGAATCTCAGAGAGGTAAATTTGATAATTCAGTTATACAGTCA
TTCTCCAGCCTTTGCAGAGGCCCCCTTTTTAGTCAGGCCCTCTCTGAGGCACTGTAGATGCACAGATTAG
TAAGACCTATAACTTGTCTGCAAGGAGATTGCAATCTAAATAGCAATAGATGTCAGCAATCAAGTTTACT
ATAGAGCTGTAAATTTTATACTGATGGCATGAACAAAATTCTGAAGAAGCTAAGCATCAAGAATGAGTAC
ATCTTCCCAGAGGGCAGCAGGGGTGGTTCAGAATGAAAATGCCCTATGTTTGAACATAACCTTTTCTTGA
AAATATGTTTCTGTAATAATTTGATATACATATTTATGTATGTGCATATAATTGTGGAGACTCTTTTCCA
GAAAGTTACAGTAAACTTCCCAATAATTTTATGATTTTTGGACCCAGATCTAGCATTTCATTCTTGTGGC
ATAATTTTATTTTCTTTCTTCATATTTGACTTCAGGGGACCTAATGATTTTCATCTTTGCCTCATTTGTT
GCAGATTTATGTATTTATCACTTGTACCATCACTATTCATTTTCCAATTCCTGCTAATTTACATTTCATC
ATAAAGGTAGAATGCAATCTAAAGTCAGATGACTACACAAACATGCTGTTATCAATGTAGTAGTATCTTA
GGGGTTAGCTCTCAGAAAAATGTGGGGTGCAAATCACATGTAATCAGAATTGCCAGGGACAATGATTTCT
TACTGTGTCTTGAGCAACCCAACAAACCCAAGTTTTCCTCCAGTCTTGGGATAGATCACTTTTTTAAAAT
TTAGTTTTATTTATTCTTATTTATTTTTTATAGGGACAAGTCTCACTATGTTACCCAGGCTGGTCTCGAG
CTACTGTGCTCAAGTTATCCTCAGCCTTCAGCCTCCCAGAGTGCTGGGACTACAGATGTGAGCCATCGTG
CTCAGACAATCACTGTTTTTTATTTTTATTTTCATTTATTTTTATTTATTTATTTTATTTTATTTTATTT
TATTTTATTTTATTTTATTTTTATTTTTTGAGACCAAGTCTTGCTCTGTCACCCAGGCTGAAGTGCAGTG
CCGCAATCTCGGCTCACTGCAAGCTCCACCTCCCGGGTTCTCGCCATTCTCCTGCCTCAGCCTCCTGAGT
AGCTGGGACTACAAGCGCCCGCCACCAGGCCCAGCTAATTTTTTGTATTTTTAGTAGAGACGGGGTTTCA
CCGACAATCACTGTTTTTTTTAAATTGAGGACTAGGAAAAGTAGTTGACTGAAACTAGAGATTGTGGTAT
ATCTAACATACACACTTTTAAACACTAACATCATAGTCTTCCCAGAGAATTAATCACACTGGGGGAGGTA
CTTAGAGACTGAAACCAGCTGAGGGGACAGCAGGTTCATCTCCTATTTCATGGGACATATGTGCATTGAT
TGGAATGGTAGTCATAATGGCCTGCTGTATTTAAATTGCTTTCTCTTTTCCTCTGCCAAGAACATATAGT
TGAATATGCTTAAGTTAAATGCATGTATAATGAGACTCCACTCTATAGCTAGAGATAATGACTCTGGTAA
AATTGAACTCATGGCAAGCAACCAGACCCATGGCATGGCATAGTTGGAAATTTGTGTTTATTAGCTTGTT
TACAACAATCTGACTTTAGTACATGAAAGACTTTTAAAGACAGTCAGGATACACTGAATGAAAGTTTGTA
TTATAGGAAATACAATGTAAGGAAGTAGAAAATCTATGGAAATCCTGCTGGGTAACCTGCATATGATCAT
TGTTAAAATGAGTAGTGAGACTGAAAGTACTACAGGAATTTGGAGAAGACCAGGCAGGGGTGATAGGGGC
AGCTGAGGTAACCTCAAGGCCTGTGTAAAAGCAGGAGTAAGAAAAAGAGCCAGTCAGCCAGGAAAAAAAA
TGGGAGAAAGTGTAGAATCAACTGTCCATTGTGGAGAGTTTGCTGTGGGCAGCCCTGAGAGAAGGTCTAG
AGGTTTCCTTGACAGGTTTGGCTTCAGATTTATGCCTACGTACTTTTCAAATCAGGAAACTTTTCCTGAG
TAGGTATGAGTTGTCATGAAACAGGATGAATTGGTCATTAAGAACCATCTGCTTTAGAATTGAAGAGATT
TGGGTTCAAATCCCAGCTTTTAAAATGTTTAGTTCTGGGAATGGGAATAAGTGATTAAGCCTTTCTGAGT
CTAAGCCTTTCTTGTCTCTAAAACTTAGGGAGATAGCACCTATTTTATATGACTACAGTTAGGTATAAAT
TGGATAATCCATTTAAGGCATCACTTTGGCCCAGCTTGTCACAATATTCCATGTTAGTGGATGTTGTTGT
TCATGTCAGTTTCTTGTAACTAGCCATACAACTCATGATCTTTCTCATCAAACTTGCACCTCCTCAGTGA
ATAGCTGCTCCAACAGCTTGCATCATCTAGAAACCAGGTAGTTATTCTGATAGCAGTCTTTCCTTGCCTC
CTACATTTAAATAATGACAAGTCCTGCTCATTTTCTTTCCTAAAGAGATCCTAGTCTATTTCTCTCTATC
ATTCATCCAAAGTAATATCATTTCTTGAAGAAATCACTCAACACTTTCCTAATTATTCCCTCCAAATATG
TTTTATTCCCTCCCCATCCACTTGTCGCTCACAAGATCAAAAGCCATCCTTTTAAAATGCTGCTCTAATA
CTGTTGCTCCTTTGCTTAAAACCCTTCAGTGGCTATTCATTGCATTGAAGATCAAGACCAGACTCATACA
AGGTTTTTCACCCTCTGTTTCCTGTCCATGTCCCCAGCTTCCCTTCACCCCCTTCCTAACCTCACCTCCA
GGCCCGAGTTGCTTTGGCCTTCTTTCTAGTTCTCCAGGGCTCTCTGCTCAGCCACCTGAGGCCTTGGCTT
TTCCCTCTGCCTGAAAACTTCCTCTGCCCCTCCTCTCCTGCATGTCTTTCAGATTTTAGCTAAATCTTCT
CTTCTTTGCAGAAGTCTTCGCTGACTCCATCAAAACCATTTTTCTCCTTTGTAGAACTCAGTGTAATTAT
AGTTAAAATCAAGTCTATACTTTCTTCTTAAATGTCTTTCTATTCCAATGGGAGGAAGCCCAAGGCTACG
AACAAGGGCAAGATCCCTGCCCTCATAGAACTTGCATTGTTATGGGGAGGTTGACAATTAAACAGTCATT
GCATAAATACTTATTTAGGTATTTGACAAACACGATTGAACAAATGGAGTGGTCAGCACGTTCTCTTTGT
GAGAGTCATGCCAATAATTCCATTTCATTCTCTGACAGTGTATGTCAAAAACTCCAATACCATAAGTAAG
ATATCAGATGGGGTTTCTTTTGTTTTATTTTCCTTGGGGAGCTTGGGGATCTTGCCTCCAGCTTGTCTCC
AGCTTTCCCTGTCCCAAGAGCGTTCCCTCATAGTGCTGGAGGGTCCATCCTGAACATTACAGGGCAATGT
TTTAGCCTGGAAGAGGATGGTTTTATTTATCATCTAGCTCTGTTTTTGCTGTGTCCTTCCCGTCCTAACA
GTTTGGTTCAGCTGGGCTGGGCCAAAGCACAGAGTGAATGTCTCAATGAGGTGTGATGTCCTTGTTAGCC
ATGTTATTCCCGGCAGTATGCCATGTCCTTCTCTCTAGAGCTGCTACAAGTCTTCTGGGATCAATCATAA
GGGGTAGTTCCTTTGAGCAAGAGGGCTCACTTTAATTTGTAACTCTTCTCAGATGGCAGACTCCTGGATC
AAAGCAAAATGTAGGACTCCTTTAGTACTACAAAATGCATTTTCCCAACTCCCATTCTCAGCTCACTGTG
CTTCCTGGTGCTTTCAGAATTGAATTCTGTTAATAAGAATTTATTGCCTCCTTAAAAATAATTTCCAAAG
CATAATTAAAATAAATGCACCATATAGTATGGGTCATAGGAGATCAAAAACTGCTTTAAAAGCTTTAGAG
TACAGTTGATTTTTTTAAGATCTAAAGTACTGTGGTGAATAAAAGCTAACCAAGTAGTCATGATAGAGTA
CTAGTTTTAAAAGTGAAATATAAGGCAGCCATTGAAAACCATGAGAAATAATGACGTGTGTTGTCCTAGA
AATATATCACTGGTGTATTATGTTGGGGGAAAAAAAGCAACTGGCAGACTCTAATGTTTAGCATAGTTCC
ATTTTTGTAAAATAAATATAGAGATGCATGTATCTGGGTTTACATGAGTGTGTGTGGAGAGAGAGAGAAA
GAGAGGTGGAGAGAGAGAGAAAGAGAGGTGGAGAGAGAGAGAAAGAGAGAAAGAGAGAGAGAGAGAAAGA
AAGAGAGAGAGATTGAGAATGAAAAAGAAAGATCATGAATGAATTTTCACCAAATCGTTAACAGGTGGTT
ATTTGAGGGGTAGGGCATACGGTGTAGTGCTGGCCAGAGTGGATGGTCAGTTAAATTGGGGTTGGGGGCC
TTCAGTTTTACTAATTTCTGTAATACACATTTTAAACTTCAATTTTCCCTTTGCTAGAACGTAACCTTCT
CAAATGCAAGTCCATCCACAATAGCCTTTTAACTGAAAATGTTGCTAGAATGGCACATTCCTCAGTTCTC
TGAGAACATTCTGCTTCAGTGCTGGGAGTTCCCTCTGAGGTCAGAACAAGCCAGGGAGCATGGAAATCTT
CCTGACCAGTGTGTTCTCTCTGCTTTCTCATCAAACACCCTCACATCTCCCTCTAAGGGAGCCCTCACCA
TCTCTTACGGGGTGCATCACTCCTACATTGGTCTTGGTTAACCTCCTCCCTGTTCACAAGCTTGTATTTG
ATTTTTTTCTAACAGTCCCTTTTCTAATCCTCACAGATTTTTTAAGTCACAATATTAATAATACCTGAGC
ATTGTAGAAAATGCCATCAGTTCACAAGTAGAACATAATGTCCCCAATTCTTTCAATATCCACTTCCACA
GCTGCATAACCTGAGGTAACCACTGTAAATAGCAACTGCCTGTAAATGCCAGTGATTTCATATGTAATAA
GCAGACTTATTTGAATATATTTTGAGTTTATGATATATGCCAGTGAGTTGCCTGAATGTAATGTTTTTAC
CAACTTGCTTATTGGATGATCTATTAGCAAGGTTTCTTTCAGCAGCATGCGGCAGATAATAAATTGATCG
TTCAAATAACTGAAAAGTCTGGCTTCAGACATGGCTCTCTACAAGGATTTGAACAATGTCATTTAGTCTA
ACTTTGCCCCTCTCTAACTCTGTTTCCCTCTCCTCTTTGTCTCCATCTTGCCTTCTTGTTCTCCCTGTTT
ACTTCCCTCTCTGTTTCCCTATGTCTATTCCTCTCTTTCTATCTGTCCCTCTTTGTCCCTATGCTGTCCA
TCAGCTCTGGTTTCTTGTTAGATTTTTTTCTTAGGCTGGGTTCTTCCACCAGGAAAGAAAAATAGTCACA
GTCAACAAATCTTAAACCATCCTTAACACATGAGTCCATAGGAAGAGAAACCTAAGTGCTGTTTCTCATG
GAAGAATTTCCGTTGGCTTTGCTTGTGTCAAACACTCTTCACTTAACCAGTCACTGTGGTGTGGAGATGA
CACATCCTGGTTACTGGGCAGAGGTCAGGCACCATGACTCCCAGCTTTACCAAAAACATATGGTGTGAAG
AAATAGCAGTTCTCACTGGAAAGATGGGTGTTAGGCAGACAAGAAGAGGAGATACCAGTTCCCCTTAGGC
TGGCCAGACCCTACAGGTATCTTTATGGAGCCTCCACAACAAAACAGAGGTATATCATCCCCAAGTCTTC
CCTATATTAGGCCAAATATTTCTAGATCCTTCTGCTGGCCTCATAAGCCATACTTTTCAGACTTTTAACC
ATTTTTATCCCCTTTCTCTGAACATGCTGTACTTTGTCCTTTACTTAGCATTAAATGTAATTCCCTTTTT
AAAAAAAAAGTCAATTTCACTTCCTTGAAGATAGTATTCTCTATAGTACTGCAAGATTCTTTTTTGGATA
CACCCAGCTGAATTGTCACCCTTCCTCTGCACAGCTCAAAAATTTGATGTGTTTTATCGGCAAAATTCTC
CAACAGTTTCTTAGTCTCCGATCCTCTTTTAAACAGGTTTACTTGTAAAACATACAATTCTTACTTCAAG
GTTGCATGTTTAATCTTGTGCTGGAGATAAATGTATCTGCATTTTCTTAATGATCTCCCTGGAGTATAAT
TCGATTTTGTAATGTATAAATGAAAAGTGTCTGTCATTGTGAACTGTGTCACACAATTACATTTGTTTTC
CCAATAGGATTGAAATGCATTTCACAAGGAAAGTATATTAAAAGTTTCTCCTTCTCACATACTCTTTTAG
GGCAGGTTCAGGCTTTGTACATAATATTTGTTGAGTTGAATTTCATGCCAGAGGGTTTGAACTGTTATTT
TTATATTCATTTCATCAAACATTTATGGAGTGCTTACTAATTACTATGAGTTGTTCTGGACATTGTAAAT
ACAGTGGTGAATGATCAGAAAAACTCTGAATCATGGAACTTTTTGTCTAGTTGGGAATACAGACAGTAAA
CAGATAATTACAGTAAAATTGGTGACCATTGAATACTATAAGGAGAAGGAAAAAAAAAAAGCTATTGGAG
TCTGCTAAGTTGCAATCTCCAAAGCAGGGTAGGCTCCTGAGCAAGTGATGCTGATGCCGGGATCTGCAGG
GGCTGTGGGTATCAGTAGGGGATAGGGAAGTTGGTGAGGCCTGGGGAGTGGCTGCTCCTGAAAACGCATG
TGAAAACCCATAGGAAAGCCCTTGTTAACTAAAAGCTAAATTCTTAGCTCAGCTTTCACTGCTTTTCCAA
TGTGTTCTCAGTCTGATTTTCCTACCTCAACTCCTACCCATGAGTGATCTGTTATCATTCCCTGAATATA
TGTTTCCTCATAACTGCATGTTGCTACCTGTGCCTTGGGTTTCTTTTATTTTTCTGGCAAACATCCACCT
TTCTTCAATACTCAGATAACATGTGTCGCCTTCTCCAATGACTGTTGGGCTTCATTCATAAAAATTTGTC
ATTTCTTCCTCTGAGCTCCCATGGAGTATTGAATCAAAGCATCGTGGTTAATAGAAGTTTCTTATTATGT
GCGTCTCAATAATTGTTTGATTTGTCTGCCTTGCTCCAGAATATAAAATTCTTGAGAGTAGGCCTTATCT
TATCTATTCGTGTGTTTTTCTTTCTGGAACATAATAGCTGTTCCATGCATGTTTGGCTGAGCACTGAATG
CTGAGATGTGACTTGTGGTTGTTTGTATGACGCTGGGGTTGGTTTCTCTGTCCTCAGAACTCTTAATATA
GAAAGTGGTTAAGAATGAGACCTGAGGTGCTAGGCTGCTTAGATTCAGTCACAGCTTGACTGGTTGTCAA
GTGTGTGATCTTGGAGAAGTGACAAAGGTTTTCTGGACTTTGTCTTATCTGTAAAAATTGTGTTATTAAT
AGAAAATCCCTTCCCTTCTCTTTTAGGACTTGTGAGGAATAAATAACTGAGTGTTTATTGTTCAGTTAAT
AAACTGAATAATGCATAGACCAGTGCATGGTACTTGGTAAGTGTTCAATTAATGTTAGCCACAAGGACTA
TTCCATTATTGTTTTCCTCTCTAAATGCAAATTCCTAGTGGCTGTAGCGAGGGCCTTCCCAGACACTGAT
AGTCATCTTGTTCTTTCTGACTCATAGCTGAGTGCCCTTGAAGGTTAGATCCTTAGCCTTCCAGCCCTGA
GTATGTCCCCTCTTTCCTTTGGAAACCTCATTTATCCCATGGCTTCACTTGCACCTCTGCTCTTGTCTCT
CCCTCACCCCTTTCACACACTGGGCTCTGGGGTTCTATCTCTGTCTGCTCAGCATCTTGCCTTAAACATC
TTTCTGTTTTCTCAAACCTCAGTGTGCTCAAGTAGACATTTTTATTGTAAACTAATACTATATCCTCTTC
CACATTGTATATTGAAGGTGAATCTATTAGTTATCTTTCAGACATCGAAACACAACTTTTTGAAGTCATC
TTTTACTTATCTCCCATGATCAGCTGGATGCCAAATCACACCTATTTTTTATAAATATCTTTTCTAAAAT
TTTTATTTTATAAAAATTATATATAAGATTATATATATATATATATATATATATATATATATATATATAT
ATATATACACACACATAAAATAAAACCTAAAATTTTATTTTAGGTTTGGGTGTATATTTGAAGATTTGTT
ATATAGTTGAACTGTGTCACAGGGGTTCGTTGTATACATTATTTCATCACCCAAGTATTAATAAGCCCAG
TACCTAATATGATTTTCTACTCCTCTCCCTCCTCCCAGCCTCCACTCTTAAGTAGACGCAATGTCTTTTG
TTCCCTTTTTTGTGTTCATGAGTTCTCGTCATTTAGCTCCCATTTATAAACGAGAACATGCAGTATTTGG
TTTTCTCCTTCTGCATTAGTTTCCTGAGGATAATGGCCTATAGCTCCATCCATGTTCCTGCAAAAGACAT
GATTTTGTTATTTTTCATGGCTGCATAGTATTCCATAGTGTATATGTACCACATTTTTGTTATCTAATCG
GTCATTCATGGGCATTTAGGTTGATTCTATGTCTTCACCATTGTGAAGGGTGCTGCAAAAAACATTTGGG
TGCATGTGTCTTTATGGTAGAACGATTTATACTCCTCTGAGTATATACCGAGTAATGGGATTGCTGGGTT
GAATGATAGTTCTGCTTTTAGCTCTTTGAGGAATCGCCATAGTGTTTCCACAATGGTTGAACTAATTTAC
ATTCCCTCCAACAGTGTATAAATGTTCCCTTTTTTCCTCAACTTCGCCAGCATGTGTCATTTTTTGACTT
TTCAATAATAGCCATTGTGACTGGTATGAGATGGTATCCCATTGTGGTTTTGATTTGCATTTCTTTAACG
ATCAGTGATATTGAGCTCTTTTTTATATGCTTGTTGGCTGCATATATGTCCTCTTTTGAAAAGTGTCTGT
TCATGTCCTTTGACCATTTTTTAATGGGGTTGTTTGACTTTTTTATTGTAAATTTGTTTAAGTTCCTTAT
AAATGCTGGATATTAGACCTTTGTCAGATGCATAGTTTGAAGATACTTTCTCCTATTCTGTAGGGTCTGT
TTGCTCTGTTGATAGTTTCTTTTGCTGTGTAGAGGTTCTTAAGTTTAGATCCCACTTGTTAATTTTTGCT
TTTGTTGTGATTGCTTTTGGTGTCTTCGTAATGAAATCTTTGCCTGTTCCTATGTCCAGGATGGTATTAC
CTAGTTTCTCTTCCAGAGTTTTTATAGTTTTGGGTTTTACATTTAAGTCTTTAATCCATCTTCAGTTGGC
TTTTGTATATGGTGTAAGAAAGGGGTCCAGCTTCAATCATCTGCATATGGCTAGCCAGTTACCCAGCACC
ATTTATTGAATAGGGAATCTTTTCCCAATTGCCTGTTTTTGTCAGCTTTGTCAAAGATTAGATAGCTGTA
GGTGTGTGGTCTTATCTCTGACCCTCTATTCTGCTCCACTGGTCTATGTTTCTGTTTTCATACCAGTACC
ATGCTGTTTTGGTTACTGTAGCCCTGTAGTATAGGTTGAAGTCAGGTGAGGTGACGCCTCCAGCTTTGTT
CTTTTTGCTTAGGATTGACTTCGTTATTTGGGCTTTTTTTTGGTTCCATATTAATTTTAAAATAGTTTTT
CTTCTACTTCTGCAAAGAATGTTTTTGGTAGTTTGATAGAAATAGCATTGAATCTGCAAATTACTTTGGA
CAGTACATCCATTTTAACAATATTCATTCTTCCCAGCTATGAACATGCAATGTTTTTCCATTTCTTTGTG
TCATCTCTGATTTCTTTGATCAGTGTTTTGTAATTCTCATTGTAGAGCTCTTTCGCCTCCCTGGTTAGGT
GGATTCCTGGCATTTTATTCTTTTTGCGGCAGTTGTGAATGGGATTGCCTTCCTGATTTGGCTCTTAGCT
TGGCTGTCGTAGGTATATAGGAATGCTAGTGATTTTTGTACATTGATTTTGTATCCTGAAACTTTGCTGA
AGTTGTTTATCAGCTGAAGGAGCTTTTGGGGCAATACTATGGGGTTTTCTAGATATAGAATCATGTTATC
TTCAAAAAAAAGCATAGTTGAACTTCCTTTCTTCCTATTTGGGTGCTCCTTATTTCTTTCTCTTGCCTGA
TTGCTCTGGCTAGGACTTCCAATACTATTAGAAGAGGGAGGGCATTCTTGTCTTGTGCCATTTGTAAAGG
GGAATGCTTCCAGCTTTTGCCATTTCATTATGATGTTGGCTGCGAGTTTGTCATAGATGGCTCTTATTAT
TTTGAGATATGTTCCCTCAATACCTAGTTTTTTTTGAGAATTTTTAACATAAAGAGCTATTGAATTTTAT
TGAAAGCCTTTTTCTGCTTCTATTGAGATTATCATGTGGTTTTTGTCTTTAGTTCTGTTTATGTGATGAA
TCACATTTGTTGGTTTGTGTATGTTGAACCAACCTTGAATCCTGAGGCTGAAGCTTACTTGATTGTGGTG
GATTAGCTATATGATGTGCTGCTGGATTCAGTTTGCAAGTAATTTGTTAGGGATTTTTGCATTGATATTC
ATGTAAGGATACTGGCCTGACTTCTTGTTGTTGTTTCTCTGCCAGGTGTTGGTATCAAGACGATGCTGGT
CTCATACGATGGGTTGGGGAGGAGTCTCTCCTCCTCAATTTTTTGGAATAGTTTCAGTAGGAATGGTACC
AGGTATTCTTTGTACATCTGGTGGAATTAGGCTGTGAATCCATCAGGTGTGGGCTTTTCTTGGTTGGTAG
GCTGTCTATTACTGATTTAATTTCAGAGCTAATCATTGGTCTGTTCAGGGAATCAGTTTCTTCCTGGTTC
AGTGTTGGGAGGGTGTATGTGTCCGGGAATTTATCCATCTCTTCTAGGTTTTCTAGTTAGTGTGCATAGA
GGTCTTTATAGTAGTTTCTGATTAGTTTTGTTTCTGTGGGATCAGTGGTAGCATCCTCTTTGTCATTTCT
AATTGTGTTTATTCAGATCTCTCTCTTTTCTTCTTTATTACTTTAGCTAGTATCCTATCTATCTTCTTCA
TGTTTTCAAAAACCTAACTTCTGGGTTCATTGATCTTTTGAATGTTTTTTTGTGTCTTGATTTCCTTCAA
TTCAGTTCTGATTTTGGTTATTTCTTGTCCTCTGCTATTTTTGGGGTTGATTTTTTTCTTGCTTCTCTAA
TTCTTTCAGTTGTGATGTCAGGTTGTTCATTTGAGATCTTTATAACTTTTTGATGTGAGCATTTAGTGCT
ATGAATTTCCTCTCAATACTGCCTTTGCTGTGTTCCATAGATCCTGGTATGTTATATCTTTCTTCTCATT
AGTTTCAAAGAACTTCTTGATTTCTGCCTTAATCTTATTACTTACCCACACATCATTCAGGAGCATATTT
TTTAATTTCCATGTAATTGCATGACTTTGAGTAATTTTCTTAGCCTTGACTTCTGTTTTTATTGCATCGT
GGTCTGAAAGTGTGTTTGATATGATTTTAGTTCTTTTGCATTTGTTGAGGATTGTTTTATGTCCAATTAC
GTGATTGATTTAAGAGTATGTGCCATGTGGTGATGAGAAGAATGTATATTCTGTTGTTTTGGGGTGGAGA
GTTCTGTAGAAGTCTATCAGGTCCATTTGGTCAATGTTGAGTTCAGGTCCTGAGTATCTTTGTTAATTTT
CTGCCTCAGTGATCTGTCTAGTGCTGTCAATGAAGTGCTGAAGCCTTCCACTATTATTGTGTGGGCATTG
TTGTCTCTTTGTAGGTCTCTAAGAACTTGCTTTATGAATCTGGGTGCTTCTGTGTTGAGTGCATATATAT
TTAGGATAGCTAGGTCTTGTTGAATTGAACTCTTTGCAATTATGTAATGCCCTTCTTTGTGCTTTTTGAT
CTTTGTTAGTTTGAAGTCTATTTTGCCTGAAATTAGGATTGCAATCCCTGTTTTTTTCTGTTTTCCATTT
GCTTGGTAGACTTTCCTCCATTCCTTTATTTTAAGTCTATGGGTATCATTACGTGTGAGATGAGTGTCTT
TAAGACAGCATACCATTGGGTCACACTTTTTTTTTTTAATCCAGCTTGCCACTCTGTGACTTTTAAGTGA
GGCATTTAATCCATTTACATTCATGGTTAATGTTGATATGTGTGGATTTGATTCTGTCATTGTGTTGTTA
GCTGGTTATTATGCTGGCTTGTTTGTGTAGTTGCTTTATATATCATTGGTCTGTGTATTTAAGTGTGTTT
TTGTATAATCTGGTAGCAGTCTTTCCTTTCTATATTTAGTGCTCCTTTCAAGATCTCTTGTAAAGCAGGT
CTGGTGGTAACAAACTCCCTCAATATTTGCTTATCTGAAAAGAATCTTATTTCTCCTTCACTTAGGAAGC
TTAGTTTGGCTGGATATGAAATTCTTGGTTGAAGATATTTCTTTAAGAATGTTGATTATAGGACTACGAT
TCTTTCTGGTCTGTAGGGTTTCAGGTGAGAAGTCTGCTTTCAGACTAATGGTGTTCCCTTTGTAGGTGAC
CTCCTCTCTCTCTCTCTAGCTGTGTTTAACATTCTTTCTTTCATTTTTATCTTAAAATATCTGATGATTA
TGTGTCTTGGGGATGGTCTTCTTGTGTAGAATCTTGCAGGAGTTCTCTATATTTCCTGAATTTGACTGTT
GGCCTCTAGCAAGGTTGGGGGAGTTTCCATAAATCATTTTCTGAAATATGTTTTCCAAGTTGTTTGCTTT
CTCCCCATCCCTTTCAGGGATGCCAGTGATTTGTAGATTTGGCCTCTTTTCATAATCCTATACTTCTCAG
AGGTTTTCCTTATTCCTTTTAATTATTTTGTCTTTATTTTTGTCTAACTGTCTTATTTTAGAGAGACAAT
CTTCAAGTTCTGAGAAAGTTTCCTCAGCTTGATTTATTCTGCTGTTAAATTTCTGAATGCATTGAGAAAT
TCTTGTGTTGTGTTAGTCAGCTCTGTCAGATCCATTATGTTCTTTTTTTATACTGGCTATTTCATCCTTC
AGCTTCTGTATCATTTTATTGTGTGTCTTGGTTTCCTTGGATTGGGTTTTGCCATTTTGCTGAATCTTGA
TACTCTTCATTCCTATTCATATTCTGAATTATATTTCTGTCATTTCAGCCAGCTCAGCCTGGTTAAGAAC
TCTCGTTGGAGAACTGGTGCAGTCATTTGGAAACATAACAATGCTCTGGTCATTTGAATTACCAGAGTTT
TTGCATTGGTTGTTTCTCATCTCTGTATGTGGGTATTCCTTTAACTGCAGTGTAGATTGAATACAGTCAA
TAGACTCCTTTCCTGCCTGCTTTCACAGGGCCAAGGCATTGTGTACAGTCTTTATTTGAAGCTGACTTCT
TGTCTTTGGTTTCAGAGGTGGGTATATAAATGAGGTATTTTTGATGCTTAAGCTTCGAGGTGTGGTCCTG
TGGGTGGCACTTAGACATATGGTCAATTGGTAGACTCTTGCTCAGTTGTGTGGCTCCCCTGTTTCCTCAC
AGTTGCAGCTGTGTTCCCTCTAAATGCTCTGAAGGTGTGGGTTCCTCTCCCACTTGCATGCTGGCTGCAG
ATCATGGCTTGGAACTCCTGGGCTGCTGACTGTAGCTCTGGGGCAATCTCAGTATTCATATTCCTTCCTC
CACTTGGAGGCAGCAGAGGAAGGGACCTTAGTAGTGGTTGTGGACAAGGGTCTTTTGCTTATCTCTTGGA
GGCTCCACCCCAGAGAGATTGAGGTCAGGAATTGCTCAGTGCAGTCAGCCCAGACTGAAGGGTATGTGCT
GGGGCCCAAGTTAGGGGTTACCTGTCTGGTGCAAGCAGAAGGAGTAGGTGGGACCCATGAGAGATGGTCT
GGCCTCCTCTCCTTGGGTCAAGTGCAGCTTGTTGGAGGTGTAGAGAAGGCACTTAGGGTCTTTACTCCTT
CATTAGTCCAAGGGTAGCAAGGGCAGTTCCACTGCAGAAGCAGTGGCAGAGAGGCTTTCAGTTGCCCCTG
GAGTCTCTGTCCCGGGAGGTCCTGAGTTGCTACTGGCTCAATACCTCTGGCAGGGGATGGCTGGAGGCCC
AGGCCTGGAGGACCTGCCTGGTGAGGAGATATGGGAACAGGTACCCACTTAAGTCTGGCTACTTTAACAT
ATGGCTACTGCAGTATGCTGGGGGCCTGCTCCAGTTGCTAGTCACCTTGGATCTCCCACTACATGGAGGT
ATCAAGAGTGAAAAGTGCAAAACAGCAAAGATGGCAGCCTGCCCCTCACTCTGGGAGCTTCATCCCAGGA
AGGTACATACCTGTTACCAGCCCAAATGCACCTATTAAGAGGTGGCCAGGGAACCCAGTTGGAAGGTTTT
GCCAAGCTATACATGACCTGTTTACCCTGTTGTTATCTATTGGCATGTAACATCTACATCAAAACTCAGC
AGCTTAAGCGACAATGTATGATTACTAGATCTTACATGTAACCACCTCCATTGCACATAACAAATATGGT
CTTAATGCTTTCATTTGCCTTTAGAGACCAATTCATTCACCTTTATATTTCTTAGAATCAACTGTTAGGG
AAAGATGTTGAACCAAGTGGCTTTTTATTATTTGTTAAATAATGTAGAGCTCATAATTCCAAAATATATT
TGAGTCTGTTTATAATAATATGTATTAAACAGATATTTATGTGCCAAGAACTTCCTATGTTTTAAACATA
TTATTTCATCAATTCTCACAGTGAAGGAGAGGCATAATTGGAGGTTGACATAATTATTCTAACTTTAAAG
ATGAAGAAACTGGATCTTCTTGAGGTTAGTAACTGATTCTAAGACCACAGAGCTACTAAGGAGTTAAGGC
AGGGAAAGTTGGTACCCAATGGTGAAGACGTAAAGTTGACTGCTACTATCTCCTCCAATTCTGACAGTCT
AGAATTCCAACTTATTATCATTGCTTCTTGTGCCTTTTCTGTGGTTGGGAGGGCAGGAAGTGAGGAAGTA
GAATTTTCCTTAATTGCAGAAGGAGCACGGAAGGGATTAGCATGGAGCTTAAAATACATGGCTGCCTACT
AAGAGTTGTCAAAGTAAATTGTGTCCCCAGAGACATTTAAAAGCAATTTGATCACACATTTGCACATGGC
TGCAGTGGGAGAAGCTGGTGGCTGGGTCTACAAAAGCAGATTTTAATGGAGTTTTATGAGCAATACTTTT
GAAATGTTTTGCATAAGAAATTACTTTGTAAATATCCTTGCTTCATTTTAGTTAATCCTGGCCATCTGGA
ACCTCACTCATCATTTGAACATTCATTTAACTACTTTGTAAAAGTTTTCTGGTTAAGGAAGAATGGGAGA
TACCCAATGGAAGGCTGGAGAACAAATTTTGCTGATTCATGTATTCCTGAGATGAGACAATTACTTTTCC
TGTTAAACACTGTCTACCTAGCATATGAATCAACAACTCTTTCTCTTGACTTCGTTTTAATTCAGCTTCT
TTAGAAAAGCACACAGCAATATTGATTACGATGGACGTTTTCCAGCTTAAAAATCTTTTGGTAACTCCTC
CTAGCCTAACATTCAAAACCTCTAAGACAATGGTTCTCAAAGTGTGTTCTCCAATCCACTAGCAACAGCA
TCACCTGGGAACATATCAAAAATGCAAATTATTGGGCCTCACTCCAGACCTACCAGCAATCTGTGTTTCA
ACAAATCCTTTAAGTGATTCTGACAGATGATACAATTTGAGAACCACTGCTCTGAGACGTGCCCCAGTCA
GCCTTTTTAGGCTTATTTTTGTCTACTTCCTTGTGAACACCCTACAATTTCATTAACTTTACTCTTATGT
TTATAGGGCTATATAGATATAGGAATATACATTTATGGGTATGTATTTCATATATATAATTTCTCTCTTC
AGGCCTTGGCCATGCTGTCTACAGCACCTAGATTACACTTTCTCCTCCACCATCCTGATCCAGTCTCTAA
CATTTGACTTAAAAAACCGCTATTGAAGAAAGCCTTTCCCCATCCCTCTGCTAGATATGCCTGTTCACAT
CTCCAAAACCTGGTAACATATTTTAATGGAATTTATTGTACTTGGTAGTGATTGAGAGTTTATTACATTT
TAAAAATCCAGTTTGTCAGTATCCACAATATATCTGGCATTGTACTAGCCATCATGGACACAAAGCAGAA
CAAGGCAAACATTGCTGTCCTCATGGAACTTATACATCAGTTGGGGGACGGTTTTCCCACCTCTTGTCCT
AGATCATTTTCTTTTTTAGGGGCACAGGTGTCCTGTGCTTCTGGGTATCCCCTAAGCTATATTAAGTTAT
GGTGAGCAAAGTGGAAGGCAATGCAGTGGTTTTTGGTCCATATAGGATGCACCAGAACATAGTGCTGTCC
TTGTGGCACCCCACTCTTAAGAGATAACGACATGTTATAGCACATACAGAGGACAAGGAGCTCCACTCCT
GCTATTGGTGAAAATCCTCTCATCTAAACCAGGGGTCCTCAATCTCAGCACTACTGACATAGACCAGTAT
TGTTATTGGGGCACTGTAGAACGTTGAGCAGCATTCCTGACCTCTACCCACTGGATGCCAGTAGCATTTC
CTTCCCAATTGTGACAACAACAACAAAGTCTCCAGACATTGTCAAATGTCCCCTGGTGAGCAAAGTCACC
CCTGGTTGAGAGCAACAGGGAATTTTTTACCTGCAGAAAATAAGACTTCAGAGGGATGTAAAAGCTCTCT
TCAGATATCACTAGAACCACTATGCAGAAAAAGAATTAGATAGAAATTTAAATTAAGCCAGAGGGAAAAA
CTACAAGTTACCGAAAATTGATTTTTAGAGGAAACTTTCTTAACTTTAGGATGCCCTTAAGTTTAGAATG
TACTGCAGTAGGACCTGGTGAATTCCAAATCCCTAGAAAAATTAAGTGGGTTTGGATACACACTTCATTT
TAGAGGGGATGTATTAGCCCATTTTCACACTGCTGGTAAATACATACTGAAGACTTGGCAATTTGCAAAA
GAAAGAGGTTTAATGGACTCACAATTCTACGTGACTAGGGAGGACTCACAATCATGGCAGAAGGGGAAAG
GCACATCTCACATGGTGGCAGACAAGAGAAGAGAGCTTGTACAGGGAAACTCCCCTTTATAAAACCATCA
GATCTTTTGAGACCCATTCACCATCATGAGAATAGCATGGGGAACACCCACCCCATGATTAAACCACCTC
CAACCGGGTTTCTCCCACAACACATGGGAACTGTGGGAGCCGCAATACGAGGTTTGGGTGGGGACACAGC
CAAACCATATCCTTCCACCTCTGGCTTCTCCCAAATCTCACGTCCTCACATTTTAAAACCAATAATACCT
TCCCAACAGTCCCTCAAAAGTCTTAACTCCTTTTGGTATTAAATCAAAAGTCCACAGTCCAACATCTCAT
CTGAGACAAGGCAAGTCCCTTCTGCCTATGAGCCTGTAAAATCAAAAGCAAGTTAATTAGTTTCTAGATA
AAATGAGGGTATAGGCATTGGGTAAATATGGCCATTCCAAATGGAAGAAATTGAGCAAAACAAAGGGGCT
ACAGGCCCCATGCAAGTCTGAAATACAGTGGGGCACTAAAATCTTAAAGCTCCAAAATGATCTCCTTTGA
ATCCATGTCTCACATCCAGGTCATGCTGGTGCAAGAGGTAGGTTCCCATGGTCTTGGGAAGCTCCACTGC
TGTGGCTTTGCTAAGTACAGATTCCCTCCCATCTGCTTTCACAGGCTGGCATTGAGTGTCTGCAGCTTTT
CAAGGTGCACAGTGCAAGCTGTTGGTGGATCTCTGGTTCTGGGGTCTGGGGATGCTGGCCCTCTTCTCGC
AGCTCTACTAGTTGGTGCCCCAGTAGGGACTCTGCACAGGGGCTCCAACCCCACTTTTCCCATCTGCAGT
GCTCTAGCAGAGGTTCTCCATGAGGGCCCTGCCTTTGCAGCAAACTTCTGCCTGGGCATCCAGGCATTTC
CATACATCCTCTGTAATCTAGGTGGAGGTTCCCAAACCTTAATTCTTGACTTCTGTGTACTCGCAGGCTT
AACACCACATGGAAGCACCCTCTGAAGCTATGGCCTGAGCTCTATGTTGGCTCCTTTCAGCCATGCCTGG
AGTAGCTGGGACACACGGCACCAATTCCCTAGGATGCACATAGTACAGGGACCCTGGGTCTGGCTCACAA
AACCATTTTTTCTCCTAGGCTTCCAGGCCTGTGATAGAAGGAGCTGCCACGTAGACCTCTAACATGGCCT
GGAGACATTTTCTCCATTGTCTTGGGGATTAACATTCAGCTTCTTGTTACTTATGGAAGTTTCTGCAGCC
AGCTTGAATTTCTCCTCAGAAAATGGGATTTTCTTTTCTATTTTATTGTCAGGCTGCAAATTTTCCAAAC
TTTTATGCTCTGCTTTCCTTATAAAACTAAATGCTTTTAACAGCACCAAAGTCACCTCTTGAATGCTTTG
CTGCTTAACATTTCTTCCTGATGGTGGAAATTTCTTCCTGGTGGAAATTTCTTCCATCAGATACCCGAAA
TCATCTCTCTCCAGTTGAAAGTTCCACAAATCTCTAAGGCAGGGGTAAAATGCCACCAATCTCTTTGCTA
AATCATAACAAGAGCCACCTTTGCTCCAGTTCCCAGCAAGTTTCTCATCTCTATCTGAGACCACCTCAGC
CTGGATTTTACTGTGTATATCATTATCAGCATTTTGGCCAAAGCCATTCAACAAGTCTTAAGAAAGTTCC
AAACTTTCTCACATCTTCCTGTCTTCTTCTGAGTCCTCCATACTATTCCAACCTCTGCCTGTTACTCAGT
TCCAAAGTCACTTCCACATTTTCGGTTATCTTTTCATCAGCACCCCACTCCTGGTACCAATTTACTGTAT
TAGTCCATTTTCATGCTGCTGATAAAGACATACCCAAGACTGGGCAATTTACAAAAGAAAGAGATTCAAT
GGACTCACAGTTCAATGTGGATGGGGAAGCCTCACAATCATGGCAGAAGGCGAAAGCCATGTCTCACATG
GCAGCAGACTAGAGAAGAGAGATTGTGCAGGGAAATTCCCCTTTATAAAACCATCAGATCTTGTGAGACC
CAGTCACCATCATGAGAACAACATGGGAAAGACGCACTCCCGTGATTCAATCACCTCCCACTTGGTCCCT
CCCACAACACACGGGAATTGTGGGAGCCACAATCCAAGATGAGATTTGGGTGGGTACACAGCCAAACCAT
ATCAGAGGACTTGAGGATTTCATGATTCTTAGCATCCTTCAAGTTCTGAGATTCAGTATGTTCATGTTTT
GATTGTTTCCAAAGTGGCTTTTCAATGGGAGAGGCAGCTGAGTGAAATGATAGGAGGTTTATGTCCTGGC
TCTTGAGTGAGTCTGCCTGGGCTAGATGCCAGCTCAGTTCTTACCACCTGTGAGACTGGGCAAATTTCGA
ACACTCCTGTGCTTCCCTTTCCTCATCTGTGAAATGGATATATTTACAGTTCCTGTCTCAAAAGTGTTAG
GTTGGTGCAAAATAATCGTGGTTTTTGCCATTATTCTTGATGGCAAAAACCACGATTATTTTGCACCAAT
CTAATAGTTGTGCGGATTAAATGAGATCAAATGAGCAGAGCCCTTGGTCAGTAAATAAATACTAGCTATT
ATTATCAAACCAGCCAGTGCATTTTGCCTTACCTCCCTCCAAAGAACTTGCAAATTTAATTAGCTAATTC
TGTCTAGTGGTGGTGTTTATGTGTTGCAGGAATAGTTCATGATAGGTCAGTTTCCTTTTTGTTATTAACG
GGGACATTATAATCCAAATATAGGAACTGAAAATCAACTGCAATATATAAAAGTCAAGTTATCAGATTTC
TATCTAGTCTTATCTACAGACAAATATTAAAATTTTAAGGAAGCACCATCGGTTAACACTAGAACTCAAT
TTTTATTAATCCCTTTATTCAGTGATTTTTTTTTCACCTACTTAATTTGCATTCTTGAGTCCAGCCTTCA
GAGGATGTTTACTTTTCTAGATTTTTTGCTCGAAAGCAAAGATCAGAAAGACATTGGAAGGATATGAGGT
GACTTATTTAGGGCTGCTGCCTCAAAGGTGCCAGGTCTTGGTGTGAATCTTCAGCACATAAAGTTAAGTA
GATGCTAGAATTCGAGCTCCAAATAAGAACCTTATGTTCTATACTCAATCCCACTCAAAAATCAAATTAT
GTTTACTGTAAGACAGAGGACCACATTGAAGAAGCTGCAGAGGTCAAAATGCAAGTAAAACATATACCTA
GACATAATTCAGTATTTTTCTTATTCATATCCTTACCTGTCACTAACAATCTACCTAACCTAATTTAAAT
TTAAGTAAAATAAAATCCTTTTTCCCCCTTTACTTATTGATAATTTTAAAAAAGGAGATAAAGGATTCTT
CCCACCCTTGCCTAACCACCCTAGATCCTGCAAGAGCAAATTTCTACATCTGTGTTTGGGCATGTTTGGA
TGTATTCCACCTTAGCACCCTTCGAGTTGGGCTTATTGCCCAAGCACTTTACTTCTGGCAAGCATTTTCC
AGGGAACTGACTGTATATGTAAAATGTGTAAGGGGGCCAGGTGTGGTGGCTCATGTTTGTAATGACAGCA
CTTTGGGAGACTAAGGCGGGTGAATCACTTGAGGCCAGGAATTTGAGACAAGCCTAGCCAACATAGCGAA
ACCCTGTCCCTGCTAAAAATATAAAAATTAGCTGGGTGTGGTGGTGCACGCCTGTATTCCCAGCTACTCA
GGAAGCTAGGCAGCTGAATCAATTGAGCCTGGGAGGCGGAGGTTGCAGTGAGCCAAGATCACATAAGCAC
CTCAGCCCGGGCAACAGAACAGGATTCTGTTTCAAATTAAAAAATGTGTAAGGGATTGGTAAAATGTGTA
CTACATTCACAGTATCCTCCTTTAAGTTGAATTTTAAAAGGAAACCTGTTACCACTATTTAATTCTATAT
AGCAGCAGCTCCTAGAAATCTAGGGTAAGGCAAATTAAAGCATAGAACATTTGGACAACAGAATGTAGGG
CAATATTATTGTTCATGGGATGATCATTATGTCAAGGGAAACTGGCAATAGCCCTGGGCAAGCTAGATTT
AGAAAGAAAGGCTTTCATAAAAATGTTATGAGCACCAATATAACCATACATTCTAAAGCCCTCTTGTAAA
TTCTATTATTTTCCCAACATAACCCTCTAAACATCCACATCCATTTATGGAAATCAAAGAATCTTCTCAG
GTAAGACATCCTGCTTTCTGAAACGTACTTTTTGTCCTGCAAGATATTATTTATTTATGTAAAATATTTT
AAATTTTATGGGTACATAATAGTTGTACATACTTATGGGGTACATGTGATATTTTGATACAAGCATACAA
TGTGTAGTGATCAAATCAGGGTAGTTGGGATATCCATCACCTCAAACATTTATCATTTCTTTGTGTTGAG
AGCATTCCAAATCTATTATTCTAGCTATTTTGAAAGATACAATAAGTGATTGTTAACAAGTTACCCACTT
GTGCTGCCCAAACACTAGATCTTATTCCCACTATCTAATTGTATTTTTGTATGCATTCGCTGACCCCTCT
TCATACTCCCCCTACATACTACCCCTCCCAGCCTGTGGTAACCATCATTTTATGCTTTACCTCCATGAGA
TCAATTTTCTTAGCTCCCTCACATGAGGGACAACATGCAATATTTGTCCTTCTGTGCCTGGCTTATTCAC
TTAACATAATGTCCTCCAGTTCCATCCATGCTGCTGGAAATGACAGGATTTTATTTTTTTTATGATGGAA
TAATATCCCATCATGTATATATATACCACATTTTCTATACTCATTTATCCACTAATAAATGCTTAGGTAG
GTTCCATACCTTGGTTGTGGTGAACAGTGTCCTATAGGATACTTAATTTGGCCTTGTGTTTTTGAACTTT
TGGATTTTTGTGACGTTAGAGATCCAACCAAAATTTCTGAAATCTGCTCTTTACTTGGCAACATCTCGGC
ACCTCATTCTAAACCTCAAAAATTATATTGATTACACAACAAAGATAGGGCAGAATTCATTCTTCATTTA
TCCCTCTATTGCCTTTTTGGGATAATAGAAGAAAGGATGCCAAAACTTGAGCTATGATCTGAAAGTATAT
TGAATGAAACAAAAGATATTCTTACTTAAGTATACTATGAAAGATATATCTGGCATTCAAGCCAGTTTTA
CTGCTCTGTGTGAAGTGGTATACTTTTCTTGCAAGCAAGAGATTGTTATTAGCCAACTGTATTAGTTTGC
TAAAGCTGTCATAACAGGTACCACACACTGGATGGCTTAGAACAATACACACTTGTTGTCTCACTGCTCT
AAAGGCTAGAAGTCTGAAATAAAGGTATCAATAGGGCGATTATCCCTCTGGAACTTGTAGGGGAAGGATT
CTTTCTTGCCTCTTCCTGGCTTCTGCTGGTTGCTGGCAACTTTAAGTGTTCCTTGGCTTATGGACGCATC
ACTCCAATCTTCCATCTTCTCATGGCCACCTTCGTACTGTGCATATCAGTTTCTGTGTCAAAATTTTTCT
TTTCATAAAGACATCAGTCACATTGGATTCAGGATCACCCTGAAGACCTCATTTTAATTTGATTGCCTCT
TTTAAAATCCTATGTCTAAATAAGGTCACATTCCAAGGTTACTGAGAGTTGGGAATTCAACATATCTTTT
GGAAGAGGAAGGACACAATTCAACCCATGACACCAGCTTAAGCAAAAAGAGAATTTATTGGAAATATATG
AGGTGGTTTATTTAAAGAGAGAGCTAAGGAGTGAGGACTTGATGGGTAAGAGCATGCTGCAAAAGATCCA
AGGAGCAGGAATGAATCCCCAGCCCTACCAGGGGGCTGCTGCTGAGATAAAAAGCCCTCTGCTGACTTGC
CCACCTTGCATCCCTCTGCAGGACATTGAGTCCTAGGAGAAAGTCTGATCGGGTCACCCCTAGGCTAGAA
AAGTCAAAGCCCCATCATTTGTTTTCCCAACAGCACTATAGCAACAGCAAAGAGATAACTCCCGAAGGAT
TTGAAGTGCTATTAACAAGAGAAAGGAAGAAGGATGCTAAATGGAAAGAAACTTGCCCCCTAACAGGAAA
TCAAGAAGGAAACAAAATTTGAAAAAAAAAGAGTATATTTCATCCACTTCAAATTCATCATTAATTCTAT
GTTAATAATAAACCTCTGATGATTATGAATATCACCATTCAGAAAAATTTGCTACTCAGATATAATTTGT
CTTTCTTGTAAGCCAACAGTGTGGAGGGAATCCAGCTAATCATGATTCTTTCAATGACTGAGTTATCTTT
AGTTTGATTTTGCAGCCATGTCAGAATTATAATGGAGACAATGGTTTTTCGGAGCAAGACAGTCTCCCAT
TCTTTGATTTGTTGTTTCTTGCACTCTGGCCCAGATCAGGACACCCCACCAAGCTTGCCAGCTACAAGGA
GCTTTTGGCACAATGTCGTCAGCTGCTCCTCAGTGCCTTGTAGGAAAGCGGGTATTTCTCCTCTCCCTGC
TCCTGAGGCACCTGCTCCTCGTGCTCCAACACGGGGCTCTCCTCATTCCACCCTCTCTCTCAACCCATCC
TACTACCACCTCTTCAAAGAATATAGCCATTGTTTTGTTAGTTAGGCTTTGAATTAAGAAAAGAAAAGAA
GAGGTGGGAAAAATTAACAAAGTGAACTGCATAAAATGAGGGGTGTATGAGGGTGGTTCATCATTAAATG
GTATAAAACCTTAAAGAATAGACAGCCTCCAGGCTCTTTTTGCATTTCTATTTTGTACTCTCCCAAAGAG
AAATGAATGATAGATCTACTGTAGCATTCTGCCTGTTGTGAAATTCCATGCCATGCCTGGGCATGGAAGA
GGTGATCTCCAAGGCCAGAGTAACATGCAGGAACGGTCTAGAAGTTAGAGGCCAGACTGTTGAATGGGCA
GATTGTACCTCTTTCTGGAGGCAGGAAGAAAGTTAGTATCATAGGCAGAACATGGAATCAAAAGATAGTG
AGCACTGTGTCCCATGAGAGAGGTCAGACTCTAATAAATGGAAGTGGGGTGGTCTCATCCAGTAGACAGG
AAATGATGGAGCAGGAAATATTCAAAATTTTACATTCTTAGTATCCCAGAAACAGTTAAATGGTTTGTCC
CAGAAGTGATGCATGTCAATTCTGTTCATGATTCATTGGTCAGGACTAGTCCCTTGGTCCTATCCAGCCG
TAAGGATGCCAAGAAGTGTACGTGTTTGGAAGGAGGAAACTGAGTATCCTTAACAATAACTCACACTTAG
TAATAACTCACACTTGTCAACATGCAAGCTCCAGGTTGTTCACCAACAGGCTCTGATTCAGGAGATCCTT
GGGATCTGCATTTTAAAAAGGCTTCCTCAGGTGAGTTTGATTCAGCATGGCAGGGATGGGGGGATGGAGG
GGAATCCTTGAACCACAATTCAAAAAAAAAAACACGGACTTAGAGCTCCACTTCCATGTAGGCAGGTGAT
CAAGGGTAAGGGGACAAATCTGAGACACAGTGGTTAGAGCCCAGATGTAGAGCTATGCCTGGGTCACCTC
AAGTTGTAATCAAATAGATTACAGTTGCCTGGATACTGAGGCCCAGAGGGCTGGGCAGAGGCTCCTCAAT
GCACAGGCATCGGGATAGTGTTGGAACAGTGCCAGAAATAGAAAAGACCTTCTGGTGTGTGTGGAGCTCC
TCCAGATATTGGGAGATGGAGAGGACTGTGGGGCCAACTGCAGGCAATGATTCTCAGATGTGATCCAAAG
TATATATTAATATTTATATTAACAGAAACTCACAGGCCAGTATATCATGTTGTATTATATAATCACTTTT
CCTTTCCTCTGTTCTTTTCTCTCTCTTCCTTCTTTTTCCCTTCCTCTGCCACTTGCTCTCCTCTTTTTAC
CCTGTATTCTTTCTTTTATTTCCTTATTTTTATTCTCTGCTTCCCCTCCGACTCTTCTCCTCAATGTTTG
CTGTTCTCTATCCCTTGCTCCATCCCCTCTTCCTCCCCTTTTCTCTCTCATATATTCTCTTTTCTCTCCC
TCCCATTCCTCCTTGCCCATGCCTATGCTCTGCCCTCTATTCTCTCTCCAG

>HTR45 26,39,213 TCCTCAT,TTTTTAC,TGCTGAT
GTGAGTATCCACACAGACCTCACTGGTTTACTGTCTGATCAACTTTGCATGGGGTTCCTAAATGAATAAA
TAATATTAGATTGAGTATTCTAAGAATCTGATAGTGGTCTGGGTGATAATTTTTTTTTTTAAAGCTAACA
CTTTTGAATGCTTACTGACAAAACTCCTCTCCTTAACCCAACTTTAGTTAGACTTTTCTGAATCCTTGTC
CCATCTAGGTCTTGACTTTTGGACTTCTATGTCTGTTTTTGCATCACCCAATTTTAGCAAGAATCTTGCT
AAGTTGGTATAGCCAGAATCCCCCACCCTTGATATTTGATTAGGTTCTTCACCCTCCACCATCTCCCAGG
TGATGTATGATCACCTTGGCCTGTCTTCAGCAAGAGCCCTGCTAGGTTTGTTTAGCCAGAATCCTCTCTT
ACTCCTGATGTTTTCTATTGGTAATTTTCCATCCACTAACCCCCACTCACCATGCTGTTTGGCTATAAAT
TTCCACTTTCCCTTGTTGCATTTCAATCTCTCTCTTCTACTACAAAACCCCATCACAGTAGTCCCTATAA
CCTATGTTGATAGTCCTGAATAAAGTCTGCTTTACTGCTTTAACAAATGTCATGAATAATTTTTTTCTTT
AACATGCCTGTATGCCAGAGAGTATGCTAAATACTTTATATATAATCTTGAAAACCTCATTATGGGGAAA
GTATAGTTATTTCCCCCATTTCTCAGATGAGAAAACCCAGGCTCACAAGCTTATGTAGGTTAAGGTTAAG
TAACATGCCCAATGTCACACAGCTTGTAGATAAGCGAACAAATATTCAAAGCTTAGACTTTGCTTAGACA
TGCCTGAGGCATGTCATTTGCCCCAAAAGGTCTTTATTCCATTTTATGTGGAGAGTCTATAAGGCTGATG
TACTAGTCCATTTTTACACTGCTGATAAAGACAAACCCCAGATTGGGTAATTTATAAAGAAAAGGAGGCT
TAATGGACTCACAGTTCCACATGCCTGGGGAGGCCTCACAATCATGGCAGGAGGCAAAAGGCACATCTTA
CGTGGCTGCAGGCAAGAGAGAATGGGAGCCAAGCGAAGGGGGTTTCCCCTTTATAAAACCATCAGATCTC
ATGAGACATATTCACTACCACGAGAAAAGTATGGGGGAAACCACCCCCATAATTCAGTTATCTCCCACCA
GGTCCCTCCTATAACAAGTGAGAATTATGGGAGGAGCTACAGTTCAAGATGAGATTTGGGTGGGGACACA
GCCAAACTGTATCAGCTGACATGGAGCTGAAGAAAATATGTCATGTGGGTAGAGGCTGCTGGGGAATGAA
GACAGCTCCAGGCTAGAAGTTGAGAGAACTAAGCCCTGAGCCCAGCTCTGAACTGTCTCATTTCCTGAAG
CACTGTGATGAGAAGATCCATTGGTTCTCAATGGAGAAGAAGGTCTACCAGGGATCTAGGAGGGCATGCA
ACATATGCCAGGCATTATTCCGATCCCTGTGTATTGGTTCTCCAGATAAACATAACTAATGGGTGTGTGT
GTTTGTGTAGAGAGAGAGAAAGGGATACTGTAAGGAATTGGTTCATGTGATTATGGATGTTTACCAGTAA
CAAGATCTACAGTCAGCAAGCTAGACTCCCAGGAGAGCCAATAGTGTAGTTCCTGTCCAAATGCCGGCAC
ACTAGAGCCCAGGAGAGTCAATGTTTTAGTTTGAGTCCAAAGGCAGGAAAAACTGATATCACAGCTTGAA
GGCAGTAAGGCAGCATGAGTTCCCTCCTATTCAAGCCTTCAATGGATTGCATGAGGTTCACCTGCATTGG
GAAAGGCAGTCTACTGATTCAAATGTTAATCTCATCCAAAAATTTCCTCGAAGACACACCCAGAATAATG
CTTGACTAAATGTGTAGGTACCCCATGCCTGGTCAAGTTAACACATAAAATTAACCATCTCATTCTGTCT
AGATACTAACCTTTAAGAGTCCTCCAGCTTTGACATACTAAACTTACAATGAAGATCAAAATCTATGATC
TGGATTCTTTAGCAGGGATATATATTCCATAAGGAAGTTGTCAGGCACTTGCTGTAGAAGTGGTCCCCGG
ATACATCGAGATGTGGGAAGTGGAGTGGAGAGGAGAGATTAAGAGCAACAGGACCCTCAAGACAGGGAGC
TGCCCTTTCCTCTTTTCACCGCATTCTTAGCCCTTAGTCCTGCCTTGTTCTTTTTCAAGGAAAGGAGTCT
AAACCAAGGCCTGGGCCAGGATTTTCATGCGGTATGTCAGAACAAGTATTCCTTAGGATTCTGAAAGAAA
TGCCGGAGGCAGAAGAGTGAATTAGAAGTGTAACTGCATGGACATTTTTTGAATCCTATCCAATTTATTT
TAAACTGTCAGTTTCACCATTCCTGGAGGAAATGAAATCCAAATTTTCAACCATTATTATTACTCCAAGA
ATAATAATGGCCAGTGAATGTTGAACACTTACTATGTATGTATGAAGCCCCCTGTTAATCATTATTCCTG
GGAACCTCACTTAGGCTTCACAACAACATTATGAAGTAGATCCTATCATTATCCTCATTTTATAGATCAG
CGAACAGAGGATCAGGGAGATTATTCACTAAAGTCATTGGTAGGAAGTAGTGGGGACTGTATCTGAGCCC
GGGCTTTGGATTCCAGAGTCTGTGCTCTTAATTTATATGCTAAACTTATTCCCTAATGGAGAAGATCTTT
GGAAGTGTATGCTTCTGTGCATTGGGAACTTCTGATGAGGGATCAGCACTTCTACCTCCTGAGTAGAATT
TCTAAAGAAAACAACCCAGAAAGTTTTTGTTCACTTAGAATGAGCCAAAGGGATTGCCTATTTAATTTTA
ATCACGGTTTAAAATGGACCCTAATTCACCTAAATGGGAAATGGAGCATCTGTTTATTGTTAACATGGCT
AATATTCATATCTGTCCACTCATTTGCACACTGAACCTGCCTAGAGAGAAGCTAGCACAATCCACATGGT
CATGTTGTTGGCGGCAATTAAATTCTATAAAGTCATTGCAAACACTGAATTGGTAAATACTGAATCTTTG
CTTCCAGGGAAAACACAGGATTAGGTTCCTGTGAGTCTCTGGTCACAACATTTTCATCAGCCAATCAATG
CATAACCTTGTTTGATGTGTGTTTGTGCTTAAAAACACCTATTTAATTTATATGTTGACTCGTTAGCATT
GCAGTCATGGACAAGACACTATAACTCATGCCTGAATGAAGCTTATCTAAAACATGTATTTTCTCTGTAA
AGCACATCACAGCCTTCTTGCAATTACAAACACCAGACAGCACTTCAGCAGTACACTTAGGGTCCATTTT
AAACCATGAAATCACCATCAAAAAGCACACAATGCAAAATATGTGCCGGCAAATAGCAAAAAGGACACTT
GTTGAAGTGAAACAAGATGATAGAGCATTGCCTTGTTTGACTTCAGCTGGAAACACACCTATCAGGAAAC
AATGCTTCCACTGCTTTGTGCACATGCATGTCTACAAATGACCATAAAAACACTGTGAAAGCAACTCAAG
TATTGATTTGGGGGATTTAGGAGGTTACAAATAAATTCTAATGAGTAGATTAACTCACAAATATGGAATC
TATGCCTAATGATGACCAGCTATATACCCACACATATAAACCTACACATACATGCAAGTACAGATGCCCA
AGGCAGAAACCTACTCCAGGGACTTTCTTCCTTTGCTCAATGGAATCAGCTGTGCTTTTAAAGCTAAGCT
TGCTAGAAATGTCCTAATCCATCCCCAAATTTTACAAATTGGTAACCACACCAACCCAATGCAGGGTTGT
TAACATAATGGGAAAGAAACCACCTAAAAATTCAAAGGGTTCACATAATAATTTTCTCATTTATGTTCCC
AAACCTAGACCCTGCTTTCTCTTTCCATCATCACTACCATTTATTAAATATTTATAGACAATATACTAAA
TTCTTCACATGTTTCAATATCATCTAACCAACACAATATTACTATGTTTAATATTCATTTTATAAAGGGA
ATTATACGACTTCAAAGTCTAAGCTCGTAATGGCTGCACTATTTATTTATTTATTCATTCAAGAAATAAT
TGAATGCCCACTATGTTCCATAGGCAATTGAGAAATTAATGGTAAAAAAAATTTCAGTTCATATGGCATT
TAAAATCTAGTGAGGAGAAAGTACGATATATTTCAGGTGTTACATTTTATTTAAAAAAACACACACAAAA
ACAAGTAAAAAGTGAGTGATTTACACATGACATTCACCTTCCTTAATAAAATATTGCTGGAGCAGAGTCC
TGCAGGAAGAGGAAAAGTAAGTCATGTAAGCACTAAGAAAAAAAGTGTTTTGGAACAAAATTGCAATAAT
CATAAAGGCCCTGGAGTGGGAGCATGCTTGGGTAGTTCAAGGAATGGCCTAGAAGATTACAGACAGCAGT
GAGCAAGGAGGAAATTGGTAAGAAAAGTAGAGGTCAGAGAGGTAGCCTGGAGTCAGACTGTGGCTACTCA
GAGTGATAGAAGAAGCTTTTGAGGGTTTGGGTGAGAGGAATGACATTATTTGCCCTATGTTTTAAAAGAA
TCATTCTGGCTACTCTATAGAGAATGACTGTGGAATGGCAGAAAATAGTGAAAACTTTTGGGAAGGAATT
ACAATTATCCTGGCAAGTGATGATGCTAACGCTAACTTGGACTAGGATGATAGCAATTTGAGGTGGTGAG
AAATTGTCAGATTTTACATATTCTTTTGCTCTATAATTAATTATTTATCGAGCCCCAACCATATTTGAGA
ATCTAATTCAGGCGCTTAGGGTACATTATTGAACAGTATAGACAATGACCCACATCCTTGTAAAGTTTAT
ATTCTAACAAAGAGAGGCAGACAATAAGTGATGAGATGAAAATAAGTAGAGGAGATTAAAAATAAGCAGA
TATCTAGGATGTTAGGAGATGGTAAGTACTATGAAAAAGCAGGTGAACCGGATAGCAGATTGTAATATTA
AATAGGGTGTTAAACTAGGCTTTATTGAGAAGGTGATGTTTCAGTTACAACTTTAAGGAGGTTGGGGAGT
TGTACTTGTGGATATCTTGGAGAATATACCAGGCCAGAAAAATAGCAAGTGCAAAGTGCTATGGTAGAAT
ATTCCTAACATATCAAGGTTAGGGTGGCTGTTGCAGAGTAAATGAGGGAGGGAAATGTAGGAGAGGAAGT
AAAAAAAAATATATAGGAGAAAGATCGTGTAGGACTTTTCAGGTTATTTTAAGACCATTGACTTTTACTA
TGAGGAAAATGGGAAGCCATTGCAGAGTATTGAGCAAATGAGTAACATGACCTGAATTATATTGTTAAAG
AATCTTTCTGGTTTTTCTGTTAAAAAGCAGACTGTAAGGGAGTCTATTGAAGTAATCTGACAGGTGAGAG
ACAATGGTACTCCAACCTCAGTGATAACAATCGAGATTGTAATTTAGAATCTGGATCTATTTTGAGGATT
TAACCAACAGGATTTTTTTTTTTTTTTGAAAAATTAGAAGAGGAATGTGAAAGGAAAACCTAAGCCAAAC
ATGACCCAAAATTTTGGACAGAGCAACTAGAAGATTAGAGTGAGTAACCATCAATCGAGATGAGAATACT
GTGTGTAAGTTTATAGGGTGTGGAGAGTCAAACACTTGGCTTTTTTACTTATTTGAGATACCTATTAGAT
ATGCAATTGGAGATGTCCAGTAAGGAGCTTGATATCAAATTCTGCAGTTCCTAGGAGGTCCCGATCAGAA
AGAAAAAAAAAAGTGGACCATTCTCAAAGATTAGATGCCATTTAAATCCATATGACTAGATGAAATCACC
TGAGGAATGCAGGTAGATACAGAATAGAAGAGGTCTAAGGAACGAAGGGCAGTAAAGGACAGTTGGAAGG
AACAGCCAGTGAGGAAGAAAACAAAGAAAGAGAAAATTGTCTTGGAAGCAAATATGCCTTAAAACATATT
ATAAGGAAGGAGAGAGAATTGGGTTCTAGATAAGGCGGGAACTGTCATAAGCATGACTATCAAAGCTAAA
TAAAACATACTGAATTAAATACAAAATATGAAGATTAAGTAAAATATTCTTTGAAAGATTGGAAAGTAAC
CAAGACAAATAAGACTTAGTAGCTACACTCTCAAAAAGAAAAAGAAGACCTCTACTATTTCCTTTGGGGC
CTTTACTGAGTCATATAAGGTCTGTGTAAAAGTAATTGTGGTTTTTGCCATTGAAAGTAATGCATTAAAC
ATAACCTAAACATGATTGAGGTGTTCTTTTCATATTCTATCTGCTTGCCAGAAGAAAATTAAATTATTTC
TGGAATAGGCTACTACCATCCAGAGCAACTGTACTTTTTTATACACAATGTGTGTCCTTTAATTAAGTCA
CCAGACCCTGTAGGAAGCAAGACTAAATGGCCAAAAACCATGAACACAGAAAGACAAGAGAAACAGTCTC
ATAGGCAATCTAGATAATGGAGTAATTAGATAAGGAGCATCTACAAAAAAAAAAAGGGAATTTTTGGCCA
GGTGCGGTGGCTCACGCCTGTAATCCCAGCACTTTGGGAGGCCAAGGCGGGCAGATCATGAGGTCAGGAG
TTCAAGACCAGCCTGGCCAATATGGTAAAACCCCATCTCTACTAATAATACAAAAATTAGCCAGGCATGG
TGGAATGTGCCTTTAATCCCAGCTACTCAGGAGACCGAGGCAGAAGAATCGCTTGAACCCATGAGGTGGA
GGTTGCAGTGAGCCGAGATTGTGCCATTGCACTCCAGCCTGGGTGACACAGCAAGACCTAGTCTCAAAAA
AAAAAAAAAAAAAAAAAAAAGAGGGGGGAATTGAATGGAAATACTGCAACTAATAAATACACTGAAATAA
ATAAGTATAATGATAAATTTAATAGTAGATTTGACATATCTGAGAACACCTGTAGTAAACTGGAATTTAG
GTAATATCATTTTTTCATAATGATAACAATATCAATTCAAGAGGATGTTATACCATAACCTTGTAATAAA
ATATTGATTGAAGCACATAGAGATAAATGGATAAAATTTTATTACAGACCATTCTGATATATATGTATAT
ATATGTATCATATCAGAATATATGTGTGTGTGTCCATACATATATGTATATGTGTATATATATATATGTT
ACATATATATATAATACAAAAAAGTTCTAACATCCATGTAATCAGTATTCTATTTGAATTCAGAGAGAGA
GAATGGGGCAGATGTAATATTTGTAGAAATAGTGCCTAAGAATTTTCCAAAAAGATAAAAGCCATCAGTC
AGAGATTCAAGAAACTCTACAAAACCCCAGCAGGTTAAATAAAGAAGAAAACTATATCTAGAAAATTCAT
TTAAAAAATTGCTGAAAATCAAAGACAAGTTGATAAATCTCAAAAGTAATTAGAGAAAAATGACAAATTA
AACTTAACAGGGAAAATAAGACTTACAGCTGACCATGCAATAAAATGAAAGAAGTGAGAAGACAATGGAA
TGACATGTTGAAAATCTACAACTTAGAATTCTATACCCAATGAAAATATGCTTTAAACATTAAGATGATA
TTAAGACGTTTTCAGGCAAACAAAAACGAAGGGAATTTTTCCACATCAGGTTTTTGTATTGTGACTTTTA
TGGGAATTTTTCAGTCAAAAAGAAAATAATCCCAGATTGAAACACCATAATGCAGGACAGAGTGCAGAGC
ACTGGAAATGATAAATATGTGGATAGTGTAAGAGAACGTTGACTATTAAAATAACAATAATATTAATGTC
TTGTGGGTTTTCAAATATATGTAGGATTAAAATGCATGAAAACAATAGCATAAAAGGCAGGCGTGGGGCA
TGGGCTGTTTGGGATCTTTGCATTGCCAAGGAAATGGCAAATGTATGAAAAAGACTGTAATGAGTTGTAG
CCCCTAAAATAAAGATAATAAAAGAATATATATCCAATAAGCTAATAGGGAGAGAGGTAATGTGTTAATA
CAAACAGGTATTATTCTGAAAATAAGCAATAAATATGGAAACAAGGAACCAAGAAACAGAAAAGATTAAT
AGATAACAGTAAGATTATAGACAAATGTAAATCAATTTGCAATTTTAGTAAATATTAAATTATTTAAAGA
ATAGATGCTAAAAGACAAAGTTGTCAGACTGCATCAAAACAAAATACAAATATATGCTGCTTGTAAGAGA
GGACCATTAAATATAAAGTGGCAGAAAAATTGAAAATAAAAAAATAGAAATACATACACTATGCAAGTGA
TAAGTCAAGGAAAGTTGGTGTTACTCTACTATTATTAGTGATAGAATAAAATTTAAGGAAAATAATATTT
CTTGAGGTAGAAATATTTCATAATGATAAAAATATCAATTCAAGAGGATGATACATGATAACCTTATAAT
AGTCTATAAAACAAGATACTGAATATGTACAGGAATAAAATAGCATGTTTGTGAGTATATCATATAGGTG
TCTATTCTTCATATCTTCATGCATGTGTATATTCACACTGGATGCAGATTGATCCCAAGAAGGGTAAGTG
ACATTGGGTTAAGCAGTTCTCTTCAGTCAAGAGCTATTTCTAGAGAAGGTTGATGACTAAGACCTGTCAG
CAGGCAGTGTTTATAGTTGGTGGAAATGTCCTTCAATCCTTAAGAAAAATACTAGTGTGTCACAGGGTCC
AGTACAAATAAGACATTCCAGGAATTGTAATGCAATCAATGTAATTCATTGCATCAATAAAAAAAGGGGA
GAAAACCCACATGTTCATTTTGTTACTGCCAAAAATGCTTTGACAAAATTCAATACCCATTCACGATTTT
TTAAAAATCTCATCAAACCAAGAATAGAATGTAGTTTCCTTAACCAAGTAGAGGGCATTGACATACAATT
TATAGCAAATATCATACTTAGTAAATTATTGAAGGCTCATCCCCTAAAACTGGGAGTGAAACAAGGTGTC
AACTACTCTCATTTTTATTCAAAATTAGATGGGAGGCCCTATCAAGCTCAATAAAGCAAGAGAAAGTGAT
ATTAGGATTGGAAAGAGAAAAAAATGTAACTGCCATTATTTGCAGATCATATGAGTATTTCCTGGAGAAA
ATTCAAAAGAATGTAAAGATGAATTTTAGTTGATATCTAACTTAGCAAAGTTGCTGAATACATAGCCAGC
TTACAATAAAAATCCTCACCAAGTTCTACATATTAGCAACAATTAGGAATCAGGATTTTAACATGGTACC
ATTTACAACAGAGTAAAAGCATAAAATACTTAGAAACAAATCTAACAAAAGATGTGCAAGACACAAAGAA
AATTATAAAATTAAAAAGTATTATTGAAATATACTTAAAAAGACAAAGGGAAGGAATTACCATGTTAATT
AATTCAAAGACTTAACATTGTAAAGATGTCAGTTTCCCTTAATCATTTTACTCTCATTCCAATCAAAATC
CTAGAAGATTTTTATAGAAATTGAGATATTAATTTAAATTTTATATGGAAATACTGAGATAAAACATTAT
CCAAGAGTCTTCAAGAAAAGAAACCACAATTCAAAGACTTTTATAACTAGATGTCTAAGATGTATGAAGT
TATAGAAGTTAAAGCAGTACATGCAGAGAGAGACAACTCAAGAGAACAAATAGGAAATCCAAACGTGGAG
CCATATGCATATACAGTCCCCTGATTTATGACCAAGTTTACACTGCAGTGCAACTAGGAAAAGATAATCC
TTTCAATACATGCTGCAGGGGTCAATTCAATATCCATATCTTGTACATCATACCATACAGAAAAACTAAT
TTCTGGTGGGTAGAAGCATTAAATGTAAAAACTGGTCAGGCACAGTGGCTCAGGCCTGTAATCCCAGCAC
TTTGGGAAGCTGAGATGGGCTGATAGCTTGAGCCTAGAGTTTGAGACCAGTCTGAGCCACACAATGAAAC
CCTGTCTTTACAAAAAATATTTAAAAATTAACTAGGGGTGGTGGCTCACACCTGTAGTCCCAGCTACTAG
GGAGGCTGAGGTGGGAGAATTGCTAGAGCCTGGGAGTCAGAGGTTGTAGTGAGCACAACTGCACTCCAGC
CTGGGTGACAGAGCATGACCCTGTAAAAAAAAAAGACATAAAAATTAACACAATAAAGATATGCTAACTG
ATCATGTAAAAGAATGTCTTTACATCTCTTGACAATATCTTTGAGACTGAGTCTCACTCTGTCACCCAGG
CTGGAGTGCAGTGGCGTGATCTTAGCTCACTGCAACCTCTGCCTCCCGGGTTCAAGCGATTCTAGTGCCT
CAGCCACCCTAGGAGCTAGAATTCAGGTGCCTGCCACCACGCCTGGCTAATTTTTGTATTTTTTTATAGA
GACAGTGTTTTGCCGTGTTGGCCAGGCTGGTCTTAAACTCCTGGCCTCAAGTGATTTGCCTACCTCGGCC
TCACAAGGTGCTGGGATTACAGATGTAAGTCACCGCGCCCGGCCAGTATCTTTATACTTAGGAGTAAACA
AAGATTTCATAAACAAGATACAAGTACTAACCAAAAGTATAGGTTCTTTCAGAGCTTCTTTCTATCACAA
GATACTAGAGTGAAAAGCCATGCCACAGAGTGATATATGTGCAACACATAAATCTGACAAAAGACATCTA
GAATATAAAAGAACTATTATATTAAAAATCAATAAGAAAGAGAGTTACAACTTAATTTTTAAAATGGGAA
AATACCTGAATAATCAATTCAAAAGACAGGATATCGAAAGGGCAAAACAGTGATTAACATTATTAGTTCT
CAGGAGATGCACAGTAAAACTGCAATAAGAAACTGAAGGGTTGTAATAAACTTAGATTTGATTCAAGTTT
ATTGGATTTAATTCAAAATTACAATGAAATAGCCAGGACATAGTAAACAGGGAACAAAGATGCAGAAACC
AGGGCACACTGAGAGTTTGAGGTGACTTACTCAGATTGAAACTGAAGATACAGCTGCAAGAATTGGGACT
GACAAGATCTAGGCAATATTTTACCATTCTGAAGGCAATGCTCTCGTCCCATTGAAGGAACCAGAGTGCT
AATCAGGAAACAGATGCAGAAACTCAGTCTCACATGCTTTCCAAAAGGAGTGATGTCAATGTACTATAAT
TATGTGGATATGGATGCCCAGGACACTTTTCAGTAACAAAACATAAGACAAATCCTAATCTAAACCAATG
GAAAGAGTCAAAAACACATGGAGTATTTTACTTATGTAATCAAATAAACTTTACCAACATCATCAACAAA
TCCACAATGAGATACCACTACATACTGACAATAAATTCCAAATGTTGGCGAGCATGTGGAGTAACTGGAA
CTCTCCTGCTCTCGTGGTGGAAATATAAATTGATACAGTCCCTTTGGGAACTGTTTGGCTGTATATACCC
AAGCTATGATACAGCAATTTCAGTCCTGGGTATATACCTAAGAGAGATGAAAATACACACACACACACAC
ACACACACACACACACACACACAAACTTCCACAAGAATATTCATAACAGTTTTATGCAAAATAGCACAAA
CCCAAAAATGACTCAAATGTCTGTCAATATTGGAATATGTAATATTGTAGTTTATTCCTATAATGCAATA
TTATACTACAATGAAAAAGAATAAACTGCCTGTACATGCAATAATGTGAGTGATACAATATTAAAGAAGA
TACAGATTGTGTGTTTTATTATTATATTGATACTTAGTTGGAAAACAAATAAAATTACATTATGATGATG
TAGATGAGTGGCTATGTTTGGGCATATTAATGACTAGGAGAAGGCATTTGGGAGGCTGCTGGGTTGTTGA
TAATATTCTATAGTTTGATTTGAATAATAATTACACAGGCATATTTACTATGTAATAATTGATTCATCTG
TATATACACTTTATGTACTTTATACGTATTTTGGTTCAATAAAATATTCGAAAAAAGAAGAAGGATGGAA
GGTTCAGCTATGTCAAAGGTGTAGATGGCTCATTTAAAAGGAGGAATGGCAACACAGAGGTCATTGATAG
CCTTGACCAGAGCATTTTCAATGGAGTGATTAGGGTGAACACCTAAATGGAGTGGGTTCAGGAGAGACTG
GGAGGAGAGTAAGTTGAAGCATTGAGTGTTGTCTAGGTTCTAACTCTGGTTGGGTTCCAAAGTCCCTCAT
GACCTTGCCCTACCCAATCTTTATATTCTTTTCTTCCATTAAAATATCTACCCTTTCTTTCCCCCAAGCC
CTAAGGCCCCTCTTGGCTGTTACACTAAAACACAAGCTGTTACACTATAACACAGGCTGTTACTCTGTGT
TACTCTGTGTTATCTAAATGAGACAAACCTTCATCAGGGAACTCAATACGTAGAGAAATGACTCTAGAAA
AGTGCCCCATGGCATCCCCCAAAGAGCTAAGTTTAGCACAGTATAGAGCAATGGTTCTCAAATATTAATG
AGCTTTAGAGTTATTGGAAAAAACTTGCTTAAAATGCATATATCTGAGCTTCATTGCCCAGAGATTTAGA
ATTAGTAGATCTTTCAGGGATGAGAGTGGAGGGGTGGCAGCAGGGAGTGGGCAGGAATCTGCACTTATAA
TATGTACTGCAGGTGACTCTAATGTTACTGATCTGCAGACATTCTGTTAAGAGACTGATCTGTTATGTGC
AAGCAGACAGGGAAGGGAGAACAGAGGCAGAATTTCACTTCTGGTTGGGTAAATGTAATAAATGATTCTG
TCTCTATTTTATTTCTCTTCTGTCCTGGAGCCTTCAGTTCCTCTTGTACAGATAAGTTCTCTGGGCCCTG
GGATATGATCATGTTCCTTTTCTGTCATCAAGGTTCTTTGTATTGTAGGCTTATAAGAAAACCAAAGCTT
TGCTGATAAACTTTCTTTTCTTTCCTTTCCCCTTTACTCTTTTATTCTCCCATTTTCTTTCCTTGTTCTC
TTCCCCTTCTTTTTATCTTCCAATCCTCCACTTTCTTCCTTTTCCCTTTTTCTTTTCTCACACTCTTCCC
CATTTTTCCCACTTCTTTTTCACTTTTTCTTTCCTTTTTACCTCCTTTCCTCATTTCCTCTCTCCCTCCA
ACTCTCAG

>HTR4g 31,86 CCCTCAT,TACTAAT
GTGAGTATACTAAGGGAGTTCATTGATTTGGTTGATTTGTATTACTCAGAAGGGGTAATGCTCCAGTTTT
CTGTTTCCAAAGGGGTTATCCCTGAAACCTGCATAGAGTTTGCAAAGATTATAAAAGATTCTACTATCTG
GTCATGGAATACAGCAATGGTTAAGAACTCAGGCTCTGGAGGGAGATTGACTTGAATTCTAATCAAGTCC
CCATAGTTCTGTGACCTTGGGCAGGTCGTTTAAACATTATTAACCTCAATTTCATTTTTTAAAAACTTAA
GATAATAATCACTATATCTACATCACAGAGTTTTTATGAGAATCAAATTAGCTAGTATATGTGGAGTGCA
CGGTACAGAGCCTGACACTTAACAAGTATTTAGTAAATGTTATCTATTATTATTTAAAGGTGTTACTTTA
GAGTAGTGGTTAAAAGCATGGATTTTAAAGTAAAATAGGTTTTGTCTTGATTCTCGGTGCTCCTACTAGC
CATCTGCATACTCTCTCTTGGTTTTACTTTCCTCACCTTTAAAACAGATGAGAATGTTAATTCTCATCTC
ATGTGTGTTTTCTGATGAGTAGAGATAATATATTCATATAGGGCATGACATACAGTAAGCACTCACAATG
GTACTAGAAGTTTTATTTAATATTAGGACCAATAGTAATAACGTAGTGCCTGAGAACCTAATATGGCCAT
AAATAACATGATAAACTAAAATAAATACCATAATAAATATACAACAGTAATACCATGTGATATAATGGAT
GTATGGGCAATCTAGAATTGGGGTAGAAAGGAAAGGAAGCTGATTTGGCTTAAGAAGCTCAGGGAAGGCT
TTACAGAACACAGAACAGTATTTCCTAAGAATTTGAGACATGGAGGAGAAGGCAGGGAAGCCATTTCAGG
CAGATAGAACAGTACAAGGAAGGAAATGAAATATAAGAGAATACCGACAGGTCCAGCGATTTTTTTTCCC
CAAGGTCACATAAGTGGATGGAGGTGGAAGTGACTTTGGAGTTAAATGTTCAGTGTCTAGTTATGGTACC
TCTTTCCAAACCCTGAGACTTTTCTGGTCACCCTGGGCTAGAATTGTTCTCAGCTATGCAAAGCTATGTG
TGATAAATACATTCATCCTGTAGCAAAACAGGATTGCCAGTGACATTTTTTTCTTTGCCCTGAGATGCGC
AGGAATTTCTAAGGAGTAGTTCCTTCTTTGAAACAAGCATTTAATTTTTCTGATGATGATTAGTATTCAG
CTGTTCTGGCGGCTGAAAATTGGGGGATATTTTCATTTGCATGTGTAAGAAAAGAAGAAAAGAAAAATAA
GAATTGCTATAAAATATAAATCCTGTGCCTCAGAGGCTGCTCAGAGCATGAATTCCATTTTTTGCTACAA
GTGTAGGCAGATTTGTAGCTAAAGCCTAGCATGGTGTTGTGGTTTCAGCTGGTGGAAAGACCCCAAAGGA
TACTCCTAGAAACCGACATTCTCTCTTAATTATTATGCCTTCAGGAGTGTCATAGAAAGAATTCAACCAT
AAAGTGTGTGTACAAGAACTTCTGTGTGGGTGCCAAATAGTTTTTAGCTATTTAATCTAGCAGTTGCCTA
AGTACAGGCTGTTGACAACTTACAAACAGCGTATGCTCTGGTAATACATTTGCTAAGTCAGTTGTTTAGC
AGTTGATGGTTTTTTTCATAGAGAGTTTGGGAGTTTCCAGGGCAGCCCAAGAAAGCCTATTTTACTAAAT
AAGATGTATTGTTAAAATCCTGCTGCGTCTGGTAATCTGCAGGATCATTGTAAAGCAAAGAGACAATTTA
GAGATGGCATATGGATGTACACTCCATATTTTCTTCCATAAATTTCTTTTTTTTTTTTGAAGAAACTTAT
ATGGTATGAGTACAATTACCATTTTATTTTATTTATTTTTTTATTATACTTTAAGTTCTAGGGTACATGT
CCACAACGTGCAGGTTTCTTACATATGTATACATGTGCCATGTTGGTGTGCTGCACCCATTAACTCGTCA
TTTACATTAGGTATATCTCCTAATGTTATCCCTCCCCCCTCCCCCCACCCCACGACAGGCCCCAGAGTGT
GATGTTCCCCTTCCTGTGTCCAAATGTTCTTATTGTTCAATTCCCACCTATGAGAGAGAATATGCGGCGT
TTGGTTTTTTCTCCTTGCGATAGTTTGCTGAGAATGATGGTTTCCAGCTTCATCCATGTCCCTACAAAGG
ACGTGAACTCATCCTTTTTTATGGCTGCATAGTATTCCATGGTGCATATGTGCCACATTTTCTTAATCCT
GTCTATCATTGATGGACATTTGGGTTGGTTCCAAGTGTTTGCTATTGTGAATAGTGCCGCAATAAACATA
CGTGTGCATGTGTCTTTATAGCAGCATGATTTATAGTCCTTTGGGTATATACCCAGTAACAGGATGGCTG
GGTCAAATGGTATTTCTAGTTCTAGATCCTTGAGGAATCGCCACACTGTCTTCCACAATAGTTGAACTAG
TTTACAGTCCCACCAACAGTGTAAAAGTGTTCCTATTTCTCCACATCCTCTCCAGCACCTGTTGTTTCCT
GACTTTTTAATGATTGCCATTCTAACTGGTGTGAGATGGTATCTCATTGTGGTTTTGATTTGCATTTCTC
TGACGGCCAGTGATGATGAGCATTTTTTCATGTGCCTGTTTGCTGCATAAATGTCTTCTTTTGAGAAGTG
TCTGTTCATATCCTTCACCCACTTGTTGATGGGGTTGTTTGTTTTTTTCTTGTAAATTTGTTTGAGTTCT
TTGTAGATTCTGGATATTAGCCCTTTGTCAGATGGGTAGATTGCAAAAATTTTCTCCCATTCTGTAGGTT
GCCTGTTCACTCTGATGGTAGTTTCTTTTGCTGTGCAGAAGCTCTTTAGTTTAATTAGATCCCATTTGTC
AATTTTAGCTTCTGTTGCCGTTGTTTTTGGTGTTTTAGACATGTAGTCCTTGCCCATTCCTATGTCCCGA
ATGGTATTGCCCAGGTTTTCTTCTAGGGTTTTTATGGTTTTAGGTCTGACATTTAAGTCTTTAATCCATC
TTGAATTAATTTTTTATAAGGTGTAAGAAAGGGATCCAGTTTCAGCTTTCTACCTATGGCTAGCCAGTTT
TCCCAGCACCATTTATTATATAGGGAATCCTTTCCGCATTTCTTGTTTTTGTCAGGTTTGTCAAAGATCA
GATGGTTGTAGATGTGTGGTATTATTTCTGAGGGCTCTGTTGTATTCCATTAGTCTATATCTCTGTTTTA
GTCCCAGTACCATGCTGTTTTGCTGACTGTAGCCTTGTAGTATAGTTTGAAGTCAGGTAGCATGATGCCT
CCAGCTTTGTTCTTTTGGCTTAGGGTTGACTTGGCAATGCGGGCTCTTTTTTGGTTCCATATGAATTTTA
AAGTAGTTTTTTCCAATTCTCTGGAGAAAGTCATTGGTAGCTTGATGGGGATGGCATTGAATTTATAAAT
TACCTTGGGCAGTATGGCCATTTTCGCGATATTGATTCTTCCTATCCATGAGCATGGAATGTCCTTCCAT
TTGTTTGTGTCCTCTTTTATTTCGTTGAGCAGTGGTTTGTAGTTCTCCTTGAAGAGGTCCTTCACATCCC
TTGTGAGTTGGATTCCTAGGTATTTTATTCTCTTTGAAGCAATTGTGATTGGGAGTTCACTCATGATTTG
GCCCTCTGTTTGTCTGTTATTGGTGTATAAGAATGCTTGTGATTTTTGCACATTGATTTTGTATCCTGAG
ACTTTGCTGAAGTTGCCTATCAGCTTAAGGAGATTTTGGGCTGAGACGATGGGGTTTTCTAAATATACAG
TCATGTCATCTGCAAACAGGGACAATTTGACTTCCTCTTTTCCTAATTGAATACCCTTTATTTCTTTCTC
CTGCCTGATTGCCCTGGCCAGAACTTCCAACACTATGTTGAATAGGAGTGGTGAGAGAGGGCATTCCTGT
CTTGTGCCAGTTTTCAAAGGGAATGCTTCCAGTTTTTGCCCATTCAGTGTGATATTGGCTGTGGGTTTGT
CATAAATAGCTCTTATTATTTTGATATATGTCCCATCAATACCTAACTTATTGAGAGTTTTTACCATGAA
GGGCTGTTGAATTTTGTCAAAGGCCTTTTCTGCATCTATTGAGATAATCATGTGGTTTTTGTCTTTGGTT
CTGTTTATATGCTGGATTACGTTTATTGATTTGCATATGTTGAACCAGCCTTGCATCCCAGGGATGAAGC
CCACTTGATTATGGTGGATAAGCTTTTTGATGTGCTGCTGGATTTGGTTTGCCAGTATTTTATTGAGGAT
TTTTGCATCAGTGTTCATCAGGGATATTGGAATGGTACCAGCTCCTCCTTGTACCTCTGGTAGAATTCGA
CTGTGAATCCATCTGATCCTGGATTTTTTTGGTTGGTAGGCTATTAATTACTGCCTCAATTTCAGAACCT
GTTATTGGTCTATCCAGGGATTCAACTTCTTCCTGGTTTAGTCTTGGGAGGGTGTATGTGTCCAGGAATT
TATCCATTTCTTGTAGGTTTTCTAGTTTATTTGCGTAGAGGTGTTTATAGTATTCTCTGATGGTAGTTTG
TATTTCTGTGGGATCGGTAGTGATATCCCCTTAATCATTTTTTATTGCGTCTATTTGATTCTTCTCTCTT
TTCTTCTTTATTAGTCTTGCTAGCGGTCTATCAATTTTGTTGATCTTTTCAAAAAACCAGCTCCTGGATT
CATTGATTTTTTGAAGGGTTTTTTGTGTCTCTATTTCCTTCAGTTCTGCTCTGATCTTAGTTATTTCTTG
CCTTCTGCTAGCTTTTGAATGTGTTTGCTCTTGCTGCTCTAGTTCTTTTAATTGTGATGTTAGGGTGTCA
ATTTTAGATCTTTCCTGCTTTCTCTTGTGGGCATTTAGTGCTATAAATTTCCCTCTACACACTGCTTTAA
ATGTGTCCCAGAGATTCTGGTATGTCATGTCTTTGTTCTCACTGGTTTCAAAGAATATCTTTATTTCTGC
CTTCATTTCGTTATGTACCCAGTAGTCATTCAGGAGCAGGTTGTTCTGTTTCCATGCAGTTGAGCAGTTT
TGAGTGGGTTTCTTAATCCTGAGTTCTAGTTTGATTGCACTGTGGTCTGAGAGACAGTTTGTTATAATTT
CTTTCTTTTACGTTTGCTGAAGAGTGTTTTACTTCCAACTATGTGGACAATTTTGGAATAAGTGTGATGT
GGTGCTGAGACGAATGTATATTCTGTTGATTTGGGGTGGAGAGTTCTGTAGACGTCTATTAGGTCTGCTT
GATGCAGAGCTGAGTTTAATTCTTGGATATCCTTGTTAACTTTCTGTCTCATTGATCTGTCTAATGTTGA
CAGTGGGGTGTTAAAGTCTCCCATTATTATTGTGTGGGAATCTAAGTCTCTTTGTAGGTCTCTAAGGACT
TGCTTTTTGAATCTGGGTCCGCCTGTATTGGGTGCATATCTATTTAGGATAGTTAGCTCTCCTTGTTGAA
TTGATCCCTTTACCATTATTTAATGGCCTTCTTTGTCTCTTTTGATCTTTGTTGGTTTAAAGTTTGTTTT
ATCAGAGACTAGGATTGCAAGCCCTGCCTTTTTTTTGTTTTCCAGTTGCTTGGTAGATCTTCCTCCATCC
CTTTATTTTGAGCCTATGTGTGTCTCTGCATGTGAGATGGGTCTCCTGAACACCGCACACTGATGGGTCT
TGACTCTTTATCCAATTTGCCAGTCTGTGTCTTTTAATTGGCGCATTTAGCCGATTTACATTTAAGGTTA
ATATTGTTATGTGTGAATTTGATCCTGTCATTATGATGTTAGCTGGTTATTTTGCTCGTTAGTTGATGCA
GTTTCTTCCTAGCCTTGATAGTCTTTACAATTTGGCATGTTTTTGCAGTGGCTGGTACTGATTGTTCCTT
TCCATGTTTAGTGCTTCCTTAAGGAGCTCTTTTAGGGCTGGCCTGGTGGTGACAAAATCTCTCAGCATTT
GCTTGTCTGTAAAGTATTTTATTTCTCCTTCACTTATGAAGCTTAGTTTGGCTGGATATGAAATTCTGGG
TTGAAAATTCTTTTCTCTAAGAATGTTGAATATTGGCCCCCACCCTCTTCTGGCTTGTAGAGTTTCTGCG
GAGAGATCCATTGTTAGTCTGATGGGCTTCCCTTTGTGGGTAACCTGACCTTTCTCTCTGGCTGCCCTTA
ACATTTTTTCCTTCATTTCAACTTTGGTGAATCTGACAATTATGTGTCTTGGAGTTGCTCTTCTCGAGGA
GTATCTTTGTGGCATTCTCTGTATTTCCTGAATTCAAATGTTGGCCTGCCTTGCTAGGTTGGGGAAGTTC
TCCTGGATAATATCCTGCAGAGTGTTTTCCAACTTGGTTCCATTCTCCCCGTCACTTTCAGGTACACCAA
TCAGACGTAGATTTGGTCTTTTCCCATAGTCCCATATTCCTTGGAGGCTTTGTTTGTTTGTTTTTACTCT
TTGTCTCTAAACTTCTCTTCTCACTTCATTTCATTCATTTGATCTTCAATCACTGATACCCTTTCTTCCA
GTTGATCGAATCGGCTACTGAGGCTTGTGCATTTGTCACGTAGTTCTCGTGCCTTGGTTTTCAGCTCCAT
TAGGTCATTTAAGGACTACTCCACACTGGTTATTCTAGTTAGCCATTGGTCTAATCTTTCTGCAAGGTTT
TTAGCTTCTTTGCGATGGGTTTAAACTTCTCCTTTAGCTCAGAGAAGTTTGATCATCTGAGGCCTTCTCT
CAACTTGTCAAAGTCATTCTCCATCCAGTTTTGTTCCATTTCTGGTGAGGAGCTGCACTCCTTTGTAGGG
GGAGAGGTGCTCTGATTTTTAGAACTTTCGGCTTTTCTGCTCTGTTTTTTCCCCATCTTTGTGGTTTTAT
CTACCTTTGTCTTTGATCATAGTGACGTACAGATGGGGTTTTGGTGTGGATGTCCTTTCTGTTTTTCAGT
TTTCCTTCTAACAGTCAGGACCTTCAGATGCTGGTCTGTTGGAGTTTGCTGGAGTTAACACTCCAGAACC
TGTTAGCCTGGGTATCAGCAGCAGAGGCTGCAGAATAGCGAGTATTGCTGAACAGCAAATGTTGCTGCCT
GATCGTTCCTCTGGAAGCTTCATCTCTGAGAGGTAACTGGCTGTGTGAGGTATCAGTCTGCCCCCACTTG
GAGGTGCCTCCCAGTTAGGCTACTTGGGGGTCAGGGACCCACTTGAGGAGGCAGTCTGTCCATTCTCAGA
TCTCAAACTCTGTGCTAGGAGAACCACTACTCTCTTCAAAGTTGTCAGACAGGGACATTTAAGTCTGCAG
AGTTTTCTGCTGCTTTTTGTTCAGTCTTTTTTTTTTTTTTCTTTTTGAGACAGAGTTTCGCTCTGTCGCC
CAGGCTGGAGTGCAATGGTGTGATCTGGGCTCACTGCAAGCTCTGCCTCCCAGGTTCACGCCATTCTCTT
TCCTCATCCTCCCCAGTAGCTGGGACTACAGGCACCTGCCACCATGCCTGGCTAATTTTTTTGTATTTTT
AGTAGAGACAGGGTTTCACCATGTTAGCCAGGATGGTCTCGATCTCCTGACCCTGTGATCCACCCACCTC
AGCCTCCCAAAGTGCTGGGATTACAGTCTTCCATAAGTTTCTTCATGAGTTCATGAAAAGTGCAGGAAGT
TGGTCTGTGATGTTTTACTGTGGGAGTGGAGAATCTTATAAGAGTAAGGGTAGCCTATACAGAATAGTTG
AAACCTGCATCTGCTAGAGGTTAAATCTTACAAAGGACAGGAATTCTGCCTATTTTATTCACTGCCGTAT
ACCAAATACTCTACATATTGTCTGATATGTAATAGGAACTTAAACTCTTGATGAATTAACAAATTCTAAA
ATTAATTCTTCTGATCAATTGTTTTAACTTAACACAACTAAGACAATTTTTGCATTTTTCTTAAAAATCC
CACAAGTAGATCATTAGCAAATTCAGATGAATTGAAGAAATATAAAACCAAAACAATGAAAATCAGTATC
AGCTTTTATCCTGCTAATCCTACCCCTGTTCCCAGAGGCAATAGTTAACATTAGTCTGCTGATCATTTCA
ATGTATTTACAGACATTCATAAAAACCATAGAAATATAACTTTTTCTCACTCTATGTAAATGGGATCATT
TTATATGTACTTTTCTACATCTTGTTTTTTTATCCTTTAACAATACATTTTGAAGATCTTTTCACTGGGG
AAAATATAGCTCTAACTCACTTGTTTCAGCTGTTCCATAATCTTCTGTACTAAAAATACATATTAAAATT
TATTTAATTATTTGCTGTTAGTGGGCATGTAAGTATTTCCAATTATTTGTCATTGCAAACTGTACTGTTT
GTAATGCCCTTGAACACATTTCTTGGTGCATGTGCTAGTATTTCTTTCAGATAGCTACCAAAAATGAAAT
TGCTGTATTGACAGGTATGCTCATTTAAAATGTTTATGTTTACTATAATATTGGCATCCTAACACACTGT
AACAATTTGCATTCTCATCTGTGAGTGTGAGTTCTCCTCACCAACATTGAATATTATCAATCTTTCATAT
TTTCTTAATTAAAAAATATTAGGTTAGTGTAAAAGTAATTGCTGTATCATTTAATTTGCATTACTTAGCG
GTTTGTCAGATTGAACCTCTTTTAAATTAGTTATATACTATTTATATTTATTCTTATATAAAGTGCATCT
TTATGTGTTTGGCCCTTTTTGTGACAACTTTGTTGTATTTTTCTTATTAATTTCTGGGTGTTCTTTGTTA
TATTCTGTATATTCATCTGGTGTCATAGAATTGGCAAATACACCTCCCCATCTCCTGCTTGCTTTTTAAC
TTTGGTTAACTTTTGACTTACAGAAGTTTCAAATTTTGAAAAGGTATCCTTACTTGACCTCTTAGAGTTG
GCCTAGCTTCCTTCTTAAAATACTTCCTACCTTAATTTTCCTTAACACCATACTTTCCTGGTTTTCTTGC
TAACTCACCAGCAACTTTTTCCCAGTCTCTTTTAGAGGCTCTTCCCCTCTCTCTGGCCTCAAACTGTTGG
AGTTCTTCAGGACTTGGCTCTTGATACTCTTCTCAGACTATGCTCTTACTTTATACATTCACCATCTATA
ACTTTAAATACAGTCTTCATGCTGTCACCTCACTCTTTGATCAATATCTCCAGGGCATAACACTCCTCTG
AGATCCAGAGAGAAGATCCAATTTGCTTCCTTGACAACCCCATATAGGTGTCTCTTGGAAATCTTAAATG
AAATGTGATGCAACCAAAACAGAATTCTTAGCTCTATACACTTACCCCCTGTATTGGCCCATTTTGTGTT
GCTATAAATGAATACTTGAGGCTGGGTAATTTACAAGGAAAAGAGGTTTATTTGTCTAATGGCTCTACAG
GCTGTACGAGCATGGCATCAGCATTGGCTCAGCTTCTGGTGAGGCCTCAGGAAGCTTTTACTCATGGCAG
AAGATGAAGGGGGGTTCATACATGTCTCAAGGCAAGAAGGGGAGCAAGAGAGAGAAAGAGAGGAGGGAGA
TGCTAGACTCTTTTTAACAACCAGATCTCACAATAACTAGTAGAGTGACAATTCGCTTGTTACTGCAAGG
AGGGCACCAAGCCATTCATGTGGCCTCCACCCCCATAACCCAGACACCTCACACTAGGCCCAACCTCCAA
CTCTGGAGATTACACTTCAACATGGGATTTGAAGGGGATGAACATCCAAACTATCTCACCCTCCAACCAC
AAGTTTTCTGAGTCATCCCTATCTCCATAAATGGAATAATCTTGTATCATGTTACTAAATCAAGACACTT
TTTCTGTGGCTCTGAGGGAGAACTAACATATTAGAGGGCAGGCTTAAGGATTTAAAAAGAAACCAATCAG
CTGGTATTGAAGAGATGGAGCTAAATAAAAATAACTGTAAAATTCAACCATGGGGGCAAAATATAAATCA
TAAAAATGTAAGATAAATTTCTAGCTGCATGTATAAAATTTACAATTTTATAGGCATACCTTCATTTTCC
TCACCCAAGGCAAACATTTAAAAAGTACTGGACAGGTCACTAGAGACCTCCTTCCATTTTATTAATAATA
ATGATTATGATTATGAAACCTAACATTATTCCAGAAAAGAATGTTTGTTACTATATTTGAGAGCCCTAAG
TCCATCATTTGCATCTAATTTTTATAACTCAAAGAAGTAAGGTATTATGATCATTGTCATTTTAAAGATG
AGAAAATTGAGTGTTAGGGTAAGTAACATGCCCAAAGTCACACAAGTAGTAAACAACAAAGCTGGAATTC
AGACCCAACTGTTTCTGACTTCAAAACTCAGCCTTGTCCAGCCACTTAGAGTCAGAGTTAAGATTACAAC
TTTCCATGATCACCTTGACTTTTTGGATAAAGTTGATGAGTCATTTTTTAATCTATCAACTCTACCATTT
TGTTCATATTTCTCTAGTTTGCCTACAAACCATGGAAAACATTCCTTCTTCAAATGAAGGCATTTTCATA
CTCATTTTTTTTAAAGGAAGTAAGTTTAGATCAGATGGACCTATTCTTATTAACCACCTGTTGACTTCTA
TCTTTGGGTACCCGTTGATTATTCAAACAAAGAATCAATTTAAAAGAAGTTCATCTCAGGATTGGGATCA
AACTCTTCTTCCTATGGTTTTCAGAACATACCTTTTTCACATTTCTTCAACTTGGGCATTTGTTCTCTAT
TTCTGCTGGATAGCAGTGGCCTGTTTACAGCACTATTTCTCATGACATTCATACTGCTTTAGAGTATACA
ATTCCTTATTTAATTCCTGTTATATCAAGTATTCCTTGAGGGGAGAAACTATGGCTTCCTCTTCTCTAGG
AACTGTATAGTCTCTAACATAGTATCTGTATAACAGTAGATGATCAATTGATTGATCATTTTTGCTGATG
AAAGGTGTTCCTGATTCTCTTCAGATTTATGAAGGATTAAAATACTCAAAATTGAAAATTAGGTTTTGTT
TGTTAAATCTTCCCTGAGATCCTAAAAGGTATAGAGAACTTAGTCTACAAGATTCACATTGAGAAGACCC
AGTTCATGACAACACTCTGATATTGTGGGGCCTCCTTCCTTTAAAGTCTTTTTGACAAAATGGAATTTTA
CTTTTCCAAGTTGAATTAGAAACAGCCAAGCCTGGCCTCAATGGTTTAGAATCATAGGTCTCCCAAGCTT
GGTCCTATCCTTATGGCCCTTTTACTTACATGAAATTTTATTATTAAATAAGCAAATGGGTAGCCAATGA
AATAAAATATGCTTTTGAAAGACATTCTTAGAGGGTTTTGATTGCTAAAATTGTACTAACTAGTGTACAC
AGTAGCAGAGATGTCTGCAATTGTGTTTGACTATTTTCTGTTGGACAAGAAGTGTCTTTGGAAATATGCA
ACCCGTGATCAAAATAGAAGTGAAGACAGCATTTGGTTGAATGATGACACCATTTGTCTAGACATATAGG
TTACATAGTCTTCTAAATATAGCTTCTAAACATGAATTATTTTCATATAAATATTTTGAGGGCAATTTTA
ATTTGTCTGCATGCATGTATTAGAAAGAGGCATAATGCCAGTGTGTGGAATTCTAAGAGGTTCATCAAAT
GTGCAAACTCAGATTCTCAGTGAATTTGGAGCCAGCCTCTTTGTCCTTGTCTCATCCTTAATCTTGTTCT
GCAGCTGTGTTTTCCCCACCCACCAATATCTGTCTTGGTTTTATAGAAATCACTTTTCCCACTCTAGGAA
ACCCATAGTGCACATAGTGGCAGAGAAGAAAAGAAATAACCTAATGATAAAACATTAGCTGCATTCCCAC
TAAAGTGAGGAATAAGACAATGATGTCTTATCATCTCTTGTGGTCAACATTGTACATACAAAATCCAAAG
AACAGAAAGAAGAAATATAAAAAAACTGGAAAAAGAGAGCAAAGCTTCCATTATTTATTAACCATCTGTA
TGATCTATTATAATCATCTTCCAGGAAAATCCACTGTAAACTGTGAAAAGTAATAAGATATTTCATAAGG
ATGGACGATATGAGATAACACTCAATCCTCAGTGACTTTCCTACACATGAGAAAAAACCAATTAGTATGT
GAATTAAGAAAAATACTACTGTGCCACTGCACTCCACTCCAGCTTGGGTGACAGAGCCAGACCCTGTCTC
AAAATAAAAATAAAAATAAAAATAAAACACCATCCACAGAAGCAATAACTAAAGTTCCTTAAAAAAAATG
GTTTTTTTTGAAAAGTATAAGACCTTTATTGAAGGAAACTTTAAAACTTTACTGAAGAAGAGCAGATAAA
TTGCTAAAGGTTCATTGTGGATAGTAGAAGAGGTGGCTGTAAAACCCAGATTTTCCTTTTGAGGTTATAG
GAAGCCCATCAGAACTCCAGGTTTGCAGATTCTGGAACTCAATTTATTAGGTTCTGAAGTTTGATTCACG
GGAACTATGTATTGAGCATTTAATGCAGAAGGCAGCATGCAGCAGATATAAACATGAACCACTGAAGCAA
GGGATACACTAGCAAGATATTACAGTACGGTGAACATCACTGCAGGTGTACACAAGGTTTATCAGGAGCT
GAGGGAATTGCTAACAAATCAACAGTTTCCTTGTCATCACTGGTGATGGGCATCCCATCTCTGCTTGAAC
TCCTGCAATGAGAGAAGCTTCCCATCTGAGCAGTCTGCTCAAAGTTTGGGCAGCTCTAGAGCTTGAAAGG
TTTTCCTGATATTGAGTTGACGTTTCCATCCCTGTGGCTTCTACTCACTAACCCTCGTTCTGCCTTGAGA
AAGAGAAAAACAGGTTACATCTTTTACGTTAGGACAGCACTTTAGGCATATTTGGCCATAGGTTCTTTCT
GAGGCTTTTGTTTTTCTTAATAAATATCCCAATTTCTTTTAGCGCTCTCTGTGTATATATTATTGTTGGA
AATTTGGGGAGTGCAAATATATTCCCTTATTTGCAACTTTTATTTTTATTTTTCTTGATCGTTTTTCCAT
CAAAGCATGATCTGCAGATCACTCACATTAGAATCATCTGGCAGCTTAGTAAAAACACAGATTCCTGGGT
CCCACTCATTGAATCAGTGCAGGGCTTGTAAATGACATTTTTACTAACATGACTGTTATGCATATTAACG
GTTTAGAGCCATGGTCCTAGACTTTTGTGGATCAGAATTGTCCAAGGTGTGCTAGCATTGATTGTGATTC
AGGGCTTCAAGTTATGACACATATTAGAATTATTAGGTTCTTATAAAATTTTTTTTGAGGCGGAGTCTCA
CACTGTCACCCAGGCTGGAGTGCAGTGGCGCGATTTCGGCTTACTGCAACCTCCGCCTCCTGAGTTCAAG
CGATTCCCTTGCCTCAGCCTCCCAAGTAGCTGGTTACAGGCGCCAGCCACCAAACCCGGCTAATTTTTTG
TATTTTTAATAGAGACAGGGTTTCCCCATGTTGGCCAGCCTGGTCTCGAACTCCTGACCTCGTGATTCAC
CCGCCTCAGCCTCCCAAGGTGCTGGGATTACAGGCTTGAGCCACCGCACCCAGGCCAGAATCTCTTAAAA
GATAATAACTTTATCTAACTTAACTGGTAAAATATAATTATCAGAAAATTCCTTTTGGAAGCCTGCTTCA
GTTCAGTCATGCTTTAAGCCTCTCTCCCCACTTGGAAGACATGGTATGACTACATAGTCTTGTGACCACA
ACAAGGTGGCAGGTGGTAGGAACAAGTCATATTAATTTGATTTGAGGTTCTTTGGGGACTTGCTAATGGG
GTTCTTTGTCCATTGGACAAATACCAAGGACCTTGCCAGTCTTGCAGCCTGTTGTATCCTCAGAGCCTAG
TAAAGTGCCTGGAACATTGTAGGACTTGACAAGAGGATGAAAAAATGCTCTGTCTCTAGTCTACTGGCTT
ACCCTCTCTTCTGTTTAACTGTCTCCATGATTATTAGTTCAGATAACTGAGGGCAGAAAAGGGACTAGCG
GTGCTGACTGTAACCTTAGAGCAGAGAATTTCCCTGTACAAAATCTGCTAAAGATTCCAGTTTTGACTTC
TTTGGTAGATAATCCCCATCCTCCTATTTCACTCCTTCATTGTCAAAATAACAAAATAATTGATGTGAAT
TTGCTTTGCTAACTGCAAAGCTCTGTCCACATGAGAGTGATAATTTTAAGAACAGACTATTTATAAATTA
GGCAACACAGCAGAGATTGTATGCAAACTTTAGCTTTGGAGATGGGTTTCCCTGCTCTCTCACCAGGCTT
AGATTCTTCCCCAGTTTCCAGGTTCAGATCTTACTCAAACCTAGGACACTTACCCAATTCCTGAGAAGTC
TGAGAACTTTTGCAAGCACTTTCCAAAGAACTTATTGCCTATCTAACTTGGTTCTTGGCTATCATCCTCC
ATCATCCACTGTTAATCCCTGTGATAAACAGGCTGTCCATTGACTTGAGATCTCTAGATCTGTGTTGTCC
AATAGGGTAACCACTAGCCACACATGACTATTTAAATTTTAATTTAACCAAAATGAAACACAACTAAAAA
CTCAGTTTTTTAATCACACTAGTTATATTCCAAGTGTTCATTAGCCACATGTGGTGAGTGGCTCTTGGCT
TAGATATAAATGTAGAAAATTCTCATGATTGTAAAAAGTTTGTTTGACCAAGCATCTCCAGAGCTATATG
TGCCTTCTCTCTGGAAGGAGGCAATACAACTTTCTCTCAGACTCACTAACTCTTGTTATCAGCAACGCTC
AAAAACTAATCAACCAATTCTATTGGATGTGCTATACAAATCTTTAACATTTCCATGTACGACATTAGTG
TATTCAGATTTCTATATGAAATCAATAGCGGAGAAAATGTAAACATAGAAAAAAAGTGAAAATGAGTAAG
AGGCAAAGAGAATGAGTGAGAGGCAAAACACAGCAGAAGAAAAAATAATCCGGGTTACAGCCCCTTGTTA
TTTCCTTTATAAATAACAACTATGATAACTTACCATATATTTTTTGTTGTTGTTAACTTGTTTATTATCT
GTCTGTCCAGCCAGACTGCCAGTCTATGAGGGCAGGTACCATGTCAATTTTATTCCCTAAAATTTCCCCA
TGGTGCAGAAATTGCTCAATTAATATATTTGTTAAATAAACACATGTTCTTATACTTCACTGTTCATCTG
GACTGTGCATGCCAGAATAAGCTTCCACCACTTTAAAAAATATGTATTAATTCCACAGCTGAAACAGTTG
TTTGTTCACAGTGAAACCACTTGTTAAATTTTGACTTCAGCACATCAGAATTCCCCTTTTAAATAAAGGT
TTTCACACTGTGAATTGGAAGATTTTTACCCATGGATGAGGAAATGATTTAGAGTTGACTTACTTTGGAT
CCTCAGAGGTTTCTGCTAATGTCGGAAAGTTGTTTGACATTTAAAAGCCATCTTATGGCCTTTACCTTGA
ACTTTAGAGGTTACAATTGTATTCAACGTTTACCTCATTGTTTTGAGCCAAAACAGACTTAATCTGGGTA
AATCAAAGATGAATGAGGATGACCTTCCTTTGTCTCCATTAACCCCTACCAGGGCAGACTACATAATTTG
CTGGCCAAATGCAAAATAAAAATACAAGCAACTTGTTCGAATGGCAGGAAAAAGTGTTCTTAAAGGTATT
AAAATTTAAAGCCTTTCTTTTTTTTTCATTCACTCCCTCCCAACTTGTCTTGGTGTTTTTTTACTTGCTA
ATTACCTTTGTTTTAGTTAAGAAATTTTTAAAATTATTAGCACCAATTTATCATTCATCATTGATACATG
AATAAATTTATCATTCATTTATCGTTGATACATGAATCAATTTATCATTCACTTTTACATTGTGCAATGC
CAACTTCGAATGTAAATAAAAGAGCATTTAACTTGTATGTGGAATTATCAAAATTATACAGATCATGGTA
GGTAGTTCATACACACTTAAGTATTTTGTTTTTACCAGAGTAGTGCAGAAAACTAACTCAACTGCTTTTA
TTTCACTTTTTGATACATACACATTCTACTAATATTCACAAATTCAAGAATAAAGTTATTAAGAATTTCA
AGATGGCAACAGCAGAGCATTAAACCTAGGTCTGGATTCCTGTATATGCACTGGTCACATACCCACAAAG
CCGGCCTTGGTCCCCATCACAACGTGAAGTAATCTTTCAGAAAACACTGTTCTTGTTGAGATCACACCAG
GAAAATAGCAAGAATAAAAACTTTAAAAGAACACCAATGGTCTCATCAAATACTCAGATTAGAAAAGTTA
GTGCTTTTTGCAAAATGTACCTGCTTTTCAGAAATGTGTTAATCGGGTGGCCTAAGCTTCTTTCCAGGAT
GCCCACTTCTAGGCTAATGTGTTGAGGCTGAAACATTATCCCTTCCATTGAGACTTACTGTTCAGGAAAA
GTTCCAGCTTCTGGCTTGGTGGAAGGCGACCACTGGTATGTAATCAAAGGGCCATCCCACCCAGCACAGT
GCCATGGCTGCAGGTGCTGGAATCTGGCCCACCTGGGTTTCAGTCCTGTCTGAGATCTACCATTTAGTGT
CAATATGACCTTAAGTGTTTGACCAAACATCTCCAAGCTTTTTTCTTCATCTGTAAAATGGACATAATAT
TAGAACCCATTTCATGGGGCTTTTGTTAAGGTTAAATTGATAACATCCGTTCAGGGATATGCCAGTTCCT
ATTACACAGAAAGCACTCAATCAATGGAAACTGCTACATTGTTATCATAAGTATTTGCATAGCATCATTC
ATATCTTGGTAAAACATCTTCCTCCAGGTCTCCAGTTATTTTCTCAGCTTCCTGATAAGAATTTCTTAAG
AAATGAGTCAATAGAAATCTCCATGTTCTAAACACTTCTCCTGAAACAAGGGATGCAGGGCTCCTCTACT
AGAAGAAAAGCCAGAAATAAATTAATCACACTGTTTATAAACAATTGTTTAAGCAACATGAGACAAGACT
TGTTTCCTGGGTACATCATACCCTGTGCTGAACAGTTGGGGCTGTTATTTTGAATATGCCTTCTGGATTT
TAAATTACCTGTAGGCATTTCTTTGACCCAACATAAAATATACTAGCCATGTCAAACAAGTTGAGCACAT
TCCGTGTGTGTTTGTTTTCCCCCTTTTGCTCCGTAGGTGCACCCACTGTCAGGGTGTCGAGGTTCTGTGT
ACCAGCCCTCAGAGATCAGCGCTCGCAGTAAAAAGGGATTATGCATGCCACCCTGCAGGGCAAGCCCCCA
AACAACACTCAGCTCCAGAAATGCCCAACGTGGTTTATTTGAGGTCAAAGATAGAGGCAGTGTGATGTGG
TGCCCTGGCCTTCAACCCTGGCTGCACATTACAGCCACCTGGGGCCTCTTAAGCAATACCTGAGCCTGAG
CTCTGCTTGTAGAGATTCCATTTTAATTGGGTCTGGTTGGGAAGCAGAAATCCATTTATTTTAGGAGCTT
GAGTGCGCAGCAGGGTTAACAACCGCTGGTGTCCTGGAAAGAGCAGGAGGCCTGTCTTCTAATCCCTTAG
TGATCATCAGGAAGTCATTACCTCTCCCAACACCAATAAAATGAGGAAGTTGAATTAGATAATGCTTTAA
GTTTAGATCTAGCTGCATGTCTTAGATCACTGAGATTGTGTGGGTTTAAACCAGTAGTTCTTTATCAGGA
ATGATCTTGTTTACCAGAGAACATTTGGCAATATCTGGTGGCATTTTTGGTTGTCACAACGTGGGAATAC
TATTGGTATATAGTGGGTGGAGGCCAGGGACGCTGCTAATCATCCGACAATGCATGGAACACCCCAGAGC
AAAGAATTTCCTGGCCCCAGATTTCCAGATAGTGCCGAGGTTAAGAAACCCTGCTTCAAACTAGTCCTCT
GAGCTTTACAACAGAGAACTTCCTTGCCACTGCCAAGGACAGCAGGAGAGGTCTTTCAACAGTACCAGGA
GGTTCAGCCCCTGCACCATTTGGCTCCTTTTAATCCTCATACATTCTTAAGGCAAGACCAAAAAAAAAAA
AATATATAGCGCCGTAGAAGGCGACTGATACGGTTTCTAGGAGGAAGGGTCCTGAACTTCTGTGGTTAGA
GTACCGGCAGTAACCTTGCAGATAAGCCCTTTCCACTAGGCAGGCTCTAGGAGCTTGTTCTCTTACAGCA
TGTACTTGGCGAGGACACAGACCTTCCAATTTAGTCAGAGCAGCTGTTCAGGAAGAAATCTCCTCCAAAG
CACACTGAGATACCCATTGGAAAACCATATTCCCATGTAAATGTGTGTTTAGTCCATGGTGCAATGTGCA
GGTACCTGGTCCATGGAAATGATAAAAGCTTCATCTTATACCGGGAATTGACAAGCCGGAGTATGTTCAG
AAGAGGGTAAATGCCATGATTTTCTCTACAGAATTTATGACATATAAATAACAGTAGAAGGAACTGGGGA
TGCTGAGCTTAGAGCAAAGAGGTTTTAGGTCATAATTATTGTTTTTATATATTTAAAGGGCTGTTAGAGG
AAACAGGAATTCGACTTCTTCTGCATAATGTGAGGGAGAGAGGTAAGAAACAAAGGATTGAGGTTATAAG
AACATGTATTTCAGCACAAAATGGAATGGATTGCCTTACTAGGGAGTTCCTAGTAAAGTTGAAGGAGACA
ATTGGATGACCATCAGTCAATTAAAAGTGTTGATTGACCGAATATCAGTAACTGGAAGAACTGAATGTTC
ATTAGTCAACATTTCTGGGGAAGAGGTGAGTAGATTGAATAACACGTTCTCAGCCCCTTTTTTTGTGATT
CTGTGAGTTACAAAATCATAAGCATCGTCCCACAGTGCAGTTAAGTGTAGGGGACAGCAAACTCTATTTC
AGCCAGTGTAACATTTTGTTTGGTTGAAGCTGGAGAATTTCTGGAAATATTACTAATGAGAAGACATATG
TCAGAAATGATACTGTCAATTTTAGGGGGCCATTCTGCTTTCCTTTACTGAATCTTTGGCAATCTGGGGT
TGGTAGAAAATGTAGACATTTCCAAAGGAGAAATATCTCCATAGATGCTTAGTGGTAAACAGCTAATTTG
ATGCCTGAGATTGCATTTGGAAAAAATATTGGATATATTTACTGATCAGGATATATATACATATATATAT
GTATATATATACACACACACATACATATATATGTATATGTATATTATATATTATATATATACATGTATAT
GTATATATACATTTGCATGACTTTCCAAAAGGGTGAGTTCTAGAATTGAACTGAAAGGCTATTCACACAT
TTTGGTGATTTTAGGATGCTCTTTCCTTGACAGAGTTGCAAATTATAAATTATTTTCTCTGCCTCTGGTT
TTCTTTTGGGACTATGTATATAATATAGCCATAAAGGGAGAAGCTGCTTCGTGTTTATCACTCAGGAAGA
TGGAAAGGCCATTCAGACATGTGGGATTTTAAACTGCAAATGCCAGCTGGATTGGGTTGTAATAGGATAA
CCTTGAGCAGTACAGTAGGACTTGCAGTGGGCAGAGAGGGAAGGGTATATGAAACCCTTCTTGGCCTGAT
CCAATCTGGTGTTCCAGCTCATTTCCCTCAACTCTCCCCGCTGCAGCCCAGCTCCCCTGACCTAACTCTT
CGTGCAATAAACATACAAGATTGGTCAGCTTTTCCCAAACAAATAGCGAATTATATTGTCTCTGGATCAT
CTCTGCTGCCTTGAATGCTGTCTCACTTTCCAGCCTGGCACAAGACTACTCATTCTTCTAGGCACAGTTC
CAATAGGAGTTCTCTAAACTTTCCTGCCCCACTTTCTCCTCAGTCTCTGGGCTATCTTACCACCCACTTG
CCCTTCTTTAGGAAGCTCAGCTTATCCCTCAGTATCTTAAGTATTCTTTATGTACCTGACTCACTGTCAC
TCCTATGGGCAGCTTCTCAAGAGCACTGTTTAGGGGTTGAGAATGCCTGTTCCATGAAGGTGCAAATTTA
GTGATGTTGTTTCAATCAGGCTCTGAGTTCAGATCCTGACCCCACCACTCTCTAGATACTCTACCTGGGG
AAAGTTACTAGGATTCATTCCACTCAGCCAGAGCCTGCAAATAATAAAACCCATGTGATAGGATTATTGT
GAAGTTTATATGAAATAATCCATGAATTTCTTAGCACAGTAGTTGACACATAATAAACATTCAGTAAATA
TTGGCTGTGTTTAAAACGTACTTTTAAGGTATTTTCTCCTAGATATTTTAGGTCCTTTTATATTGGAATA
CTATAGAAAAAGCAGGTAGATAGTCTGACTCCCAAAGATTCAGAGTTTCAATCCTTTTATTTGCCATTTA
GGAACTGTGGTAAACAATGGAAAAAAGTCATGAAAGGATATTGATTTGACCTCTTAGTTCTATGCACATA
TTGGGAAATAGGGAAAGAAGTACATAGGGATTAGAATCAGCCACACCTGATTTGATCTCGCACTTTGGTG
TATTGAAACATGGACATATCTGAGACTGGTGATGAGATTAAAGGGCCCTTGGGAATACATTTTGTCCAGA
GGCCACAATGTTAACATCCCAAACTATGAAAGCTCAGCTTTCTGCAAGCTTCAAAAGACAGTAGAAAGAA
AGATCCTAGATGTCATGCCCTGCAGATGCATTGCTTTATGTCCTTGCCAAGACACTATGCTTTCTGCAAT
TTAGTTTTCTCATCTGTCTGATAGGGGCTTTTGTAACTTGCATGCTACTTTCATGATTTTTTTTTATCAT
ATCACCACTCTACCCATGCCATGCTATTATTTATTTACTATTTTTCTTTAAATACGTTTTAAATCTAAAT
AAACATATTTGTAAAGGAAACTCTGTATTGTGACCTTAAATGCAAAACTATATAGAGAAGATGATTTTTA
ATACAAATGCAATGAAAGTAAAACAAAGTTATTAAAATTTAGCTTTATCCTGTTTTTTTGCCAAAGGCTT
TGAGCCTGACGCCTGCACTGTGTTTGTTAGGTATTAGAGACTTGTTAAACCAGAGCAGGACCACACTGAG
TCAGAATGACTGAATGAATAATTTGAATCCCCTTGCTGTCATTCAGATTATTTAATGCTGTGCCCATTCT
CTGAGATGTCACTCACAGAACACATCCTATGTTTGGGAAACACTTGATCTTCTAGCCTTAGTAGAATTCT
GGTTGATAGTGTATCTACAGACAATTTAAGAAATGGACTTTTAATAAGCAAACTTGCTGATAACTTATTA
CAAATCTATGTGCCTCACGGTTTATAGACAACTCGGTTTTTATCAGCTAACAATACCCAAGAATTCTATT
TCTCATCACATGAAAAGCACCTAAAAAAACATTGCTCTGTGCATCTCTTTACATTTTTTGCTTTCTCATT
TTCATAATCACCAAGTCTTTTCTCATCTGTTTATCTTCAATGTGATGACAACCAATAAATACTTCCTTGT
CCACTTTGCTGAAATGTATGTTTTATTTTATTGTTTCCATTCCTTTCCCTTTGGGAGCAGGGACTTCTAT
CTCTGGCCCCTCTGACCTGCCTGTGATTTCTCTCTACTGCCTATCTCTAAGCTCGCTCTCTCTACTGTCT
CTATCTCTAAGCTCGCTCTCTCTACTGTCTCTATCTCTAAGCTCGCTCTCTCTACTGTCTCTATCTCTAA
GCTCGCTCTCTGGTATGAATAGAATGGCTGGAGGGAAATCTCATACACCTGTGTGCGTAAGAATCAGCTG
AGAGCAGTTTTTTAAAATGCAGATTGCTGCTCTCTCTGGCTCACTCCTGCCCTCCTACCCTCGCTGTCAA
AGGTCTGGTATGGATCCTGGGAATCTGTATTTTATAAAAGTACCCAATATAGTTCTCATGCACATAGCCT
CTGGACCTTTGAGAAAGATGACTTAGCAAGTGATTCTCCTCCTCCTCCTCCTCCTCCTTTTCTTCTTCCT
CCTCTTCTCCTTCTTCCTCCTCCTATTCTTTCTTCCACAGAACAAGTAATTGTAAGTCTGTTTCATTAAC
TGCTAATAACTTTGTTATAAAACTTCCCACCACATAAATGATTTCCATGTTTCCAAATGGGCAGAATTCT
TGATTTGGAGGGCAGAATACCCAAGTTATAGCACTAGATCCACCATTACCCATCGATCAATCCATGCCTC
TACATTACACTTTCCTCTTCCTCTAACATGGAAACAAGACTCTGTACCTTCTTGCCTTACAGATTTGCAT
TGAAGATTAAATGTGAAAAAAAGATATGACAATGCTTTGTAAATTGTCAGGGATTTTACCAAAATGATTA
CAACAAGAAACTGCATTTTAAAAACTCATCCGTTAAAATATTGGAGAAAGATTCTTTTTAAATGATGTTT
TGCATCAGGGATTTTGAGTGGCTCTGCCAATGTTTTTGATCAAACATATGTTTGAGGAGAGACAGTTGTG
ATCTCGCTGCATTTTAAGTTGTGGCATCTCAGCCCCACCCTATCCTATCCTACCCAAATACGTTTAACAG
CTTTGCAATGTAATTTCACAGATTCCGAAATTGAGGTCTTTCAGATTCTTTAATACAAATCCAAAATTAC
CCTCCCTGTGTTTCCAGCGAAACCTCTTCCCTCCACATGGAATATAAAGTATCAGATACTAACAATAGAA
TATTAAAAGCCAGATTTGAAGCAATTACCCACAGCTTTGGAGAACAGTCCCACACACAGCTGGTGCCCAA
TCAGAAGGCCTGTCTCTGTCACCCACCATCCCTGCTACTCATAGAATCAGAATGTCAGAGCTGCAAATGA
TCTTACAGATTATCCTCCCCTTCATTTAACAAATGGGAAAAGTGAGGCACAGGAAAGGGACAAAGTCATC
CAGTCACTCAACTGGAGGCTCCAAAGGCATTAGAACCCAGGTCCCTGTCTTCTGGTTGCTACACTCTGCT
GCTTTCTTCTCTGAATTAGTAAGGTGACCTTCTAGCTGGGAGTGAAAGGGGCTTCCTGAGTGTTAAAGCC
ATGTGCACTGAGGATGATCTTATTGCACAGGAAGGAGGTCTCTTATGGTGCAGTATAATGTACCACATTT
TTTTTTATCATGCATGAAGGCCTAAAAGGCAGATGACACTAAACTGCTAACTGTGAACAATTATGTAAAT
ATAACAATGAGAACTGCGGCTATGAGCCAACTGACCATAAGATCACTCTGTCATTATTCTCACATTCCCA
TTCGTCCTGCTGAGAGAGAGACGTTGTGAGTCCTTCATGGAGTTAGATGCTGGGCCATTGTCCTTTCTCC
ATGGCCAGAGCTATATTGATGTAACCTGGCATTAGACATCAAATAGCAATACTAGAGTATTTTCAATCTT
TATTTAAATCTCTAAAAGAATTGTACAAGAGAGCCAATATATTGAAGCTGAGTTTGCCAATGTCAAAGAT
AGATAGAGAGGGAGAGAAAGAGAGAGCCAATGTAGCCCTTCGGAAACATTTCTCAAAGAACCTCTTCCTC
TCTCCAATTGCTCTGGAGCCTTCCACATGCCCAACCACATGGCTTTCTTTAGCTCTGATCTTTTCGCCTT
GTCTTTTATCCTCACCCCTCATTCTTTATTATGTTTATTCATGTGGCCCCTCTCTTTGTCTTCCGGACTT
TCCTCCTACCTTCACAGGATTTTTTCCCCCTTTACACCTAGTCTCCCTAGTTCTACGTCACAGAAAACAT
GGGGTTCCACTTGGCAATGACTCTTCTTTAATGGTCAGATGGAGTTAGCAGGAAAGAGTCTCATGTTAGT
GTCACAGTCATATTGTGTTGCAATAAATGGAAATGCCACATCACACTGCAGGTTTCTCACAGGTGGAACA
TTTATAACATGCACCCCTCTACATATTCATTTCACCCAGGAGTCTGCCATAGTGGGACAAAGAAATGCTA
GAGACAGCGAGACCTAAATACTGTATCCATAGTGGTAGTTGTCAAAATGATGAATGACAATACAGTAGAA
CAGTTACTAGCACAGGTGCTGGTGTCAAAAATGACTTAAATGTAAGGTCTGACCCTGTCATTTATTAACT
GTGTATACTTGGGCAAATTACTTATGCTCCCTGAAGCTCAGTTTCCTTGCCTGTTAAATGGGTGTAATAC
ATGAATTAAGGCACATACTGCATTCAGCCCAATGCCTGGCACACCAGTGCTGCACTAATAGGTGGTTGTT
TTTATCGTTGCTAATAATGACAATAATAACAAATATGATACAAAGGGGATTTGGCCAATGAGAGATGAGA
AATTCTTATTTTCTTTCTTCCCTCTCTCCCTCTTTCCCTTCCTTCTTTCCTTCCTTTCCTTCTTCCTTCC
TTCCTCCTTCCCTTTCTTCCTTCTCTCCTTCCTTCCTTTTTAACCTTCATTCCTTCTTTTTCATTCATTG
TTTTTTCTCTAAATAGATATATTCAATGAATCAGACAGATAAAAATGTAAGGGAGTATGTAAAGGCCTGA
GGGCACATCTTGAGTTATCTAGAGAGTTTACACTTTAAAATGGCATGTGGAAAATCTGGAGGAAGGAACA
TATAACCAAGGATGAATCAAGGATGAACAAAAGCTATGTTCAGAGCTATGTTCAGATCTAACCCAGAAAT
AGTTAGATTTCATTATTTAGGGAAGAAATCTTGCATATTCTGCTATAATAAGAATAGACTTCCAACTGGA
AAGAAGAGAACATTTTAGGGAGAAAGTTGCTGTCCAGGATTGATGGAAAGCATTTAACTCTCTCTGAGCC
AAGATGTGTCATATCTCAGGGGCTTAAAAAAAACTTGTTGCTAACAAGTCCGAATGAACTTCTTCTAGGA
CTGGGGAATAGGTGGAAGCCTGGAGATAGTAAATATTGCCCCAATTTTTCAAGAAACACTAAAGCTAATC
TCCAGAAACCATAGACTCATAGCTTGTGTAAGTAAGATTCACTGTTGTATAATAATTCATGCCAAATAAT
TTCTTTATCTGCTAGGACAGATTTTCTGTTTGACAGAGACATTTTAGCAAGGTATTGGACAAAGCCTGCC
AGAGCGGGTCCATTCTCAGGCACATTGAGCATTAGATGTTTGACTGCAAGGAAGCCTGTCTTGGGGTAAC
TATGATTCTCTGTTTTATCTTGCTCAACATTTTTTACCTTGCCTGAAAAACTAAAAGGCAGATGACACTA
AACTGAAATATCTACCATTGTAGATTATTTGATCTTCCTATGTGCTTGCAAAAAACTTAAGGTCTAGTTT
GAGTGGGTGCTAAATAATCATATCTTGAATGTTAAAATTGCTATGATTTAGAATGATCTCAGCTGACTAA
AGTGATACCAAACCGATATAACAAAGTTTAACTGAGTAAAATGTGATGGTTTATATTTTGGCTCAAATAA
ATAAATAAATAAATAAATAAATAAATAAATAAATAAATAATAAAATCAACTAGGCAGCAATGTAATAAAG
AACCTCAGGAATTGACAGTTGTTGTATCAAAAACGATCAAAGTTGGCAGCAAGCTCAATATACGCCAATA
ACTTATTACCATTTTTAGAAATGAACTGAATTTGACTACATTAATAGAAATAAACCCAATTGATGATGAA
AAGCACATGATGTAAGTCAGGCTCCCTGCGAAAATTTGTGCACTTTCCTAGTACCATAATTCAAGAGAGG
TGTTCAAAGGACAGTGCCCATTATGGGGAATAATCTGGAAACTATAATATATAATGAACTATTAAAGAAA
ATCGGAATGTGTAGCTTGGAGTAGAGAAAACTTGGAGGATATAATCGGTAGAGGGCACAATGTTGAGGGG
GCCTGATAGGCGTAATAGGTCCATCAGGTAGAAGCCATATGGACACCGATTTTGGCTGAACATTAATGGG
CTATTTCTAATAGTTATTATTGCCAAAAATTAATATGGACTGGCCTGTCAATGGAAATTCCTAAGTAGAA
GCCAAATAGCTACTCATCTGCATGGCACAGAGTGTTCCTGCCATGCAGGTGGGCTCTTTCAGGAGATGAT
CTGCAACATCCTTTCCAATTCTGAGGTTCTGTAATCTTCTCCTCTCTCTAGGGATGCAGTGGAGTGTGGT
GGCCAGTGGGAGAGTCAGTGTCACCCGCCAGCAACTTCTCCTTTGGTGGCTGCTCAGCCCAGTGACACTT
AGGCCCCTGGGACAATGACCCAGAAGACAGCCATGCCTCCGAAAGAGGGCCAGGTCCTAAGCTGCTGCTT
GTGCGCGACTGCACCCGGTATTCTCTTCACCTGAGGCTTTCCGTCCGCCAGTGCAGGAACCCGGTGCTCG
CTGGGCTTTTCCTCTGAGATTCCAGCAGGTGGCGCTGGAGGGAGTCAGGGGACATAATGGCCTCCTTGTT
CACTTTTTATTTCCCAACACTCCCTCTTCCCAGATTCTCTGCTTTTGCCGCGTGGTCTCTGGTGTCTCTG
ACATGTTCCCGTCACTCACTGTGTCTGATCTGTCTCACTCACGTTCTAAGCACGATAGCTTGCTGCGTCC
TATCTCGGTCACTGATGTCTCCAAATACGCCTTCTTTGCTGTGTGGGCTTCCAGATATCAACAAAATACT
CCCTCTCTGTTCCTGTCTTAGCCAGAGGCGTCGCTCCTGTCTTGCTTACTTGCTTGGTCACGTCCGTCAC
AGCCATGTTCAAGCTATCCCCTGCCTCTTCTTCGCCCTGTTCTGTGCCAGACGCTAACACACTTTTCTCC
CTGTGTCTGGGTCCAAACGTGCATCCTCTTGGTTGGCCCCCTTGTCAGTCCCAGACGTCCACTTGCTCTT
CCTTATGTCCAATGTCTGTCCTCCTCTTCAGGACATGCTCCATTTATTTTCCATGGAAGACACAGGGTCA
GAGATCTGTCAGAGGAAAATGGTCTCCACAGCAACTCTGGAGGGAAGCTGAAGACAGATAGCTTCCTCCT
GGTGTCCTGGCCGCTGGCGTGTCTGCCCTGAGATGCTCGCTCTCCTGCTGGGCTAGAACGGGACGTCTTC
TAAAAAGCCTTGGGCAGGGCTAGCAACATCGTAGGTGTTTATTAGGCTTCAGGATCTTTCCCATGAACTT
GTGATATCATTTTGAAACCCTTCAATCTGGCTTTGTTGCTGCCAAAGGAGATAACTGTTGGAAGTTCACA
CTGGGGAAACTCATTTTCCCCTGCAGCTCCCCCAAGGTGCAGGAGGGCAGGATCCAGCAGCACTGGGGAT
GCCGAGGCAATGCTGTACTTGAAGCCAGAGGACCCAAATTGCCGCCCTGGCTGTGCTGCAAACAAGCTGT
GAGATCTTGAATAGTGTTCTTTCATCTCTGGACCCCACTTTCCACATCTGTGCACTCAAGCTTGGACTAG
AGGACCTTTAAGTTTTCTTTCTGTTTCTAAGACAACAGTATGCTGCTATAGCCGTCTGCTACCTCGAGAA
GCCATGGCCTGCCTGCCTTTTGGCTTTGTTTCAAAGGAACGACCCTCCTCATTTGGGCCTTTTAGACCCC
TGACCTTTCCAGCTTTGTCCTTCAGATTAATCTGGATGTCTTTTATTCAAAGCTGAGTCAGTGGCTCTTG
CGAATGCCCCATAGCAGAAGTCCCGGGAAGGTAAATGCCAAACCCAGAGCCATGTGAGATTCTGACTTTG
ATCTTGGCTGTGGTTTAATAGCATCTCAGGATTATTTATCATATTCTCTTTTTTTCTTATTGCTTATAAG
GTGTCAGTTATTGTTTCCATTGTTGTTTACTTTAGTTCTGGAACTGAAACCGACAGGAAGAAACTTTGGA
ATAAGGAAGAGAAGATTGACCAAACCATCCAAATGCCAAAAAGAAAAAGAAAAAAAAAAGCCTCTCTGTC
CTATGAAGACTTAATTCTGTTGGGGAGAAAGTCATGTTTTAGGGAAGGAAAATAGCCTCTGAAAGAGAAA
TGCTATTCAGAATTCGTGAGAAATATCTCTCCATGCTGAAATGCTCTTTGTGTAGACTGGGATTCTCCCT
GATCAATGAAGCAGATTGAACCAGGGAACCATTCTTGTCACATATGAAGAAAGTTTATTTAAATTCTAAC
TTACACCCTGACTCTGACTCTGTGGCTGGACCAATCCCCTTTGATTTTTCAAGTCATTGTTCCCCTGCCA
TCACTAGGCTCAGCAACCACCATTAGGAGGCAAGCACCATTTTGAGGTGCTTTTCTAATATGAAGAAGGG
AGCAGCCAGCTTCTGGGCTCCATGGCTCTGGACCTGATGATGAGACCCAACCAATCTGCTGTGGCTGCCC
ACACACCCACCCATTGCCTGCATGAGCACATTGGTGGGAGGAGTACAGCACAGAGGCAGCACGTGCACTG
GGTCCATTGCTGACTTATTAAGCAAATTGAACTAATTCCTGAATGTCTCAGACCTCAGAGAGAATCTCTC
TTGCCTACTTCACAAAGTTGTTGTGGAGATATAAGATAATTTTTTTGTGAAAACATTCTGTAAATCATAA
AATGCCATTCCACATATTTATCATTACTTTGGGCGTTTTGGATTACTGTGGATGTGCCTGAGCACTCGAG
GACTATGAATTTATTTACCGGGAGGTAAACCAACTTAAGAGAGTAAGTTTCTATGTTGATAAAGAAACAG
AGAAAGAAATGCCCAGGGCAAAGTTCGCAGGAAGGTAAATGCCAAACCAGAGCCTTGTTAAAAAAATAAT
ATTCTAGGAGCACCCCTTGGGTATTAATTCTTCCTGTATTCCCAGCACTTTGGGAGGCCCAGGTGGGAGA
ATCACTTGAGGTCAGGAGTTCGAGCCTGGCCAACATGGTGAAATTTGATCTCTACTAAAGCTACAAAAAT
TAGCCGAGTATGGTGGCATCTGCCTGTAGTCCCAACTACTTGGGAGACTGAGGCAGGAGAATTGCTTAAA
TCCATGAGGCAGAGGCTGCATTAAGCTGAGATTGCACCACTGCACTTCAGCCTGGGCAATAGAGTGAGAC
TCCATCTCACTAAATAAACAAATAAATAAAATTCTAGGAATTGTAGAAGCACCCTTTGGATATTAATTCT
TCCAAATCCACCCATCCTAATTTGGTCATTTCAGGTTGCCCAACACACGAATTTATGAATCACAGAAACT
CATTTAAAAGGATTTGGTTATTCACAAAGTAAGGGACTACAGGCTAATTTTGATAATAATGAGCGTAACT
TCTCATATAACTTCAAAGTAACATGGAATAAGATTCAAATGTTTGTTCACTATGAAAAAATGTATTTGAA
GAAGAAAATACTTGGACCATCAAAATCATCCCCATGCTATAAATTATATATATACAAATCCTATGAAAAA
AATCAAACGTGGACCAGACTATGACCAGATAGCATGAATACTACATAAAGAGTCAACTAAGATATTGAAC
CTGATAACTTTTGAAAATTTTCCTGATCTGATAGTCTATGTATATGATTGTTAATTGTGGTTTAATGCTA
TTTTAGCTAACAACTTAATTTTATTTACATTTTTAATAAAGTAGAATTACAAAGGGGCCACTTATACAGT
TTATAATGCACTGAGATCCCTTGTGTGATCAACATATAAAGTACATGTGTGCCCACCACATAGAACATGA
AACTTAATTCTCTAATTTCAAAGGATTACAAATTGTAATGATGGTTGTGTTTTTGGTTTATGAGATTGTT
AGTTATAGCTATGATTTATTTGAAGCTAAGGCTTTGAAGGTCCTAGAATCCTTGATTCTAACTTTGTTTA
CATGGAAAGCATCTTTGGCTTTATGATCATCTACTTTTTGATGCAGTTCCCAGAAATGTGTTATGGAAAA
AATTGGAGCCTACATAGATTTTTTAATTGATAAATTATATTTATTGATAAATTATACATATGTTTATATG
AGTGCATTCTGTACATGTTTATATAAATTATATATTCAAGGAAAAATGCGTCTGAAAACTAATAACTGAA
TTTTGAATATGCAATAAAATGCCAAAGTCAACTCCCATGCCTCAGTCTTGTGGAGCTTCTCGGTAACCTC
CAAGATCCCAGGGCATTCTCCAGTAGCTATGTCGTTTGAAGCTAGAGAATTTTCTGACTCCAGTACCAGG
TTCCTCTCAAAGGAAAGCTAGTAGCCCCGGGCCCCTAGATAATGTGATTTTACCAGATTCTACCTGTCTG
CCTGTCTGTCACCTTCATCAAGGCCTCCAGCAATAAGACAAACCTCTATGACATGGTCACCTAATGAGCA
GAGGATGGGGATCCTGTCCAGCTACTCTCAGAGCACAAACCACGAGGAGGCATTTAAGGCAGTGTGACAA
TGTATATCTGGAGGTCTTGGATTGAGGTTAAGCATGTGCATCCCTGCTGAAGCCTTTAGAAAAAAAAAAC
TGGAGGGGGCATGTCACGAGCCATCCAAGAGCCTGGAGTTCATCTCCTTTAGGCCCAGGTTATGTGTGAT
GAAATCTAGGTCCCATCTCTTCTGAGTGTGGAACAATGGAATGAACCCTGTCAGCAGTCAGGAGACAGAG
TAATGTCCAGAGTAAAATAGACTTAGCTCTTTTGTTTACCTCTTGGGACCTATCTTCTCACATATAAAAT
GCCAGGGGTGGACAAGAATTAGGTTTACACATCAGAATCCTTTCTTCATACACAAATCTACCTGGAATTC
CATCACATAAAAGATTCAAGCAGGACGGGGAATAGGTAGGTCTGGATCTCCCATCTCTGGTTATTATAAT
CTATGCCCTGGATGGAATGTTCTTGGGAGCCTAAAGCCCAATCGCTGGACCAGGGAATACCCTCTGTGCT
GGTGCTTGTTTACCTCCTGTCCTTAGCTTTTCTGAGGCGGTGTTCATAATACTGCCATGAACTATTTTTT
CCAGGTGACAATCATTTCCTCAGAATCACACCTCCCCGTTAGAAAATCTCTTCCTCCATTCAGAAAGCAC
ACTGTCTCCTGAAACTTCCTTCCTAGAATGAAGACCTAAGCCTTCACCGGCTGTGAAGTACCTGCTACCA
GACCCCAGAACCTCCTGCAGAATCCACCTCCAAACTAACCTACCCTTGGGAGAATGTCCTCTTTCTTGAT
TTCTTTACAAATCGCCTAGTTCCATGTTGGAGCATCTCTAGATTCATTTAAGGGGAAGAGACTAGTATTG
ATTTAGCACTTACTGTGCGCTAGGTGATTTCTATTTGCTATAGTTTAATTCTCTCAACAGCACTATGGCA
TTCAGAGAAAAAGAGATTTTCTGAACACCGACTATGAGGCAGGGTCTCTTGCCAGAAGTCTACTAATAAA
GAAACCGGACAAGGTCTCTACTCTCTCTTGTCAGAAACTAGAAAATAAACAAGGAGACACATGTACATGA
ATAAGGCAAGTTTAGATACTGATATGTGCTATAAAGAGAATAAAAAATAGAGATGGGCAAGGGGGTGTTT
TAGATGAAGTAGTTAGGGAAGGTTAGATGGAGGAGGTGAGCTCTGTGACAGGGGACAAGCATTCTAAGGA
GTCAGGCATATATTTGATCTGAGGGAATATCAAGTCAGGCGAAGGGAAAAGCAAATACAAATGCACTAGG
GCAGGAATGTGCTTGACATAGCCAGTACAGCCTAATTAATGCGAAAAAAAAGTGGTAGGAGATGGGATCA
GAGAAATAAGTAAAGGCTGATCATAATTCAGTAGCTTTGGTGCCATTTACCAGTTACTACATGTCAGCCT
TGGTGAAAGCATTTTACATGAGACACCTCATTTAACCCTGTTAAGGTAAGTATCATTTTCCTATCACAGG
GATCAGAAAACCAGGCTGTACGTCAGAGAAGTTAATGTGGAATTTTTCCAAGGATGCAGAAATTACCTGC
AGCTGGAAATGGAGCCCAGGTTCCACCAAATCTAAGGGGACTTGATCCACCTGAGGCCCGTTCTTGTTAG
CAGCAAGAACAATCCTTGAAATGGATGGATTCTCTTCTTGTGCACTTTTCCCCTTTGCCCCTTTGTTTCT
CCGTGGAGTTTTGGCTGTCTGCAAACAAAGATGCATTTATACAGTAGGTCTTCATTGATTTCAATTTAGC
TAGTTCCAAATAGCATCTAATTGGAAGGAAAAGCCAATTATTGGCCAGCCAGAAAGTGATTCTTGATAAA
AATTATTTTATCAGAAATGAGTGGAAATCAATCTGGCTATGTAATCAGTAGACTTTCTCATGCATTTCCT
TATCTCTATCCTTACTGACATCATCCTTTCTACAACTGACATTATCTTTCATCTGGATTGGGGAATTAGG
CTCTAAAACATAAGTTTCAGCATGCCATTTCCCCAATCAAAATCCCTCAAGGACTCCTCATAGCCTACCA
ATACTTTCTGTAAGTCCACTGTTAGAGTTTTTCTTCCAGAATATGCTCAACTCTTCGGATTTGCACATTC
AGCTACTACTCCTGCCGTTCTTTCCACTGGGCATGATTCCCCTGGCACCTCTTACATAGTGTATTTCAAA
TACCACCTCCTACCTGAAGTCTTTTCCAGCCTCCAGGACTGCATGAGGTTTTTGACCTATTCCAATCCCC
AAACATTTTATTTGTTCTTCTCCTGTGACATTTTGATATGCTTTTCAGTGTGGTTCATTAATTACGTTCT
TTTTGATCTCTCCTACCAGATTTTGAGCTCCTTGAGGACTGTGGCAATTCTTATTGCTCATTTTTTTTTC
TTAGTGCCCAACACAGGTTTTTGTACACTGAAGTTATCAAATAAATTCATTGGATGTATTTGTTTGGAAG
AATGTGAAGCTTTTCATTGTTACGGCATCTCCACTGTACCAGCCCACTTTGCCCCTTCAGTCCCAAATCT
CAGTGCTGCTCTGCCATTAGTACTCCACCCACTTCAAAAGCTGCAGCCTTCTGATAAGAGAAAACTCTTT
CTGTGACAGTTTTGAATAAAATCAAGATGTTTATCACACCTCTTTCAAGTGGCAGAAAGATTAGAGTTTT
AAAATACCGTTATATCACCGAGTTATGGCAAGTTTATTTTCTCTTTTGGTCCTGTCTATTGAAAAAGGGC
TTAAGCTTAAAGTTTTGTATTTATAGAAAGTTGTGATGAAGCGGACTGAAGTTTTGTGAGTTACTTGACA
TTGTGTAATCTTAGAGGACATTGGCCTCCATTTCACCAATAATGGCATCTATTGAGACAACATAGAGCAA
ATGAAGCATGAACTGAGCCAGAGATGTAGAATGGACCCAGTGAGAGTTATTCAGGCTAGAGTGTAACAAA
GCATCTTTGAAAGATGTCATAAAATGTCAGATTTTTCAGCAGCATCCTTTCTAATTTGCTGTGTGGCTGG
GAATGTCTCTGCACCTTTCTGCCTAAAGTTTTGCCATTTGTAAATTGAGAAACTGTCTTTGGTTAGGAAC
TTGGGCTTTGACATTACATGGACATAAGTTGAGATCTAGAGTCTACCAGTTACTGAATGTGTGACACAAG
CAAGTTCCTCAACTCTTGGAGCTTCAGTTTCTTCTTTGCAAGGGGATAATGATAGCACATTCCCCACCCA
GTGTGATGAGGCGTCAGTGGGTTAAAGCATATAAATAGTGGCACACAGTCTCTGGCATACAGTAAGCTCT
CACTGAAGTGTAGCTGTTACTATTATTACTCTGAATTTCATGACATTTGAAATTCAGAAGCAGTATGTGG
AGTCATATGGAAAGGGTTGTTGAGAAACCAGGAGCGGGGAAGTGGTGGAAGTGGCAGGCAGTGATTGTTT
CTGTGCCAGTTGTCTAATCTGAGAAGGCAAAGGCTAAGAGGACTATTCAGGAGAAGATGGAGATGGTAAA
GGATTTGGCTGTGGAGTCACAGAAGAAACATAATCTGCACGCATGGAAAATGGTATCTACTTGTCATTCA
GTGTCTTCTTATGACACTCCTAATATGCCTCTTAATCCTCTCCAATTAATGTGTCTCCCAAGCAAGAGTC
TCACTTCACCTTCTAAGACAGTAAAAGGATGCAACTTTATTGAGCATATAAGATAGTCAGGACTACCTAA
ACACTTCACATATTTGGTAACATTTAATTCTCGTAAAAAAATTTTGACTGGATTGAATCCCTGCTTCCCA
ATTTGCAAATTTGCTTCTTCAGACACCTTAATTAATTTCTCTGAGCTTCAGTTTCTGTATTGCTAAAAAT
AGAGGTATTAACACTACCTAACTCATGAGGTTGTATAATTTAAATAAAATTATGATAGCAATTAACACAC
TGCCAGGGAGATAATTGGTAGTTTCTATTATTGTTTTTATTATTATTGTATATAATGCCCATTTTATGGG
TAAGTAAAATGAGGCCTAAGGAGACTACTTTTTTTTTTGGAGAAGGAGTCTCACTCTGTCATCCAGGCTG
GAGTGCAGTGGCGCCATCTCGGCTCACTGCAACCTCTGCCTCCCGGGTTCCAGCAATTCTCCGCCTCAGC
CTCCCGAGTAGCTGGGATTACAGGCACACGCCTCCACACCCGGCTAATTTTTTGTATTTTGATAGAGATG
GGGTTTCACCGTGTTGCCCAGGCTGGTCTTGAACTCCTGACCTTAGGTAATCCACCCGCCGAGACTACGT
TTCTAACCGAAGGTCATGCAAGTTATAAACAGCAGAGCCAGGCTACAAACCTAGATCTGTCTATGTTGAG
AATCCATGCTCTAATTTTCTGGCTGCCTAGAAGGTGAGAGACAGAAGTAATGCCACCAAACTTTAAAGAG
ACACTCCCTCTGAAATTAGAAGATATTTTACAATACGTGAGGGTAGTCTAGTAGCCTGGATGAATAGTCA
TTTAAATTGGTCTGGAGTCCTGAATGAAAGGGCAGACATTATCTGTACTTTTAAAAACTTGGTCGAGATC
AGATAATTTAATTTCGATTTAGTCTTTCTCCGTATTGAATGTCATTAGGGGGGTTACGTCATTTCATTCC
CTGAATTAGCATGGCAATCATCAGTATATGGCCTTCCTGTCAATAGGGTACAAATAGGGACCCATATGCC
ACTGCTTAATGATGAAATTCTTGGCCAGGATAAAGATCAGCCCCCCCACACCACCCCCACATTCTTTCTC
CAAAGCCTTATAGCGATCGCTTTTTATCATTCTCAGTAACTTGCCGCTGGGAAGGTCGTGAGTCATCAGC
TACTAAGGCTTTGTGAAAGAGAACCCAAGCCAGGGTTCTGTAACTTCAAGTGAAAAGGCCTTGGCTCGCT
GAGCAGAGGCACCATTTCTGGTGGGACCTCTTGTCCCAGCCAGCTAGAGAGTGGGCAGTTGGTCAAGGGA
TATGAGTCAGTGGAAGGAACTAGGAAAGGGTACTCTTATCAGGGTCACTCTTATTATTGCATCTCCTCTC
CTCAGCACAGAACCATCTGGAAACACTGAACTTGTAAGACTAAAAGGCCAAAATCATTCTTGAATTCTGT
CTCATCTAATAGTAGCCGTCTCGGTGGAGAGCATTCTCTATTTATTCTCTAATTTCCTGGCATTTCTTTG
CTATTCAGACCTTCCTATTACAGCTGATGATTTTACTGAATAATGGGAAAAAAAAGACATGGATTGTGAT
TCCACCTTGCATTTTGCCGCTCACTAGCTGGGTAAATTCTGGTAAGCCACTTACCTTCTGGGTCTCAGCT
TTCTCATGAAACAGATGCCCTAGACTACCTCACCAAATTTTATTCATTCACTTGACAAGTGTTTTTGCGC
TGTTAGAGGAGAGATACATAAATCAATTTTGTTCAATGGCCACTGAACAAACACCGATAGTGATTATGTT
AATAGGTGAGAAATATCTAGTCACAAAAAACAGAAAGCCAGGCAAAAAGTAGTAAGACCAGTGAGATTCA
CTAAGATACTATATTCTAAAATATGTAGGACTGGGCAACAAATTCAAGATATTACTGTTATTATTACTGA
TTGTCTAATATTCCAGGTAGGAAGTCATTTTTTATTTTCCAATCTTCCAAGTCTCTTACATTTATTCTTC
AAATTCTCTTACTTTGATACAACTTATCTAGTCTTTCACTACTCACCACTTCATATGAGGACAACTACGG
CTATCTTCTACCTCTTTTTTTTTTTTTTTTTTGAGATGGAGTCTCGCTCTGTTGCCCAGGCTGGAATGCA
GTGGCGCGATCTCGGCTCACTGCATGCAACCTCTGCCTTCTGCGTTCACGCCATCCCCTGCCTCAGCCTC
CCGAGTAGCTGGGACTACAGGCGCCCACAACCACACCCAGCTAATTTTTTGTATTTTTAGTAGAGACGGG
GTTTCACCATGTTAGTCAGGATGGTCTCAATCTCCTGGCCTTGTGATCCACCCGCCTCGGCCTCCCAAAG
TGCTAGGATAACAGGCACAAGCCACCGCGCCCAGCCTCTTCTACCTTTTTTCCCTCTACATCTGGACATT
CCATCAGGCTGATGTTTTTAAAATCACACATACACACACAACAATAAATACAAAAAGAAAAAATAAAGTT
ATGCCCTCCTAAAATTTTCTATATTCAGCAACTCTACTCAAAAACTTTATGTAGTAGTGCCCAGTTTCTC
ATCAATATGTCATCCACTCCTACAACACAGTGCCCAATTCAGAGTACAATAAGTAAAACTGGGCCAACTC
CCACTTCCTATTTCAGCTCTCAGGCTGTGTGCAACTTCTCCCTGCTAACCATGCTTTTCTTCCATCGCCT
GCCAGTTAAAACCAAGGCCAAGTTCATTGACTACCTTGTCTATGAAACCTAATGGAGCCTACCCTGACCT
GTTTAATACATTTTTCCACAGGACATAGTTCCCTGGGGCAACAACCATAATCTCCCTGGGTGTTCTCAGG
CCTACATACCAAAGAGAAGCATCCAAATTAGCTATCTCCACATAAAACTAAACAACAATACCAACACCAA
CATCACCAGCACCACCAGCAAAAAACAGGACAAGGTAAAAGTCATTCTCTAATTGGCAAAGACACGTGGG
TCCATATAGATAGAGTATCTCAGGAGATAACAGAAATGAAACAACCTAATTAACCATCTCAGGAATGTAA
GGAAAAAATGCTATCAATTTCACCATTTTGCTTGTTTTCATTTAAACAAACTTTAAGGAGACACCCACTG
TGTGCCAGGCATTGTGCTAAGTGCTAGTAATGCAAAATAATAGACTCAGGGCTTGTTATGCCAGTCTCTA
TGGGCCTGATCTTGGGGCTGAAGATAAAATGGAAGAGACTCTGTATTGCCACCTTCTGTGGTTGCATATA
CCCTGTTGGGTGCTCTGAATGCTGGTCACTGTGGCCAGCCTGGACTGTGATTAATCTTCCAGACCGGTTT
GCAGACCCAGACACCTATGCCAGTGGGAAACTGGTGAGTGGAACCCTATGTGAGTATCCTGAGAGTATAA
GAAAGCATCACACGGACAGGGACACCTGGAAAACCTAGTACTGATCACCACACACCAGCAACTTTTTGTG
TTTCCCTTTTTCTCATCAAAGGTAAACTACACTGAAACAATTCTACTGTAGTGCTAACATTTAGGGCATA
AAAAATCCTTTTGAGAGTCTGATGAAATCCATGATCTTTTCCCTAAAAATCTGGACATATGCACACAATT
TTTGCCACATTTCTAAGAAGTTCATTTATTCCCTGAAATAAAAATCCAACGTTAAATAACAATTAAAATC
CCTGCTTTAATGTGAATCTGTATTGGTGGATACAACAATAGTGATTTATAATAAAGTCACTAGGTTCTCC
CTATTTTCCTGCCTGTGGTTAGTGATGTATTTATTTAGAAGTCATAAGTACAGTCTTCTAGTGCCATTTT
TGTGAGCACAATGACTCATTGTAAAAATAATATTTCTACGTATAACATCTTTCTTTCCTCCACATAGTTC
TATGGAAATTATCTCATAAATTGTTCCAGGTTCCCTAGAAACTGGATTAAGGAATATATTATTGCCTTCC
TTTACAAGGAAGGCATGATTCAAATGCAAAATACAGAAGAGTCTGGGAAAATGGCTGAGATATTGGGGAA
TGATTGAATTCAATCAGAAATCAGAATTATTTCACTCAACAGGGAGTTATGTATTATATGCCTGCTATGT
GTCAGGCATTGTACTAGGCATGGGGTCGGCTAGCTCTCAGCCTGCTATCTAGCCCCCAAGTCTGTTCCAA
GAGGAGAAACTATATTCAATTTGAAAATTGACTGGAGAAAGTACAGTATCCCTAACTCAGTAATAATATC
CTACATTTTAACAGCATACACGGAGACAGTGTAGTGTGGGTTGACACAATTTTTGAAAGTAAGCAAAACT
GGATTCAGATCCTGATTTCAGCACTTATTGAATGGCCTTAGTTAAATTCCTGAAGCTTTTGATCTTTAGT
TTTCTTATCTGTAAAATAGAAATTACTTTTAGAGGCTGGGCCCACAGTGGCTCATGCCTGTAATCCCAGC
ACTTTGGGATGCTGAAAGGAGCAGATCATTTGAGGTCAGGAGTTCAAGACCAGCCTGGTCAACATGGTGA
AACCCCGTCTCTACTAAAAATACAAAAATTAGCTGGTCATGGTGGTGGGTGCCTGTAATCCCAGCTACTT
GGGAGGCTGAGGCAGGAAAATCGCTTGAATCTGGGAGGTGGATGTTGCAGTGAGCTGAGATTTTGCCACT
GCACTCTAGCCTGGGCAGCAGAACGAGACTCCATCTCAAAAAAAAGAAATTACTTCTAGAGCAAGAGTTA
GCAAACTACAGCTCTGTGGGCCAAGTTCAGCCATATGTGTGTTTTTTTGTGTGATCCTTGAGCTAAAAAT
GTTTTCTGCATTTGTAAAGGGGTATAAAAACAAATAACAACAATCAAACAGGAAAACAAGGAAAGCAAAA
AAGAATATGCAACAAAGACTCTATGTGGCTTCAAGGCCTAAAATACTTACATCTAGCCCTTCACAGAAAA
AGTTTGCTAACTCTAAAAAAGTTGGCAACTCCTATTCTATAGTCAGAATGCCTGCATTTGAATCCTTATG
GCCTCTTACCGTCAGTATGATCTTGAGCAAATTGCCAAACTTCTGTATCTAATTTTCCTCATATGTCAAG
TAGAGATGATAATAGCACTTATTTTACATGATGGGAAGCTGCATATGTTAATATGCTTAAAATGCTGAAA
AAGGAGGCTTATATATAGTAAATATTTAAGAAATGTTAGCTATCTTTATTAATAGCACCGTTACCACTGT
CATCAGTTATTCAAAAATACTTGTGAATATTAAATAAGATAGTGACCATCAAACAAATAGGACAGTGCCC
TTCTCACAATAGGTTCTCAATAACTGTCAGCTATCATTGCTGTTGTCATCACCATCACCATCACCATTAT
CATCATTATAATTTTCAAAGCTCTTTCACGTACATCATCTCACTAGAAGCTCCCAACCACCCTGTTGTTG
CTGTTGTGATCTCCCTCTGATACATGAGAAAATGAAGCTTGGAGAAATGAAGAGTTAGATACTGAGCCAG
GAAGAGGCGGAATGTGGACTAGCGCCAGAGATTTTGCATTCTGGACCAATGTGTCCTCTTTCCACATCAT
ACTGCCTCTCCATCAAAATATCTGAGGATCTGTTGTTTGTTAGTTTTCTCCAAATGATATACTTTGCATC
CTAGGAGCCTGACAAGGCAGGCAAACATGACTATGTTCCTCCCTGGCATGGTTATGCAGACAGGAAGCTG
GGATAATTGGATTCCAGCCATTTGGTCTCAGGACTGCATTTGTAACCAGCCAACTGCTGATGACCAAGCC
TAGTGGATAAAGCTCTGACCAAACAAACACAACCCCCGTGTAGGAACTTATTGTTTATGCTGCAGAGCTG
GCTTCAGAATGTGCCAGGACTCAGACTGCCACTACGACAAGCAGAGCTTTTGGACTGGGGAAATGTTCAG
GTGAGGAGGCAAGACATTTTTGACAGCAGATCTTGTGTAGTCAGATCAGAACCGTTTTATTATTTGGTGT
AGGCCAAAGGCTATGGCAAGACTCATTTAAGCACAGTGTGCACAAGGATTGATGTTTAAACAAAGTTAAG
ATCACAGTGGTACAGCGTTAGAGTGAGCTGATGACTATAAAAAAAGCTAACATTTTGAAGTTAGTTTATA
AAAGGAGTCATCATATCTTCATATCACCCCGTTGTTTCTATAGTACTTAAACCAGCTTTAGCTCAGATTT
TTTTTAAGTCAGGAGATTCAAATAGACTTTACTGTGGAGCAGTATGTAAATTTGTGTTTCCTGGTATTGT
TGCTGCAAAAATAATAAAAATTATGTTTAAGAAGTGTATTCGTCCATTTCACACTGCTAATAAAGACATA
CCCAGGACTGGGTAATTTATAAAGGAAACAGGTTTAATTGACTCACAGTTCTGCAGGGCTGGGGAGGCCT
CAGGAAACTTACAATCACGGCGGAACGGGAAGTAAATACATGATTTTTCACTTGGCAGCAGCAAGCAGAA
GTCCCTAGCAAAAGGGGAAAAAGTCTCTTATAAAACTATCAGATCTCATGAGAACTCACACATTATCATG
AGAAAAGCAGCATGGGGGTAACTGCTTCTATGATTCAATTACCTTCCACTGGGTCCCTCCCACGACACAT
GGGGATTATGGGAACTGCAATTCAAGATGAGATTTGGGAGGGGACACAGCCAGCCATATCAAGACTCTTC
AGCATTGTCCTTGATGTATAGGGCAGAATAAATAAAATACACTTTGTAGACAGGGTTTTGCCATGCTAGG
ATAAGCAAATGACATCTGCTTCCAACGATGGAAGTAAGCTGTGCTTAGAAGCAGTTCTGAGACTTGTTCC
CCAACTGTTGTGACACAGAGCTCTCAGTCTGAGGAAGGGGACAAGAAGACCTCCCTTCCTAGAAAGACAC
CCCTATGGATCCCTATGGTGGGATAGATTCAGTTCTTCCTTCTAAGGCAAAGGCAAACAAGTGTAAGGTC
TTATAACTCAATATTTGTAAATAAGACCATTTTAAGTAGCCAAGAGTTCCTGCCAGAGTACAGGAGATAG
AAGTAATGAGGAAAGCTGGGGTTCTTAGAAACTCAAAGCAGGTCTGGGAGCTATCCAGGTGTTTGAAGCA
CTCTGAGCCAATGTTCTGGGATCCCATGTCTCTACTGACCTCTTCTCTTTGTTGGCTACATAAGCCCTCT
CTTCCTGGTTTTGAGTTTTCCTAACACCTGCTGCCAGGCAGTTGGCTAACCACCAACCAATCCCTGGCCT
GTCACATCACCATTCACACAACAGCTAACACAACAGCCACCTGCGCTGCTTCCTAGGCCTGTGACCTACC
TCAGCTCTATCCCAGGCTGACAGGCTAAGGCCCTACCTGTACCAAACATATCCAAACTTAAGAATGGGAA
GACTGACCTTCTAGAATAGGCTGTGCCATGGTCATTTAAAGTTTTCTACATTGTCTGGGAAGTGGGGTTT
GGGGGAAATGTGTAACACTCCTTTTCACCATACCAACCTCAAGGGTTTGTGGTGAGTAGAAAACAAAATA
ATGGATGTCCAAGGGCTTTGTACAATTATGGTTTGCAATACAAATGTAAGTGACAATCTCTGTATGTAAA
AACATATGTTAAAGTTGGTGTGGTTTTACATGGTCATTCGAGCCAGTGAAAAATGCAAACAGCCAGAGGT
CTCAGGAAAACTATACTGTTAATCCAGCAAGGCTGACATGAATAGGAGACTGTGGATAAGGCATGTTATA
CAAATTATACAGTTTCTGAAAATCTAAATTTTTATTTTATAGTAATACCTTAGATTTCATCTTAACATTA
TTGTGTGACATTAATCACATTTATCATTTTTAAGCATGTTGTGGTGGAAACAAGTGTTCATAAGCATTAT
ATCCTCTTCTGAAATTTTCACAAGGAAAGGGCTGTGGTTATTTTTTGCCAGAATTTGCTCAGTAATTTCA
GACATGTCTATATTATCTACATGGTGCACACTCAAAAGTTCAGTCATTTAACTCCTTAAGGGTTGCATCC
AAAAAAACCCACCATTGTTACCTGAATTTAGGAAGAAATATTAAATAGGCATGTAAAAGTTGTTAGGATC
ATAATTAAATAATTATTAAGGTCTAATAAAATAACATATATATGCCAGATATTGGTGATGTGTAATAATT
TTATAATATTATCTCATGTGTAATTCTAGCTCCACGCAGGAACATTCAACACCGCTTAATTGTGGGAGAT
CAAGAGTGAAGGAATGGTTTTGGCTACCCTTTGTGCACTAAAATTCAACAATCCTGCTATTTGAGTGAAT
GGATCCTTATTGCCTTGAAGTTTAATTTTCAGAGAAGCATGACATGCAGATACCCAGATATTTAAATTTT
CAAATGATTATCTAGAGCCCATTGAAAATGTTTGAGTTTCTTTCTTAAATTTTCACACTGGCTTATGAAT
TATGAAATTGGAAATTTTCATAAAATAGACGTAGTTTTCAGATGGTAACACTAAGAGAGCTTTGTTAGTT
CAGGATACCAAGGCATATCATCAGGCTAATGAAATACAAGACAAATCAAGTTGAAGGAAGAAAAAATTGG
AGGTCTAAATGACCACTTAATCATGTATTTAACTTAAAGTTGCATTAAAATGATGCTAGCTGATATTTAT
AAATGTTATACCAGGAATTATTTATATATGATGAACATGACTTACTTCATTTGCTATTCACTGTAACACT
CTGACAGAGGGTACTGGTAATGTCTCTATGTGTAGATGTGGAAACTGAACCGTAGGGAGGACTGAGGTTG
CAAGGCTACTTAGTAATGGAGCTGGGATTAGAATTCTGGACATTTAACTCTCAGCCACCATTGCTCAGTT
AATGGTCAGTGACATATCTAACTGTGCTGAATGAGTACGTCATGGCTCCTTTCCCCAAAAGGTCTGTAAT
TTATCTGAAAACGTGCTATTTCAATTCACTTGCAGTTGCATTTAACAAGCCACAGCGGTTTGTATTGTTA
AATGAATTGCAGAAGCAGAAAGTGCTGTTTGTTTAAAAGAAGGAAAGGGAGTATCACATTGAGACGGTCA
GAGATGACTATATGGAGGAAGTGGCCATATATATTCAACTATATTTTCAAAGATCCTTCAACATAGACAT
ATCATGGAGATTAGCTACAGGAGGGAAGAAGAGGCTGAGTTTCCTTACTTGGTAAATTAAGGTAGTAATG
TGTCCTGTGAACATCCCAAGTTGTTGCAAGACTCAGATGAAACACTAACTTAAGTGTGCTTTTTAGACGT
ACACTGTGGCATAACCATGTTGTGCAATAATTATGCTCCCCTCCTTATCCTCCTCTAAAAGCACTTTAAG
AATATTGGCAAGCTTATTTAGGCTGAGATCATGTGTCTACTAATCTCTATGTTTTTTTTTTCTTTTTTCT
TTCCCAAATTCTGCTTGGCTCTCCCTCATCTGTGGCTGTTTTCTGTTTCAACTAAAAG

>HBA21 19 CCCTCAC
GTGAGGCTCCCTCCCCTGCTCCGACCCGGGCTCCTCGCCCGCCCGGACCCACAGGCCACCCTCAACCGTC
CTGGCCCCGGACCCAAACCCCACCCCTCACTCTGCTTCTCCCCGCAG

>HBA22 18 CACTGAC
GTGAGCGGCGGGCCGGGAGCGATCTGGGTCGAGGGGCGAGATGGCGCCTTCCTCTCAGGGCAGAGGATCA
CGCGGGTTGCGGGAGGTGTAGCGCAGGCGGCGGCTGCGGGCCTGGGCCGCACTGACCCTCTTCTCTGCAC
AG

>ALDOA8 25 GTCTTAA
GTAAGGGGAGGGCCTCCGGACGTGAGGTTTGAGATGGAAGTGGAGGAAGGAAATCCAGGTTAGTGAGGCA
GGGAATGAATGCTGGATTGGTGGCCTAGAGACTTGCATGGAGCCTGCTTCAGGCTTAGGGCATTTACTCG
ACATTTTTAATCCTCACAATTCTGAGAGAACAGTATCATTCCCACTTTACACATGAAAATCTCAGAAGCT
CAGGGAAGTGAAGTGTTTTGCTCAGAGTAAGTGGCAGAGCCCCAGTCTGACACCCAATTCACTCAACATT
TCTGTTGTCAAATAACATCCCAGTGTATCCTGTCTCAGAGGATTGTTACTAAGTGAACTAAGTGAAAATA
TTTTAATTTAATTGTAACTAAGTATTTGAGTAACTAAACATTTTAAGTAAATTTTTTTTTTTTTTTTTTT
TGAGATGGAGTCTCGCTGTCTCCCAGGCTGGAGTGCAGTGGTGCGATCTCTTGGCTCACTGCAAGTTCCG
CCTCCCAGGTTCACGCCATTCTCCTGCCTCAGCCTCCCGAGTAGCTGGGACTACAGGCGCCCGCCACCAC
CCGGCTAATTTTTTTTGTATTTTTAGTAGACACTGGGTTTCACCATGTTAGCCAGGATGGTCTCGATCTC
CTGATCTCGTGATCTGCCCACCTCGGCCTCCCAAAGTGCTGGGATTACAGGCGTGAGCCACCATGCCCGG
CTTAAGTAACTAAATATTTTAATTGTAACTAAGTGAAAATATTTGCCAGCCCTGAGATGCAGTTTAAGGG
ATTAAGTAAATGTGGGGGAAGACTGGGGCTAAAGAAGAGGAAAGAGGGGCACGCCCAGCTACCTAGGAGG
CTGAGGCGGGAGGATCACTTGAGTCCAGGAAGTGGAGGCTTCAGTGAGCTGAGATTCCACCACTGTACTC
CAGCCGGGGCGACAGTGGAAAGGGTGCTAGAGGTCATTTCCTGTGTCTTAATGTTGTTACCCTGACCCCA
ACAG

>PTBP110 351 TACTGAC
GTACGTGGGCTTTTCCTCCGCGCCGCCGTTCCTCCCGGAAGAGCGAGCAGGGGATGTTGTGCTCGGGCTC
GGGTCCCGGAGCAGCGCCGCCCCTCGCTGTGTCTGCGCCTCTGCCCTGGCAGCCCCTCTGCTGCAGCGCT
GAGACCCTCCTTTTCCAAGATGGCTTGAGTTTTCCTCTTTTCCTGAATTCACATCTTGGTTCGCGTTTTC
TCTTGCATGATACGCAGAATGAATTATTTTTTGGTTACCCAAAGGCAATCTAAAAATTACTTGGAGCTGA
GCAGGGCGCGCAGTTCAGAGCCCCAGCAGGCCGCCCTGCTGGTCAGCGGGACACACAGGGTTAGCGCGGC
GGGGTGTGGGCAGCCCCTGTGGCTCGAGAGCCTGTCACTTAACTGGTGGATCCGTTATTTCCCAGAATGG
TTAAATTCCCCTCGGGGAGAGCTTGGGTGAAACAAGAGGCCCAAAATATGTAACTCTTGATGGATGGGAT
CCTCCTGGAATCAGCATTTCAGGCTGTTCTGTTTCCCGGCAACTCCTGTGACTTCCTCAAGGCGGTGCCC
AGCCTGGCCCTCCCTCGCGGGGGCCCAGGACGCACTCCCTGCCTGTGCCTCTTACCACGAGCCGGGTGCT
GTCCCTCCAGCTCCTCCTGAGCGAGGCCGTGCACTAACAGACTCGATCTCCCTTCACGCCTGTAATCGTC
CTTAGAGACTGACTTGTGCCACAGCTGCGGGAGACAGCGCTGCTGCAGGGCTTGGCTGAGGTGGCCGCGA
GCGGAGCTGCACGCGCGCTCCTGGGGGGCGTGGTTGGGATCGGCTTCTGGGAGCCCCTCCAGCAGCGCTG
TCTCTGCCGGCATGTGAGTGAAGGTGCTTCTCTTACCGTGTGCCCGTCGAGGTAAACCTGTAACTGGAAT
GTGTGTGGAGTGTGACTGATAGAACACTACCTGATTCTTATGTATTTACTGACCTGTGTTTTTTTGCTAC
TTTTTTTCTTTTCTCCCCTTCCCCTTTCCCTATTTTTTTTCTTGCCCTGATCCGGAATTTCTTTGCCAAC
TGACTGCACGGTACTTCTGCTTCCTGTTGTTGCTTGAAACAAAACAAAAACATAAACAAATAAAAAACAA
AAATTCCCCCTCAAACCCTGCTCTCCGGAAACCAACCTGCCCTTGAATATTAACATCCTGACAACTTCAT
CATCCATCAACCACTGCACGCCTGCGGGGACTGTCTTCCTCGTGTGGACGATTGGCAACTCGCCCCCCTT
GACCTCTCCCTCTCCCCTGTCCCTCCGCTGCCTTGCTCTGCTGTCTCTAAAG

>SPEF11 160,166 TCTTAAT,CACTAAT
GTGTGTGCCCTTGTGTGTCTGCATGTTCTGTCCTGTATGTTCGTGTGTAACGGGTCTCTGTGCAAACTCT
TTGTGTTTGTGTGCTTGTGGGAGTGGGGAGGAATCTGCCTCCTGGGACTTCAAATTTTAGATGTGTGTGC
TTGTTTTCTATTTGCATCTGTGTGTGAACGATGTGTGTCCATATATGTATGTCTACATGTTCTATCCTGT
GTGCATGTTGGGGGGGGTGCCTCTAACTCCCTCCAGGGACATTAATGATTAAGATATGTGTCTGCATATG
TATTTATGCATTTCTGTATGTGCTCACTCATTGCTATGTGTTCTATGTCTTCTGGGAGTCTGAGCATGTG
TGTGTTCATATGTGTTGACATGTTTAGTCTTGTATTTGGGGGGGTCTTGTGTGCATGTGTTTCTTTGTGA
TTGTGAAGGTGTTTGTGTTTCTAGGAATGTCTCCTGGGATCTCAATGACAGAAATACTTATCTGTCATCT
TTTCATGTCAAGTACTTCTATGCATCTCTGTATCTGTATATTTGGGGAGGCTGTGTGCATATGTGGCTTT
TTGTGCTTCTGTCTATGTGTGTTCTACATGTGTGCCTATGTGTGTCTAGCATGTGTTTGTTCTATGTGTC
TACACATTCTGCCCTATGTATCTATGTGTAGGGGGATCTTATCACATGTGTCTCTGCTTACGTGAGTCTT
TTACTCTCCTGGAACTTTGGTGTTGGAGTGTGTGTGTGTGTGTGTGTGTGTGTGTGTGTGTGCATCATGC
ATCCATGTGAATTCCCTGGGCTCCTGAAAGCTTCTCTTGGAGACTCATTCTCTTTTTTTTTTTTTTTTTT
TTTTGAGACAGAGTCTCACTCTTGTCGCCCAGGCTGGAGTGCAGTGGCATGATCTCAGCTCACTGCAACC
TCCACCTCCTGAGTTCAAGCGATTCTTCTGCCTCAGCCACCCAAGTAGCTGGGTTTACATGCACCACCAC
ACCTGGCTAACTTTTGTATTTTTAGTAGAGATGGGGTTTCACCATGTTGGCCAGGCTGGTCTCGAACTCC
TGGCCTCAGGTGATCTACCCGCCTCAGCCTCCCAAAGTGTTGGGATTACAGGTGTGAGCCCCTGCACTGG
CTGACTCATTCTCTACTGGAGGACCAGAGACTCAGTATTCCCATTCCTAAATTAGTGGGGAAGGGATGCA
GCTCCTCTGAGGTATGCTGGAGACTTAGTCTCCTCTACCTATCACTAATCTTAATGTCTTTGTCTCCCTC
CTTATCCTTCCCCTTTCCGCATCTCCACCCCTCCATTGGGTTCCACCACTCTGCCATGCCTGATTCTCCC
ACCCCCACCTTCTCTCACCTCCTCCTTCCTTACCCATGCCCCCACTTTCCATGTCTGCTCCCCTCTCCCT
CAG

>GABBR117 275 CACTGAC
GTGCGGGGGTGGGTGTCAGGGTAGGGTGTTGGAGTGGTCCAGGAGGCTTGCGTCTTAGCTTGGGTTGTCT
GAAGCCAAGCCTGAGATACAGGGTCAGATGTTCTTGGCTCATGGAGGGAGGGTCCTAGGAGACAACCTGT
AAGGAGTGAATGGAGCAGCATAGGGGAGGGGAAAGGGCTGAGCAAGATTCTATCTCAGGCAAAATCCAGT
GTTGGCCTGGCAGGTGGAAGGGCTCTGGAGTGGGAGCTATGTGGTTGACTCAGCCTCCTTAAGGCAAGAG
GATGGCTGTTGGCTGTAGGTGACAACTGGAGAGAGGCAGCTGTGAGCCTCTAGTAGTCAACACTCACAGC
AGCTGGGTGTAGCATGCAGCCCCAGCATAAAGGACCTGGGCAGGCGTTCACTGTGCCCCAGGCTGTCATT
AGGGGCTGGTGCAATGCCAAAGAGAGGGATGTTCCAACTGGGTTGACACATCTCTCTGATTTATTGGAAG
CTCTGTGCACTGACTTTTCTCTCCTTCCCCACTTTTTCCTTTTGTTTTTAAATTCTCTCTTATTTCCCTG
ATCGCATTTTTTCTATCGGTATCCTTATGTTCTCTGGCTTTTCTTGTTCTGTTTTGATTTCTCCTTTTAA
TTTATTCTGTCCACTTACCCTACGTCCTCCCCCTACATTTTTCTGTGCCCTTCCTCTCTTTCCCTGTGCC
CTTCCTCTCTTTCCCTCCTCCCCACTCCTTCATCACCTCCTCTTCTCCTACTATCCCAATTGTGCTTCTT
CCTCCAG

>HSP90AB11 18 AATTAAT
GTAAGGCTGAGATCTCCGCTAGGCTTCTTTCCCTTTAGTGCTGTATTCGTGTTGTTTTTGTTTTTTTCTG
TCCTTTAGGGAGCCTTAGTCTAGATGTCGGGGTGGCTTGTGGATAACGCTCTGGATTTTTATAGGGTGAG
GGTAGTGGTGGGTGAGGTTTTTTGAGTCCTCCTCGGTTTTCTCTAGTGTGTTTGGGGGGTGGGGCTTTCT
CTCGGCGCCTGCTGGCCGTAGCGAGGTGGGCTGTGGGGTTGGGGCAGTGGGCGGCTGGCAGCTGCACGTG
GTGGCCGCGCGGCCCGGGACGCTGCCATTTTTGCCCCTCCACTTCCGGACGCGGCTACGGGGCGTCGGAG
GGGGACCGCAGGGTGGCGGGGGTGCCCGCTCGGGTGACTCAGCACGGCCTTGTGGGACTGGCTTTGTCAC
CTCTCTTATCGGACGCGTTGTTAAAGCCTTCTTGGGTGCTTTGTTTCTGTGAGGGAGGGTTGACGGTGTG
GGAAGAGAGCTTTCGGTCTCCAGCACCCGATACTCCCTCCTTCCAGATCTTTCTTGCAGTCCCGGTGGAG
GAGGGGCGGGGAGGGGAGCAGGTTCTGGAAGATTCATGGGCTCCTTCCTCCGCCCTTCCTCGAGAGCTGA
GATTGTTCTGGAAGCTTCTGGATTCTGGCGCCCCGCCCCAGTGCCCGGATGCTGGGGCGAGGGAGGGTGC
ACTGCGGCGCCCCCTCCTCGCGTGGTCCTGGCCGACGCATGTCCGGCAGTGACGAGTGTCGGCCTGGTGG
CTACGGCCACCATCTTTCTTGGGTTTGGTCCTGTTCTGTAATTTTGTGCTGTGAAAGGGTCGTGGTGGAG
CTTTTGGCTTAAGAATTCTTTGTCCGGATTTAATTGCTCCTCCGGTGGGTATCGTATGGATCCCAGGTTA
TTCCTCCCTGCCCTATGGGGCAGGAGTGTCCCGCCCTTGGACTGGTCTTAGGAACTGACACCTCAGGGGG
AGCAGTTTAAAGTTAGTGCCATTTTTATCTTAAACTAGTCACTTTGATCTCCCCCAAATAAAGAACTGTA
GGTAGTGATTTTCACATTTAAATTTGTGTAAGGATTACTTGGGATCTCTAGATACCTGGGTTGGACCAAC
ATTATGATTTTTCTGCCATACTACCAGATGATGCTGAGGCTGCTGGTCACCATTCTTTAAGTAGGTGGGT
TCTGTGACATTTGGTTGAAGAATATTTAGCTTATTTTCTTTTTCCTTCTGAATTTTCAGGCCTCCCACTT
AGTGTGTAGTCTGAGATCTTTAAGAGAATGCATTTTTAGTCTTGGGAAGGGATAGTACTCCGGTTAAACC
AGTCTGAACTCACTGTCTAAGGTCCTAACAAATGATATGACCTTTAGGATTTTTAAACATGGGGCCTTAG
TGTTCTTTTGTAATTAATGAGATTTTTATTTTAG

>HSP90AB110 22 ATCTAAG
GTAAGCCATTCTGGGGCTAGGATATATTTTGTAACATCTTCGAGGTGGGCTCCCTCACAAGCATGTTTCT
ATACAATTAGTGGTTTGAGGCAGCCTATTTACTGTTTCATGCCTTCTTGCCTCTTGTTCTCTTCTCTAGT
CAGGTTTAAGGCTATTTTAATAAAATTTGGCACAGATTAGGCATTGCTTCAGTTAACTTCTGAGAGTAGA
TAAAATACCATCATTTTCTTTTTTTTTTCTTTTTTTGAGATGGGGTCTCGCTCTGTCACCCAGGCTGGAG
TGCAGTGGCACGATCTCTGCTCATTGCAAGCTCCGCCTCCTGGGTTCACGCCATTCTCCTGCCTTAGCCT
CCTGAGTAGCTGCCACTACAGGCGCCCGCCACCACACCCCGGCTAATTTTTTGTATTTTTAGTAGAGATG
GGGTTTCATCGCGTTAGCCAGGATGGTCTCCATCTCCTGACCTTGTGATTCGCCCACCTCGGCCTCCCAA
AGTGCTGGGATTAACAGGCGCAAGCCACCATGCCTGGCCGATTTTTTTTTTTTTTGGACTGGATCTCGCT
CACTGCAAACTCAAGTCTCCTGAGTGGCTGGGATTACAGATGTGTGCTACCACACCCGGTTAATTTTTTG
TAGACAGGGTTTTGCCATGTTGGCCAGCATGGTCTCAAACTCAAGTGGTCTGTCCACCTCCTCCCCCTGC
TGGAATTAGGCTTGACAATGCCTGTTTTCTCTTTCAAAGTGGTAATGTCAATCTAAGGCTTTTGTGATCG
TCCACAG
